# Supplementary material for: Maternal UHRF1 Is Essential for Transcription Landscapes and Repression of Repetitive Elements During the Maternal-to-Zygotic Transition
Source: Front Cell Dev Biol. 2021 Feb 9;8:610773. doi: 10.3389/fcell.2020.610773 (PMC7902027; doi:10.3389/fcell.2020.610773)
Supplement: Supplementary file 3 [file Table_1.XLSX]

## Sheet: Sheet1
TARGET	SEQUENCE (5’-3’)	APPLICATION
Zp3-cre	F:GCCTGCATTACCGGTCGATGC	Genotyping
	R:CAGGGTGTTATAAGCAATCCC
Gdf9-cre	F:CAGGTTTTGGTGCACAGTCA	Genotyping
	R:GGCATGCTTGAGGTCTGATTAC
Uhrf1-loxp	F:TTGCTGCCAGGTAGGACAT	Genotyping
	R:GAAGAGGCGGCTCAGGAGA
Gapdh	F:AGGTCGGTGTGAACGGATTTG	RT-qPCR
	R:GGGGTCGTTGATGGCAACA
Uhrf1	F:CTAGCAGCTGGAAGGAACCC	RT-qPCR
	R:GATGTACTCTCTCACGGCGG
Pias4	F:GGAGGCCAAAAACATGGTGAT	RT-qPCR
	R:GGGCTACAGTCGAACTGCAC
Arrdc2	F:GTGGAAGTCGTGAACCACCG	RT-qPCR
	R:GCTGGAAGCTGAAGGGAAACT
Unk	F: CCGCAGCACTACACGTACC	RT-qPCR
	R:GCGACGCTGGTTCACAAAG
Lrrc17	F:CTGCTGAGCCTCGCAAGTC	RT-qPCR
	R:CCTGGTGCATAGCGTTTGA
Rnf114	F:CTCAGCCGCTTTACGTGTC	RT-qPCR
	R:AGTCTCTATGCTCTCGATCTGC
Cnot6l	F:AAAATCTCACTGGGCAGAGTTAG	RT-qPCR
	R:TGCGAGCAAGGTTATTGTCATT
Tet3	F:AGGCAGCTAAGCACCTCAG	RT-qPCR
	R:GGCCCCGTAAGATGACACAG
Aven	F:ACTCGGGTGGAAGAAGACAG	RT-qPCR
	R:CTCCTCAGCAAATCGGAACTG
Suv39h2	F:CTGCCCAGGATAGCATTGTTC	RT-qPCR
	R:CAAGTCTCGGCTCCACATTTAC
Cdk1	F:AGAAGGTACTTACGGTGTGGT	RT-qPCR
	R:GAGAGATTTCCCGAATTGCAGT
Cdk2	F:CCTGCTTATCAATGCAGAGGG	RT-qPCR
	R:TGCGGGTCACCATTTCAGC
Dppa2	F:AGCCGTGCAAAGAAAAATGC	RT-qPCR
	R:TATTCTTCCATTCCCTTTAGATCAGAGT
Dppa3	F:GACCCAATGAAGGACCCTGAA	RT-qPCR
	R:GCTTGACACCGGGGTTTAG
Dppa4	F:TGAACCTGATTCACCGAGATGT	RT-qPCR
	R:TGCTGCTCACTCGTTTCTTCTG
Ddb1	F:CTACGTGGTAACGGCCCAG	RT-qPCR
	R:TGAAAAGCTCCATGACCGCAA
Actb	F:GGCTGTATTCCCCTCCATCG	RT-qPCR
	R:CCAGTTGGTAACAATGCCATGT
