# Supplementary material for: Maternal UHRF1 Is Essential for Transcription Landscapes and Repression of Repetitive Elements During the Maternal-to-Zygotic Transition
Source: Front Cell Dev Biol. 2021 Feb 9;8:610773. doi: 10.3389/fcell.2020.610773 (PMC7902027; doi:10.3389/fcell.2020.610773)
Supplement: Supplementary file 4 [file Table_2.XLSX]

## Sheet: antibodies
Antibodies	Species	Concentration	Company source	Cat #
UHRF1	Mouse	1:100	santa	sc-373750
H3K9me3	Rabbit	1:500	abcam	ab8898
H3K4me3	Rabbit	1:500	abcam	ab8580
5mC	Mouse	1:300	Epigentek	A-1014
5hmC	Mouse	1:300	Epigentek	A-1018
rH2AX	Mouse	1:200	abcam	ab26350
LINE1 ORF1	Rabbit	1:1000	Home made
GAPDH	Rabbit	1:6000	Proteintech	10494-1-AP
Dylight 488 Goat anti-mouse IgG	Goat	1:500	Abbkine	A23210
Dylight 594 Goat anti-rabbit IgG	Goat	1:500	Abbkine	A23420
Alexa FluorTM 488 Goat anti-mouse IgG (H+L)	Goat	1:500	Invitrogen	A11029
Alexa FluorTM 488 Goat anti-rabbit IgG(H+L)	Goat	1:500	Invitrogen	A32731
Alexa FluorTM 594 Goat anti-rabbit IgG (H+L)	Goat	1:500	Invitrogen	A11032
Cy3-conjugated Affinipure Goat anti-mouse IgG(H+L)	Goat	1:250	Proteintech	SA00009-1
HRP Goat anti-mouse IgG	Goat	1:10000	Abbkine	A23420
HRP Goat anti-rabbit IgG	Goat	1:10000	Abbkine	A21020-1
