# Supplementary material for: Maternal UHRF1 Is Essential for Transcription Landscapes and Repression of Repetitive Elements During the Maternal-to-Zygotic Transition
Source: Front Cell Dev Biol. 2021 Feb 9;8:610773. doi: 10.3389/fcell.2020.610773 (PMC7902027; doi:10.3389/fcell.2020.610773)
Supplement: Supplementary file 5 [file Table_3.XLSX]

## Sheet: Total identified genes at MII
Table S1-1. Total identified genes at MII oocytes from control and Gdf9- cKO mice by RNA-Seq
id	baseMean	log2FoldChange	lfcSE	stat	pvalue	padj	gene_name
ENSMUSG00000109535(Gm8728)	251.175	-7.26211	0.870015	-8.34711	6.99555e-17	1.25346e-12	NLR family, pyrin domain containing 4E pseudogene
ENSMUSG00000028164(Manba)	195.978	-5.38456	0.715124	-7.52955	5.09138e-14	4.56136e-10	mannosidase, beta A, lysosomal
ENSMUSG00000027797(Dclk1)	186.936	-8.61046	1.21279	-7.0997	1.25032e-12	7.46777e-09	doublecortin-like kinase 1
ENSMUSG00000069919(Hba-a1)	145.84	-10.7395	1.59869	-6.71765	1.84683e-11	8.27288e-08	hemoglobin alpha, adult chain 1
ENSMUSG00000052305(Hbb-bs)	106.901	-10.291	1.62641	-6.32745	2.49253e-10	8.93222e-07	hemoglobin, beta adult s chain
ENSMUSG00000093483(AA465934)	229.996	4.42444	0.719601	6.14847	7.82355e-10	2.33637e-06	expressed sequence AA465934
ENSMUSG00000107522(Gm44988)	55.1351	-9.33565	1.6751	-5.5732	2.50097e-08	6.40178e-05	NA
ENSMUSG00000032436(Cmtm7)	111.413	-4.03013	0.727603	-5.53891	3.04357e-08	6.81684e-05	CKLF-like MARVEL transmembrane domain containing 7
ENSMUSG00000040812(Agbl2)	92.3934	-4.70754	0.877596	-5.36413	8.1341e-08	0.000161941	ATP/GTP binding protein-like 2
ENSMUSG00000070056(Mfhas1)	352.655	2.90765	0.555676	5.23265	1.671e-07	0.000289496	malignant fibrous histiocytoma amplified sequence 1
ENSMUSG00000069917(Hba-a2)	52.1448	-9.25439	1.77245	-5.22125	1.77724e-07	0.000289496	hemoglobin alpha, adult chain 2
ENSMUSG00000107581(Gm44828)	42.9221	-8.97372	1.73546	-5.1708	2.33099e-07	0.000348055	NA
ENSMUSG00000110311(Gm45410)	386.088	-3.07493	0.610891	-5.03351	4.81572e-07	0.000663754	NA
ENSMUSG00000067608(Pcna-ps2)	198.161	-3.19819	0.663892	-4.81733	1.45495e-06	0.00186213	proliferating cell nuclear antigen pseudogene 2
ENSMUSG00000115166(Vmn2r-ps110)	49.3129	-4.51797	0.942603	-4.79308	1.64242e-06	0.00196193	vomeronasal 2, receptor, pseudogene 110
ENSMUSG00000105416(Gm42553)	748.717	-3.27216	0.703041	-4.65429	3.25091e-06	0.00364062	NA
ENSMUSG00000095113(Gm3633)	26.0995	-8.25571	1.82923	-4.51321	6.38527e-06	0.00673008	predicted gene 3633
ENSMUSG00000107018(Gm43694)	343.564	-3.90019	0.873208	-4.46651	7.95077e-06	0.00756643	NA
ENSMUSG00000101969(Gm20125)	81.1814	-3.77608	0.845789	-4.46456	8.02334e-06	0.00756643	predicted gene, 20125
ENSMUSG00000075218(Olfr995)	21.1538	-7.95499	1.84805	-4.30454	1.67331e-05	0.0149912	olfactory receptor 995
ENSMUSG00000030500(Slc17a6)	32.8622	-7.18616	1.68281	-4.27033	1.95183e-05	0.0166538	solute carrier family 17 (sodium-dependent inorganic phosphate cotransporter), member 6
ENSMUSG00000069083(Gm10259)	68.741	-4.31067	1.03194	-4.17725	2.95059e-05	0.0240312	karyopherin (importin) alpha 2 pseudogene
ENSMUSG00000048388(Fam171b)	48.23	-4.81315	1.17888	-4.08282	4.44922e-05	0.0346613	family with sequence similarity 171, member B
ENSMUSG00000089707(Slain1os)	430.853	3.41257	0.840604	4.05967	4.9143e-05	0.0366893	SLAIN motif family, member 1, opposite strand
ENSMUSG00000096333(Gm13871)	19.0277	7.6153	1.88376	4.0426	5.28607e-05	0.0378863	predicted gene 13871
ENSMUSG00000069516(Lyz2)	127.048	3.33547	0.833908	3.99981	6.33935e-05	0.0436879	lysozyme 2
ENSMUSG00000019992(Mtfr2)	4152.48	-2.05457	0.519789	-3.9527	7.7274e-05	0.0510784	mitochondrial fission regulator 2
ENSMUSG00000059013(Sh2d3c)	920.202	2.57557	0.652878	3.94494	7.9819e-05	0.0510784	SH2 domain containing 3C
ENSMUSG00000081523(Gm13058)	140.89	-2.90914	0.741226	-3.92476	8.68153e-05	0.0536399	NA
ENSMUSG00000072813(E330014E10Rik)	431.984	-2.27264	0.581118	-3.9108	9.19911e-05	0.0549432	RIKEN cDNA E330014E10 gene
ENSMUSG00000027420(Bfsp1)	16.1552	-7.56713	1.94491	-3.89073	9.99423e-05	0.0577666	beaded filament structural protein 1, in lens-CP94
ENSMUSG00000020007(Il20ra)	15.9122	-7.54334	1.94391	-3.8805	0.000104241	0.0583683	interleukin 20 receptor, alpha
ENSMUSG00000027712(Anxa5)	544.847	-2.11449	0.560698	-3.77118	0.000162475	0.0882189	annexin A5
ENSMUSG00000020299(4930524B15Rik)	71.0037	-3.84619	1.02264	-3.76106	0.000169195	0.0891656	RIKEN cDNA 4930524B15 gene
ENSMUSG00000090129(Olfr287)	14.3271	-7.39298	1.98339	-3.72745	0.000193424	0.0990219	olfactory receptor 287
ENSMUSG00000110605(Gm32856)	188.216	-3.21882	0.875792	-3.67533	0.000237544	0.118231	predicted gene, 32856
ENSMUSG00000087614(Gm12514)	16.2559	-7.57814	2.09918	-3.61006	0.000306132	0.14825	predicted gene 12514
ENSMUSG00000020870(Cdc34b)	1853.35	1.87706	0.52466	3.57767	0.000346664	0.163461	cell division cycle 34B
ENSMUSG00000023348(Trip6)	13.7207	7.1414	2.01363	3.54652	0.000390351	0.179341	thyroid hormone receptor interactor 6
ENSMUSG00000105080(Trav7n-6)	64.8242	-3.94343	1.12078	-3.51846	0.000434056	0.194435	T cell receptor alpha variable 7N-6
ENSMUSG00000018927(Ccl6)	34.4952	3.86791	1.11573	3.46671	0.000526869	0.229725	chemokine (C-C motif) ligand 6
ENSMUSG00000053030(Spink2)	225.216	-2.83772	0.819951	-3.46085	0.000538478	0.229725	serine peptidase inhibitor, Kazal type 2
ENSMUSG00000029255(Gnrhr)	12.0204	-7.14082	2.06901	-3.45132	0.000557843	0.232452	gonadotropin releasing hormone receptor
ENSMUSG00000030703(Gdpd3)	18.089	-6.21041	1.83052	-3.39271	0.00069206	0.2815	glycerophosphodiester phosphodiesterase domain containing 3
ENSMUSG00000025579(Gaa)	311.189	2.09736	0.619263	3.38686	0.000706971	0.2815	glucosidase, alpha, acid
ENSMUSG00000072294(Klf12)	25.2852	-3.96739	1.17942	-3.36386	0.000768614	0.287734	Kruppel-like factor 12
ENSMUSG00000114274(Gm35333)	143.984	-2.28371	0.678989	-3.3634	0.000769877	0.287734	predicted gene, 35333
ENSMUSG00000094248(Hist1h2ao)	22.6506	-6.52243	1.93943	-3.36307	0.000770802	0.287734	histone cluster 1, H2ao
ENSMUSG00000002496(Tsc2)	330.783	-2.54542	0.759601	-3.351	0.000805217	0.294446	tuberous sclerosis 2
ENSMUSG00000116089(Gm7859)	11.0094	-7.0126	2.10099	-3.33776	0.000844553	0.302654	NFU1 iron-sulfur cluster scaffold homolog pseudogene
ENSMUSG00000074653(Lrrc31)	45.9308	-3.59526	1.08768	-3.30544	0.000948282	0.333163	leucine rich repeat containing 31
ENSMUSG00000095710(Gm8871)	10.7198	-6.97283	2.12124	-3.28715	0.00101207	0.342595	predicted pseudogene 8871
ENSMUSG00000104674(Gm42756)	3153.61	-2.13644	0.650009	-3.28679	0.00101337	0.342595	NA
ENSMUSG00000083749(Gm13100)	694.469	-2.06328	0.628919	-3.28068	0.00103558	0.343622	oogenesin 2 pseudogene
ENSMUSG00000052724(Gm9888)	11.5823	-7.08214	2.18227	-3.24532	0.00117321	0.38221	predicted gene 9888
ENSMUSG00000116414(Gm4432)	14.7897	7.24572	2.24564	3.22657	0.00125283	0.393509	predicted gene 4432
ENSMUSG00000093727(Obox3-ps5)	115.098	8.79671	2.72801	3.22459	0.00126152	0.393509	oocyte specific homeobox 3, pseudogene 5
ENSMUSG00000109848(Gm45391)	11.9663	-7.12911	2.21276	-3.22182	0.00127378	0.393509	NA
ENSMUSG00000087030(Gm16143)	10.2388	-6.90629	2.1488	-3.21402	0.00130888	0.397501	predicted gene 16143
ENSMUSG00000004947(Dtx2)	8409.15	2.13748	0.671559	3.18286	0.00145828	0.422394	deltex 2, E3 ubiquitin ligase
ENSMUSG00000084949(Gm16249)	25.7052	-3.72357	1.17114	-3.17944	0.00147559	0.422394	predicted gene 16249
ENSMUSG00000094954(Gm8011)	87.0303	-2.27381	0.715352	-3.17859	0.00147996	0.422394	predicted gene 8011
ENSMUSG00000025876(Unc5a)	674.503	1.83892	0.57872	3.17757	0.00148515	0.422394	unc-5 netrin receptor A
ENSMUSG00000096138(Trav7-6)	137.587	-2.02793	0.639191	-3.17265	0.00151053	0.422902	T cell receptor alpha variable 7-6
ENSMUSG00000104303(Gm36976)	213.631	-2.4871	0.786473	-3.16235	0.001565	0.431411	NA
ENSMUSG00000112675(Gm48892)	93.1377	-2.77265	0.878432	-3.15636	0.00159751	0.4337	NA
ENSMUSG00000042626(Shc1)	793.35	1.94187	0.618394	3.14018	0.00168844	0.443559	src homology 2 domain-containing transforming protein C1
ENSMUSG00000071414(Gm6736)	155.841	2.8195	0.900196	3.13209	0.00173567	0.443559	predicted gene 6736
ENSMUSG00000056116(H2-T22)	285.321	1.7566	0.561133	3.13046	0.00174535	0.443559	histocompatibility 2, T region locus 22
ENSMUSG00000096923(A730071L15Rik)	289.694	-1.93433	0.618583	-3.12703	0.00176581	0.443559	RIKEN cDNA A730071L15Rik gene
ENSMUSG00000066456(Hmgn3)	346.114	1.8634	0.595929	3.12688	0.00176671	0.443559	high mobility group nucleosomal binding domain 3
ENSMUSG00000113816(Gm47003)	89.6408	-2.76885	0.886233	-3.12429	0.00178235	0.443559	NA
ENSMUSG00000068079(Tcf15)	41.8174	3.0217	0.968509	3.11995	0.0018088	0.443973	transcription factor 15
ENSMUSG00000036598(Ccdc113)	21.1181	-4.03792	1.29667	-3.11408	0.00184522	0.446794	coiled-coil domain containing 113
ENSMUSG00000019122(Ccl9)	11.6657	6.90189	2.22398	3.10339	0.00191315	0.457064	chemokine (C-C motif) ligand 9
ENSMUSG00000096576(Oog1)	9747.98	-1.80645	0.586336	-3.08091	0.00206367	0.486537	oogenesin 1
ENSMUSG00000092368(A930015D03Rik)	259.543	1.71568	0.558849	3.07003	0.00214039	0.491081	RIKEN cDNA A930015D03 gene
ENSMUSG00000018339(Gpx3)	730.39	1.60489	0.523152	3.06773	0.00215695	0.491081	glutathione peroxidase 3
ENSMUSG00000078868(Gm14412)	29.4509	-3.51836	1.1487	-3.06292	0.00219192	0.491081	predicted gene 14412
ENSMUSG00000054320(Lrrc36)	51.9736	-3.22247	1.05358	-3.05859	0.00222379	0.491081	leucine rich repeat containing 36
ENSMUSG00000046846(Spesp1)	14.8347	-6.04142	1.97694	-3.05595	0.00224348	0.491081	sperm equatorial segment protein 1
ENSMUSG00000107743(Gm44087)	755.003	-2.07804	0.680114	-3.05543	0.00224738	0.491081	NA
ENSMUSG00000033808(Tmem87a)	435.99	-2.02393	0.664312	-3.04666	0.00231397	0.499538	transmembrane protein 87A
ENSMUSG00000049130(C5ar1)	9.90477	6.66831	2.19197	3.04216	0.00234891	0.501044	complement component 5a receptor 1
ENSMUSG00000107994(D830050J10Rik)	83.917	3.26275	1.07457	3.03632	0.00239483	0.503758	RIKEN cDNA D830050J10 gene
ENSMUSG00000100801(Gm15459)	166.034	-2.47581	0.817051	-3.03017	0.00244413	0.503758	heat shock protein 8 pseudogene
ENSMUSG00000090862(Rps13)	10.5725	-6.95032	2.29387	-3.02995	0.00244597	0.503758	ribosomal protein S13
ENSMUSG00000105256(Gm19658)	15.0447	-4.97686	1.65247	-3.01176	0.00259734	0.528853	predicted gene, 19658
ENSMUSG00000097854(Gm26602)	177.898	2.97247	0.989147	3.00508	0.00265511	0.532017	NA
ENSMUSG00000096433(Zfp994)	127.375	-1.94084	0.646273	-3.00312	0.00267226	0.532017	zinc finger protein 994
ENSMUSG00000094817(Cphx3)	24.3079	3.78833	1.26406	2.99696	0.00272683	0.536915	cytoplasmic polyadenylated homeobox 3
ENSMUSG00000045699(Gm21411)	525.881	-1.67257	0.561642	-2.978	0.00290136	0.560191	predicted gene, 21411
ENSMUSG00000052712(BC004004)	102.386	-2.33454	0.784102	-2.97735	0.00290757	0.560191	cDNA sequence BC004004
ENSMUSG00000040901(Kcnk18)	227.62	2.20601	0.743352	2.96765	0.00300085	0.572013	potassium channel, subfamily K, member 18
ENSMUSG00000035095(Fam167a)	740.547	1.74979	0.590642	2.96253	0.00305127	0.573334	family with sequence similarity 167, member A
ENSMUSG00000115138(Gm36899)	29.6005	-3.04279	1.02781	-2.96046	0.00307177	0.573334	predicted gene, 36899
ENSMUSG00000112964(E430024I08Rik)	61.5387	-2.92096	0.987913	-2.9567	0.00310948	0.574388	RIKEN cDNA E430024I08 gene
ENSMUSG00000085178(Kdm6bos)	91.1602	2.33837	0.792052	2.95229	0.00315427	0.576716	NA
ENSMUSG00000114783(Gm48217)	8.41191	-6.62231	2.26545	-2.92317	0.00346487	0.625303	NA
ENSMUSG00000017221(Psmd3)	1233.86	1.91857	0.657791	2.91668	0.00353778	0.625303	proteasome (prosome, macropain) 26S subunit, non-ATPase, 3
ENSMUSG00000094942(Gm3604)	32.7635	-3.38529	1.16148	-2.91463	0.00356112	0.625303	predicted gene 3604
ENSMUSG00000082663(Trav13-3)	53.8736	2.64064	0.90602	2.91455	0.003562	0.625303	T cell receptor alpha variable 13-3
ENSMUSG00000113400(Gm8605)	44.6206	2.83223	0.9727	2.91172	0.0035945	0.625303	GLE1 RNA export mediator pseudogene
ENSMUSG00000024776(Stambpl1)	13.6521	-4.83264	1.66202	-2.9077	0.003641	0.627302	STAM binding protein like 1
ENSMUSG00000030602(Pak4)	1452.04	1.74597	0.601222	2.90403	0.0036839	0.628649	p21 protein (Cdc42/Rac)-activated kinase 4
ENSMUSG00000029121(Crmp1)	56.2089	2.88179	0.996196	2.89279	0.00381836	0.645447	collapsin response mediator protein 1
ENSMUSG00000032300(1700017B05Rik)	1002.88	2.11593	0.734858	2.87938	0.00398464	0.665845	RIKEN cDNA 1700017B05 gene
ENSMUSG00000083671(Gm14304)	8.17143	-6.58024	2.2871	-2.87711	0.00401335	0.665845	predicted gene 14304
ENSMUSG00000061603(Akap6)	125.151	-2.00243	0.697958	-2.86898	0.00411803	0.673143	A kinase (PRKA) anchor protein 6
ENSMUSG00000103439(Gm7019)	162.093	2.41449	0.842028	2.86747	0.0041377	0.673143	baculoviral IAP repeat-containing 3 pseudogene
ENSMUSG00000037373(Ctbp1)	130.643	2.11713	0.7405	2.85906	0.00424903	0.673143	C-terminal binding protein 1
ENSMUSG00000067916(Zfp991)	21.8444	-3.39884	1.18935	-2.85773	0.00426677	0.673143	zinc finger protein 991
ENSMUSG00000083773(Gm13394)	17.4619	-4.4991	1.57449	-2.85751	0.00426984	0.673143	glyceraldehyde-3-phosphate dehydrogenase pseudogene
ENSMUSG00000025870(Arl10)	15.7838	5.84276	2.04673	2.85468	0.00430803	0.673143	ADP-ribosylation factor-like 10
ENSMUSG00000021125(Arg2)	247.855	-2.31522	0.811878	-2.85169	0.00434877	0.673143	arginase type II
ENSMUSG00000098091(Gm16470)	30.9582	3.89792	1.3672	2.85102	0.00435788	0.673143	glyceraldehyde-3-phosphate dehydrogenase pseudogene
ENSMUSG00000049314(Fbxw13)	1149.46	-2.34975	0.825529	-2.84635	0.00442232	0.677258	F-box and WD-40 domain protein 13
ENSMUSG00000074060(Fbxw15)	13097.5	-1.9012	0.668953	-2.84206	0.00448237	0.680636	F-box and WD-40 domain protein 15
ENSMUSG00000098212(Gm38706)	238.598	-1.86033	0.660308	-2.81736	0.00484197	0.729063	predicted gene, 38706
ENSMUSG00000003346(Abhd17a)	192.652	1.81124	0.645308	2.80679	0.00500378	0.745196	abhydrolase domain containing 17A
ENSMUSG00000001228(Uhrf1)	1806.14	-2.19478	0.782463	-2.80496	0.0050323	0.745196	ubiquitin-like, containing PHD and RING finger domains, 1
ENSMUSG00000052957(Gas1)	9.07801	6.56062	2.34134	2.80208	0.00507737	0.745708	growth arrest specific 1
ENSMUSG00000037579(Kcnh3)	289.255	1.97145	0.704697	2.79758	0.00514872	0.750039	potassium voltage-gated channel, subfamily H (eag-related), member 3
ENSMUSG00000084401(Gm12586)	38.9749	-8.83591	3.16529	-2.7915	0.00524639	0.758103	predicted gene 12586
ENSMUSG00000112742(Gm31793)	55.1157	-2.65462	0.953265	-2.78477	0.00535655	0.767829	predicted gene, 31793
ENSMUSG00000108660(Gm21284)	8.1785	6.40742	2.30478	2.78006	0.00543485	0.770787	predicted gene, 21284
ENSMUSG00000100819(Gm2693)	7.54692	-6.46612	2.32731	-2.77837	0.00546322	0.770787	predicted gene 2693
ENSMUSG00000058748(Zfp958)	1586.12	-1.81714	0.655344	-2.77281	0.00555749	0.777962	zinc finger protein 958
ENSMUSG00000025225(Nfkb2)	64.9849	2.70762	0.978423	2.76733	0.00565173	0.785021	nuclear factor of kappa light polypeptide gene enhancer in B cells 2, p49/p100
ENSMUSG00000028854(Slc9a1)	1014.59	1.52622	0.552108	2.76435	0.0057036	0.786132	solute carrier family 9 (sodium/hydrogen exchanger), member 1
ENSMUSG00000086234(Usp46os2)	1437.52	-1.52955	0.554972	-2.75609	0.00584974	0.794719	ubiquitin specific peptidase 46, opposite strand 2
ENSMUSG00000027359(Slc27a2)	50.1292	-2.50215	0.908879	-2.75301	0.00590504	0.794719	solute carrier family 27 (fatty acid transporter), member 2
ENSMUSG00000028582(Cc2d1b)	64.2565	2.25772	0.820393	2.752	0.00592327	0.794719	coiled-coil and C2 domain containing 1B
ENSMUSG00000017386(Traf4)	434.265	1.65706	0.602373	2.75089	0.00594331	0.794719	TNF receptor associated factor 4
ENSMUSG00000057606(Colq)	10.7515	-5.57377	2.02804	-2.74835	0.00598957	0.794971	collagen-like tail subunit (single strand of homotrimer) of asymmetric acetylcholinesterase
ENSMUSG00000045980(Tmem104)	190.758	2.33456	0.85103	2.74322	0.00608392	0.801556	transmembrane protein 104
ENSMUSG00000000738(Spg7)	71.6703	2.05098	0.748922	2.73857	0.00617071	0.807057	SPG7, paraplegin matrix AAA peptidase subunit
ENSMUSG00000055833(1700034H15Rik)	31.6839	3.00719	1.1016	2.72983	0.00633675	0.816931	RIKEN cDNA 1700034H15 gene
ENSMUSG00000059547(Fbxw26)	3596.25	-2.18551	0.800614	-2.72979	0.00633739	0.816931	F-box and WD-40 domain protein 26
ENSMUSG00000059897(Zfp930)	840.309	-1.79274	0.659018	-2.72032	0.00652183	0.832766	zinc finger protein 930
ENSMUSG00000080916(Gm12463)	1181.13	-1.39282	0.512404	-2.71821	0.00656357	0.832766	aurora kinase C pseudogene
ENSMUSG00000106634(Gm43042)	25.9543	-3.3146	1.22022	-2.7164	0.00659966	0.832766	NA
ENSMUSG00000041765(Ubac2)	2629.25	1.47265	0.543545	2.70935	0.00674159	0.837946	ubiquitin associated domain containing 2
ENSMUSG00000042570(Mier2)	2890.59	1.48471	0.548176	2.70846	0.00675968	0.837946	MIER family member 2
ENSMUSG00000062580(Timm17a)	229.93	-2.14692	0.79298	-2.70741	0.00678101	0.837946	translocase of inner mitochondrial membrane 17a
ENSMUSG00000028737(Aldh4a1)	59.2274	2.20864	0.819018	2.6967	0.00700305	0.853123	aldehyde dehydrogenase 4 family, member A1
ENSMUSG00000110403(Gm45553)	232.065	-6.23209	2.31412	-2.69308	0.00707961	0.853123	NA
ENSMUSG00000020876(Snx11)	435.61	1.72815	0.642003	2.69182	0.00710641	0.853123	sorting nexin 11
ENSMUSG00000090015(Gm15446)	1710.95	-1.72611	0.641739	-2.68974	0.00715069	0.853123	predicted gene 15446
ENSMUSG00000102591(Gm38383)	570.937	-1.9603	0.728826	-2.68967	0.00715219	0.853123	NA
ENSMUSG00000042793(Lgr6)	236.291	1.74291	0.64985	2.68202	0.00731783	0.853123	leucine-rich repeat-containing G protein-coupled receptor 6
ENSMUSG00000022674(Ube2v2)	27.5408	-3.29318	1.22945	-2.67858	0.00739354	0.853123	ubiquitin-conjugating enzyme E2 variant 2
ENSMUSG00000096911(Gm2165)	43.6838	-9.00052	3.36239	-2.67682	0.00743235	0.853123	predicted gene 2165
ENSMUSG00000021239(Vsx2)	60.4093	2.22788	0.832344	2.67664	0.0074365	0.853123	visual system homeobox 2
ENSMUSG00000026649(Cfap126)	7.01811	-6.36122	2.37716	-2.67597	0.00745135	0.853123	cilia and flagella associated protein 126
ENSMUSG00000032498(Mlh1)	13.0406	-4.9745	1.86045	-2.67381	0.00749951	0.853123	mutL homolog 1
ENSMUSG00000095562(Gm21887)	9.00526	6.528	2.44275	2.67239	0.0075312	0.853123	NA
ENSMUSG00000097554(Gm26825)	169.484	-2.23422	0.83629	-2.67159	0.00754936	0.853123	NA
ENSMUSG00000002910(Arrdc2)	1732.35	1.49494	0.559766	2.67065	0.0075704	0.853123	arrestin domain containing 2
ENSMUSG00000115664(Gm32913)	38.686	2.67408	1.0042	2.6629	0.00774697	0.856462	predicted gene, 32913
ENSMUSG00000047417(Rexo1)	1005.52	1.7222	0.646805	2.66262	0.00775341	0.856462	REX1, RNA exonuclease 1
ENSMUSG00000032459(Mrps22)	190.995	-1.86375	0.700428	-2.66087	0.00779392	0.856462	mitochondrial ribosomal protein S22
ENSMUSG00000090963(Gm17655)	10.8937	-5.59403	2.10255	-2.66059	0.0078004	0.856462	zinc finger protein pseudogene
ENSMUSG00000024079(Eif2ak2)	19.3085	-3.3688	1.26698	-2.65893	0.00783903	0.856462	eukaryotic translation initiation factor 2-alpha kinase 2
ENSMUSG00000074829(2010315B03Rik)	7.68921	-6.49061	2.44609	-2.65346	0.00796719	0.865189	RIKEN cDNA 2010315B03 gene
ENSMUSG00000114547(Gm3226)	17.0443	-4.62495	1.74818	-2.64558	0.00815506	0.878447	tubulin, alpha 1B pseudogene
ENSMUSG00000060166(Zdhhc8)	890.917	1.55255	0.587142	2.64425	0.00818733	0.878447	zinc finger, DHHC domain containing 8
ENSMUSG00000085546(Gm14252)	6.77888	-6.31332	2.39064	-2.64085	0.00826974	0.878705	NA
ENSMUSG00000106631(Gm42669)	576.455	-1.55823	0.590214	-2.64011	0.00828782	0.878705	NA
ENSMUSG00000091269(Gm6682)	10.8782	-5.42624	2.05699	-2.63794	0.00834102	0.879144	tubulin, alpha 1C pseudogene
ENSMUSG00000022556(Hsf1)	1783.67	1.46318	0.555135	2.63572	0.00839599	0.879762	heat shock factor 1
ENSMUSG00000000416(Cttnbp2)	128.404	-1.75853	0.66816	-2.63189	0.00849102	0.884547	cortactin binding protein 2
ENSMUSG00000049502(Dtx3l)	91.1052	-1.93218	0.734847	-2.62936	0.0085546	0.885431	deltex 3-like, E3 ubiquitin ligase
ENSMUSG00000082279(Gm12870)	16.3604	4.97555	1.89355	2.62762	0.00859834	0.885431	replication factor C (activator 1) 5 pseudogene
ENSMUSG00000046262(C87977)	12500.5	-1.65488	0.630865	-2.62319	0.00871101	0.888489	expressed sequence C87977
ENSMUSG00000113712(Gm38428)	6.92117	-6.33977	2.41847	-2.62139	0.00875708	0.888489	predicted gene, 38428
ENSMUSG00000066613(Zfp932)	813.186	-1.72337	0.658028	-2.619	0.00881879	0.888489	zinc finger protein 932
ENSMUSG00000096795(Zfp433)	57.5084	-2.49298	0.952039	-2.61857	0.00882995	0.888489	zinc finger protein 433
ENSMUSG00000018727(Cpsf4l)	358.739	-2.40012	0.917197	-2.61679	0.00887597	0.888489	cleavage and polyadenylation specific factor 4-like
ENSMUSG00000074166(AW146154)	1440.24	-1.76132	0.673631	-2.61466	0.00893165	0.889096	expressed sequence AW146154
ENSMUSG00000024193(Phf1)	4836.3	1.78959	0.687036	2.60479	0.00919305	0.900802	PHD finger protein 1
ENSMUSG00000025575(Cant1)	226.787	1.67272	0.642728	2.60253	0.00925392	0.900802	calcium activated nucleotidase 1
ENSMUSG00000093402(Gm18588)	139.271	-1.76843	0.679824	-2.6013	0.00928707	0.900802	oxysterol binding protein-like 9 pseudogene
ENSMUSG00000079344(Lipo4)	6.63534	-6.28379	2.41571	-2.60122	0.00928937	0.900802	lipase, member O4
ENSMUSG00000074062(Fbxw16)	13678.1	-1.79263	0.689259	-2.6008	0.00930061	0.900802	F-box and WD-40 domain protein 16
ENSMUSG00000114929(Gm48441)	13.801	4.00989	1.54404	2.59701	0.00940393	0.901276	NA
ENSMUSG00000054134(Umodl1)	1359.49	-1.56954	0.604575	-2.59611	0.00942858	0.901276	uromodulin-like 1
ENSMUSG00000095909(Gm10324)	221.058	-2.06764	0.796749	-2.5951	0.00945641	0.901276	predicted gene 10324
ENSMUSG00000074527(Gm14296)	8.93822	-6.70843	2.58793	-2.5922	0.00953641	0.902397	predicted gene 14296
ENSMUSG00000031955(Bcar1)	474.858	1.84673	0.71274	2.59103	0.00956889	0.902397	breast cancer anti-estrogen resistance 1
ENSMUSG00000021273(Fdft1)	530.726	-1.84894	0.714765	-2.58678	0.00968785	0.908832	farnesyl diphosphate farnesyl transferase 1
ENSMUSG00000030427(Lilra6)	7.06792	6.18095	2.39654	2.57911	0.0099055	0.910587	leukocyte immunoglobulin-like receptor, subfamily A (with TM domain), member 6
ENSMUSG00000097816(Gm26811)	69.5418	2.16773	0.840801	2.57817	0.00993239	0.910587	NA
ENSMUSG00000068240(Gm11808)	101.9	-2.35715	0.915198	-2.57556	0.0100077	0.910587	ubiquitin A-52 residue ribosomal protein fusion product 1 pseudogene
ENSMUSG00000040652(Oaz2)	1960.72	1.64703	0.641688	2.56672	0.0102667	0.910587	ornithine decarboxylase antizyme 2
ENSMUSG00000024672(Ms4a7)	6.7981	6.13583	2.39065	2.56659	0.0102704	0.910587	membrane-spanning 4-domains, subfamily A, member 7
ENSMUSG00000020770(Unk)	761.02	1.79382	0.699916	2.5629	0.0103801	0.910587	unkempt family zinc finger
ENSMUSG00000074059(Fbxw18)	24814.7	-1.60295	0.625597	-2.56228	0.0103988	0.910587	F-box and WD-40 domain protein 18
ENSMUSG00000097893(1700034P13Rik)	28.6358	3.37299	1.31765	2.55985	0.0104717	0.910587	RIKEN cDNA 1700034P13 gene
ENSMUSG00000060671(Atp8b2)	6.74966	6.12406	2.39244	2.55975	0.0104746	0.910587	ATPase, class I, type 8B, member 2
ENSMUSG00000005299(Letm1)	397.237	1.62184	0.634131	2.55757	0.0105405	0.910587	leucine zipper-EF-hand containing transmembrane protein 1
ENSMUSG00000095363(Gm4567)	9.4377	6.5973	2.5803	2.55679	0.0105643	0.910587	predicted gene 4567
ENSMUSG00000097125(Gm26885)	9.4377	6.5973	2.5803	2.55679	0.0105643	0.910587	predicted gene, 26885
ENSMUSG00000100347(Gm7895)	87.4392	1.87599	0.733776	2.55662	0.0105695	0.910587	protein phosphatase 1B, magnesium dependent, beta isoform pseudogene
ENSMUSG00000066383(Iqcf1)	8.64989	-6.66109	2.60726	-2.55482	0.0106243	0.910587	IQ motif containing F1
ENSMUSG00000046079(Lrrc8d)	905.238	1.45519	0.569656	2.55451	0.0106337	0.910587	leucine rich repeat containing 8D
ENSMUSG00000105162(Gm42494)	5052.74	-1.94167	0.760323	-2.55374	0.0106573	0.910587	NA
ENSMUSG00000025993(Slc40a1)	11.7881	5.42977	2.12641	2.55349	0.0106648	0.910587	solute carrier family 40 (iron-regulated transporter), member 1
ENSMUSG00000094992(Fbxw25)	1480.82	-1.64801	0.645417	-2.5534	0.0106676	0.910587	F-box and WD-40 domain protein 25
ENSMUSG00000098137(Gm33962)	1141.46	-1.82357	0.714288	-2.55299	0.0106804	0.910587	predicted gene, 33962
ENSMUSG00000059810(Rgs3)	119.157	2.37688	0.931523	2.5516	0.010723	0.910587	regulator of G-protein signaling 3
ENSMUSG00000092627(D130058E05Rik)	37.7208	3.07546	1.20788	2.54617	0.0108911	0.920504	NA
ENSMUSG00000110834(Gm39469)	468.016	-1.62412	0.640755	-2.5347	0.0112544	0.938084	predicted gene, 39469
ENSMUSG00000020407(Upp1)	90.9768	-2.77097	1.09355	-2.53392	0.0112793	0.938084	uridine phosphorylase 1
ENSMUSG00000110444(Gm10033)	699.368	-1.57958	0.623833	-2.53205	0.0113397	0.938084	predicted gene 10033
ENSMUSG00000111713(Gm20234)	534.104	-1.48435	0.586322	-2.53162	0.0113536	0.938084	predicted gene, 20234
ENSMUSG00000116920(AC156023.3)	6.82923	-6.32772	2.4997	-2.5314	0.0113609	0.938084	NA
ENSMUSG00000002396(Ocel1)	6.25007	-6.19622	2.4496	-2.52948	0.0114232	0.938906	occludin/ELL domain containing 1
ENSMUSG00000110896(Gm48273)	88.5636	-2.45534	0.971814	-2.52655	0.0115189	0.942445	NA
ENSMUSG00000092365(BC023719)	1043.51	1.30104	0.515698	2.52287	0.0116402	0.948002	cDNA sequence BC023719
ENSMUSG00000086873(Gm15672)	49.4314	3.55465	1.40985	2.52129	0.0116926	0.948002	predicted gene 15672
ENSMUSG00000064125(Prr36)	10.3217	5.27134	2.09871	2.51171	0.0120148	0.9678	proline rich 36
ENSMUSG00000098071(Gm44525)	237.67	-1.66857	0.665523	-2.50715	0.0121709	0.9678	NA
ENSMUSG00000030752(Kdm8)	37.4596	2.42908	0.969858	2.50457	0.01226	0.9678	lysine (K)-specific demethylase 8
ENSMUSG00000044433(Camsap3)	440.832	1.93688	0.773624	2.50365	0.0122919	0.9678	calmodulin regulated spectrin-associated protein family, member 3
ENSMUSG00000072968(Gm17728)	13.2799	-5.01899	2.00603	-2.50195	0.012351	0.9678	NA
ENSMUSG00000062038(Gm10108)	327.6	-1.49698	0.598497	-2.50123	0.0123763	0.9678	cytochrome c, somatic pseudogene
ENSMUSG00000003534(Ddr1)	246.773	1.55962	0.623709	2.50055	0.0123999	0.9678	discoidin domain receptor family, member 1
ENSMUSG00000063065(Mapk3)	2419.43	1.65222	0.660782	2.50041	0.012405	0.9678	mitogen-activated protein kinase 3
ENSMUSG00000105482(Gm42596)	7.35505	6.23512	2.49415	2.4999	0.0124229	0.9678	NA
ENSMUSG00000068250(Amn1)	165.017	-1.70427	0.683674	-2.49281	0.0126738	0.983072	antagonist of mitotic exit network 1
ENSMUSG00000110270(Gm45607)	8.97238	-5.31101	2.13419	-2.48854	0.012827	0.990664	NA
ENSMUSG00000041708(Mpped1)	410.055	1.51819	0.611122	2.48427	0.0129817	0.994311	metallophosphoesterase domain containing 1
ENSMUSG00000061787(Rps17)	39.0724	-3.51104	1.41336	-2.48417	0.0129852	0.994311	ribosomal protein S17
ENSMUSG00000035596(Mboat7)	251.048	1.63521	0.658806	2.48208	0.0130617	0.995909	membrane bound O-acyltransferase domain containing 7
ENSMUSG00000061898(Rbak)	29.1498	-2.51907	1.01619	-2.47894	0.0131775	0.996028	RB-associated KRAB zinc finger
ENSMUSG00000034708(Grn)	1792.48	1.45112	0.585509	2.47839	0.0131976	0.996028	granulin
ENSMUSG00000038342(Mlxip)	1135.19	1.49458	0.603258	2.47752	0.01323	0.996028	MLX interacting protein
ENSMUSG00000115965(Gm30564)	135.718	-1.54189	0.623473	-2.47307	0.0133957	0.999794	predicted gene, 30564
ENSMUSG00000107704(Gm36355)	6.4141	6.0554	2.44995	2.47164	0.0134495	0.999794	predicted gene, 36355
ENSMUSG00000022960(Donson)	904.999	1.38508	0.560871	2.46952	0.0135294	0.999794	downstream neighbor of SON
ENSMUSG00000020592(Sdc1)	3049.47	1.70319	0.689791	2.46914	0.0135438	0.999794	syndecan 1
ENSMUSG00000094441(Zfp955a)	880.144	-1.36279	0.552133	-2.46822	0.0135785	0.999794	zinc finger protein 955A
ENSMUSG00000040249(Lrp1)	611.364	1.34921	0.547653	2.46362	0.0137542	0.999794	low density lipoprotein receptor-related protein 1
ENSMUSG00000029272(Sult1e1)	8.29269	6.42912	2.61322	2.46023	0.0138848	0.999794	sulfotransferase family 1E, member 1
ENSMUSG00000083863(Gm13341)	72.2789	-2.17199	0.8846	-2.45533	0.0140755	0.999794	cytochrome c oxidase subunit 2-like
ENSMUSG00000035781(R3hdm4)	1464.37	1.52589	0.621502	2.45517	0.0140819	0.999794	R3H domain containing 4
ENSMUSG00000025737(Wdr24)	111.76	1.73848	0.708147	2.45497	0.0140896	0.999794	WD repeat domain 24
ENSMUSG00000022560(Slc52a2)	161.63	1.98968	0.812841	2.44781	0.0143726	0.999794	solute carrier protein 52, member 2
ENSMUSG00000107470(Gm3375)	8.73189	-5.2715	2.15502	-2.44614	0.0144394	0.999794	proteasome subunit beta type 5 precursor (proteasome epsilon chain) (Macropain epsilon chain) (multicatalytic endopeptidase complex epsilon chain) (proteasome subunit X) (proteasome chain 6)
ENSMUSG00000110976(Gm48093)	34.7702	-2.4809	1.01428	-2.44597	0.0144464	0.999794	NA
ENSMUSG00000113799(Gm47487)	6.15187	-6.16925	2.52375	-2.44448	0.0145062	0.999794	NA
ENSMUSG00000029276(Glmn)	1693.05	-1.31506	0.538007	-2.44432	0.0145127	0.999794	glomulin, FKBP associated protein
ENSMUSG00000078864(Gm14322)	19.9187	-3.09478	1.26648	-2.4436	0.0145415	0.999794	predicted gene 14322
ENSMUSG00000023070(Rgn)	456.652	-1.34798	0.55307	-2.43727	0.0147988	0.999794	regucalcin
ENSMUSG00000081201(Smt3h2-ps4)	49.0119	2.96972	1.21948	2.43523	0.0148823	0.999794	SMT3 suppressor of mif two 3 homolog 2, pseudogene 4 (S. cerevisiae)
ENSMUSG00000112160(BC024063)	363.696	-1.75702	0.721779	-2.43429	0.0149211	0.999794	cDNA sequence BC024063
ENSMUSG00000111929(Gm48780)	66.2314	-2.51056	1.03185	-2.43306	0.0149718	0.999794	NA
ENSMUSG00000022309(Angpt1)	45.8026	-2.05093	0.843419	-2.43168	0.0150288	0.999794	angiopoietin 1
ENSMUSG00000050188(Lsm10)	205.629	-1.71007	0.703348	-2.43132	0.0150438	0.999794	U7 snRNP-specific Sm-like protein LSM10
ENSMUSG00000086130(Gm16211)	113.328	-1.68517	0.693726	-2.42917	0.0151336	0.999794	NA
ENSMUSG00000069014(Gm5641)	379.023	-1.30783	0.538506	-2.42863	0.0151561	0.999794	heterogeneous nuclear ribonucleoprotein A3 pseudogene
ENSMUSG00000102615(Gm37844)	21.0085	-2.8599	1.17863	-2.42647	0.0152464	0.999794	NA
ENSMUSG00000086189(Gm15462)	21.7544	-3.8286	1.57867	-2.4252	0.0153	0.999794	predicted gene 15462
ENSMUSG00000079071(Gm14085)	224.543	1.49202	0.616629	2.41963	0.0155361	0.999794	predicted gene 14085
ENSMUSG00000071470(Ccnb1ip1)	96.5635	-1.63041	0.674824	-2.41606	0.0156895	0.999794	cyclin B1 interacting protein 1
ENSMUSG00000038642(Ctss)	25.7569	3.1841	1.31811	2.41566	0.0157069	0.999794	cathepsin S
ENSMUSG00000007564(Ppp2r1a)	1970.33	1.36278	0.565896	2.40818	0.0160321	0.999794	protein phosphatase 2, regulatory subunit A, alpha
ENSMUSG00000028641(P3h1)	235.759	1.42971	0.59373	2.40802	0.0160393	0.999794	prolyl 3-hydroxylase 1
ENSMUSG00000025857(Dnaaf5)	2271.22	1.43743	0.597292	2.40658	0.0161026	0.999794	dynein, axonemal assembly factor 5
ENSMUSG00000036109(Mbnl3)	11.699	-3.88821	1.61605	-2.406	0.0161283	0.999794	muscleblind like splicing factor 3
ENSMUSG00000046997(Spsb4)	135.974	1.68746	0.703607	2.3983	0.0164712	0.999794	splA/ryanodine receptor domain and SOCS box containing 4
ENSMUSG00000040097(Flywch1)	15.562	3.44347	1.43653	2.39708	0.0165264	0.999794	FLYWCH-type zinc finger 1
ENSMUSG00000117013(CAAA01141682.1)	27.2553	-3.14312	1.31152	-2.39654	0.0165507	0.999794	NA
ENSMUSG00000107159(Gm7919)	83.7373	-2.66822	1.11378	-2.39564	0.0165915	0.999794	predicted gene 7919
ENSMUSG00000098112(Bin2)	2701.52	1.24137	0.519751	2.38838	0.0169227	0.999794	bridging integrator 2
ENSMUSG00000019066(Rab3d)	4128.07	1.32609	0.555292	2.3881	0.0169359	0.999794	RAB3D, member RAS oncogene family
ENSMUSG00000105975(Gm42609)	5.86354	-6.10004	2.55602	-2.38653	0.017008	0.999794	NA
ENSMUSG00000106637(Gm42455)	15.482	-3.20903	1.34488	-2.38611	0.0170276	0.999794	NA
ENSMUSG00000107112(Gm36241)	40.4756	-2.35292	0.986497	-2.38513	0.0170732	0.999794	predicted gene, 36241
ENSMUSG00000116358(Gm49450)	5.62431	-6.04225	2.53543	-2.38312	0.0171664	0.999794	NA
ENSMUSG00000028849(Map7d1)	39.4423	2.3893	1.00267	2.38293	0.0171753	0.999794	MAP7 domain containing 1
ENSMUSG00000026404(Ddx59)	362.474	1.40748	0.591658	2.37888	0.0173652	0.999794	DEAD (Asp-Glu-Ala-Asp) box polypeptide 59
ENSMUSG00000005514(Por)	446.148	1.36629	0.574463	2.37837	0.0173892	0.999794	P450 (cytochrome) oxidoreductase
ENSMUSG00000012296(Tjap1)	872.26	1.45126	0.610416	2.3775	0.0174306	0.999794	tight junction associated protein 1
ENSMUSG00000028541(B4galt2)	244.272	1.55358	0.655335	2.37067	0.0177558	0.999794	UDP-Gal:betaGlcNAc beta 1,4- galactosyltransferase, polypeptide 2
ENSMUSG00000103560(Gm38070)	26.6463	-2.744	1.15785	-2.3699	0.0177927	0.999794	NA
ENSMUSG00000070617(Gm13089)	1187.72	-1.60071	0.676141	-2.36743	0.0179123	0.999794	predicted gene 13089
ENSMUSG00000020198(Ap3d1)	285.095	1.4987	0.633408	2.36609	0.0179769	0.999794	adaptor-related protein complex 3, delta 1 subunit
ENSMUSG00000061701(Fbxw20)	21813.9	-1.50782	0.637697	-2.36447	0.0180558	0.999794	F-box and WD-40 domain protein 20
ENSMUSG00000035916(Ptprq)	24.1944	-2.78827	1.17937	-2.3642	0.0180692	0.999794	protein tyrosine phosphatase, receptor type, Q
ENSMUSG00000117054(AC151293.1)	64.4896	-1.78013	0.753212	-2.36339	0.0181088	0.999794	NA
ENSMUSG00000002055(Spag5)	454.223	1.30302	0.551482	2.36276	0.0181395	0.999794	sperm associated antigen 5
ENSMUSG00000091423(Gm17509)	26.4921	-2.47606	1.04804	-2.36256	0.0181494	0.999794	predicted gene, 17509
ENSMUSG00000104158(Gm38100)	75.4656	-1.7185	0.727857	-2.36104	0.0182237	0.999794	NA
ENSMUSG00000101503(Gm28364)	125.696	1.75023	0.741756	2.35958	0.0182956	0.999794	predicted gene 28364
ENSMUSG00000009566(Fpgs)	4420.72	1.27908	0.542559	2.3575	0.0183983	0.999794	folylpolyglutamyl synthetase
ENSMUSG00000034379(Wdr5b)	37.3316	-2.86969	1.21833	-2.35543	0.0185014	0.999794	WD repeat domain 5B
ENSMUSG00000031399(Fam3a)	61.808	1.82185	0.774002	2.35381	0.0185823	0.999794	family with sequence similarity 3, member A
ENSMUSG00000085118(Gm15774)	26.2476	3.10495	1.3195	2.35312	0.0186164	0.999794	predicted gene 15774
ENSMUSG00000096856(Gm10778)	12.3384	-3.901	1.65845	-2.3522	0.0186628	0.999794	predicted gene 10778
ENSMUSG00000047237(Fbxw21)	10893.3	-1.84463	0.784963	-2.34995	0.0187758	0.999794	F-box and WD-40 domain protein 21
ENSMUSG00000026348(Acmsd)	10.0598	-5.28272	2.24906	-2.34885	0.0188315	0.999794	amino carboxymuconate semialdehyde decarboxylase
ENSMUSG00000078902(Gm14443)	7.20824	-6.39785	2.724	-2.3487	0.0188392	0.999794	predicted gene 14443
ENSMUSG00000085534(Gm2117)	23.0189	-4.01975	1.71168	-2.34842	0.0188533	0.999794	predicted gene 2117
ENSMUSG00000025002(Cyp2c55)	8.30378	-5.20681	2.21805	-2.34747	0.0189015	0.999794	cytochrome P450, family 2, subfamily c, polypeptide 55
ENSMUSG00000075054(Yae1d1)	285.167	1.29835	0.553179	2.34708	0.0189214	0.999794	Yae1 domain containing 1
ENSMUSG00000029909(Prss37)	17.6705	-3.41291	1.45504	-2.34558	0.0189976	0.999794	protease, serine 37
ENSMUSG00000040213(Kyat3)	14.8544	-3.58503	1.52954	-2.34385	0.0190857	0.999794	kynurenine aminotransferase 3
ENSMUSG00000009293(Ube2g2)	924.964	1.53385	0.655018	2.34169	0.0191967	0.999794	ubiquitin-conjugating enzyme E2G 2
ENSMUSG00000041528(Rnf123)	174.628	1.88425	0.804896	2.34098	0.019233	0.999794	ring finger protein 123
ENSMUSG00000069727(Zfp975)	95.0987	-2.0337	0.868944	-2.34043	0.0192615	0.999794	zinc finger protein 975
ENSMUSG00000110277(Gm45871)	1965.08	-1.46781	0.62741	-2.33947	0.0193112	0.999794	predicted gene 45871
ENSMUSG00000015134(Aldh1a3)	32.2157	-2.51518	1.07524	-2.33918	0.0193261	0.999794	aldehyde dehydrogenase family 1, subfamily A3
ENSMUSG00000066030(Oog2)	4269.78	-1.34844	0.577359	-2.33553	0.019516	0.999794	oogenesin 2
ENSMUSG00000024248(Cox7a2l)	608.166	-1.4641	0.62706	-2.33486	0.0195508	0.999794	cytochrome c oxidase subunit VIIa polypeptide 2-like
ENSMUSG00000017165(Gast)	5.52736	-6.01535	2.58185	-2.32986	0.0198135	0.999794	gastrin
ENSMUSG00000007777(0610009B22Rik)	184.851	-1.41375	0.60704	-2.32892	0.0198635	0.999794	RIKEN cDNA 0610009B22 gene
ENSMUSG00000031662(Snx20)	20.3194	-2.74171	1.17776	-2.3279	0.0199172	0.999794	sorting nexin 20
ENSMUSG00000096323(Gm20767)	5.43167	-5.99113	2.5738	-2.32774	0.0199259	0.999794	predicted gene, 20767
ENSMUSG00000038502(Ptov1)	1282.81	1.30924	0.562707	2.32668	0.0199821	0.999794	prostate tumor over expressed gene 1
ENSMUSG00000038500(Prr3)	154.169	1.55491	0.668301	2.32666	0.0199833	0.999794	proline-rich polypeptide 3
ENSMUSG00000027748(Trpc4)	438.049	1.25354	0.538889	2.32615	0.0200105	0.999794	transient receptor potential cation channel, subfamily C, member 4
ENSMUSG00000067787(Blcap)	2944.86	1.35989	0.584863	2.32514	0.0200646	0.999794	bladder cancer associated protein
ENSMUSG00000097709(2810429I04Rik)	15.5112	-3.21347	1.38274	-2.32399	0.020126	0.999794	RIKEN cDNA 2810429I04 gene
ENSMUSG00000019082(Slc25a22)	110.984	1.88325	0.810491	2.32359	0.0201476	0.999794	solute carrier family 25 (mitochondrial carrier, glutamate), member 22
ENSMUSG00000036186(Fam69b)	669.643	1.25767	0.541568	2.32228	0.0202177	0.999794	family with sequence similarity 69, member B
ENSMUSG00000100895(Gm28685)	122.12	1.77272	0.763409	2.3221	0.0202274	0.999794	predicted gene 28685
ENSMUSG00000062275(Fbxw24)	58078.1	-1.34424	0.579001	-2.32166	0.0202514	0.999794	F-box and WD-40 domain protein 24
ENSMUSG00000104222(Gm7292)	7.61105	6.28627	2.7103	2.3194	0.0203732	0.999794	predicted gene 7292
ENSMUSG00000072930(Gm15107)	5.48202	-6.0098	2.59152	-2.31903	0.0203935	0.999794	predicted gene 15107
ENSMUSG00000024112(Cacna1h)	139.873	1.54183	0.665138	2.31806	0.0204459	0.999794	calcium channel, voltage-dependent, T type, alpha 1H subunit
ENSMUSG00000021243(Fcf1)	130.725	-2.0985	0.90682	-2.31413	0.0206605	0.999794	FCF1 rRNA processing protein
ENSMUSG00000074061(Fbxw19)	46871.2	-1.43207	0.618972	-2.31363	0.0206882	0.999794	F-box and WD-40 domain protein 19
ENSMUSG00000042389(Tsen2)	11.3896	-4.54459	1.96433	-2.31356	0.0206918	0.999794	tRNA splicing endonuclease subunit 2
ENSMUSG00000104572(Fbxw23)	3642.26	-1.36774	0.591364	-2.31286	0.0207306	0.999794	F-box and WD-40 domain protein 23
ENSMUSG00000027510(Rbm38)	20892.9	1.54326	0.667609	2.31162	0.0207986	0.999794	RNA binding motif protein 38
ENSMUSG00000002870(Mcm2)	1608.83	1.27552	0.552729	2.30767	0.0210176	0.999794	minichromosome maintenance complex component 2
ENSMUSG00000112471(Gm5779)	640.04	1.48497	0.643713	2.30688	0.0210615	0.999794	ribosomal protein, large, P0 pseudogene
ENSMUSG00000019338(Zfp687)	160.925	1.86967	0.810514	2.30677	0.0210674	0.999794	zinc finger protein 687
ENSMUSG00000024176(Sox8)	297.195	1.71085	0.74248	2.30424	0.0212094	0.999794	SRY (sex determining region Y)-box 8
ENSMUSG00000003099(Ppp5c)	76.0591	1.97322	0.856396	2.30409	0.0212174	0.999794	protein phosphatase 5, catalytic subunit
ENSMUSG00000107304(Gm43775)	83.9275	-1.71938	0.746338	-2.30375	0.0212365	0.999794	NA
ENSMUSG00000085472(Gm15691)	24.3857	-2.7139	1.17874	-2.30237	0.0213144	0.999794	predicted gene 15691
ENSMUSG00000086894(Gm15708)	190.485	1.54626	0.67166	2.30214	0.0213272	0.999794	predicted gene 15708
ENSMUSG00000117015(AC105297.1)	11.4934	3.72781	1.61967	2.30158	0.0213587	0.999794	NA
ENSMUSG00000029120(Ppp2r2c)	5.67371	5.86443	2.54943	2.30029	0.0214317	0.999794	protein phosphatase 2, regulatory subunit B, gamma
ENSMUSG00000033427(Upb1)	22.4184	-2.61964	1.13902	-2.29992	0.0214528	0.999794	ureidopropionase, beta
ENSMUSG00000036256(Igfbp7)	31.762	-2.23323	0.972111	-2.2973	0.0216018	0.999794	insulin-like growth factor binding protein 7
ENSMUSG00000086247(Gm15787)	80.1936	1.94616	0.847535	2.29625	0.0216615	0.999794	predicted gene 15787
ENSMUSG00000039706(Ldb2)	144.266	-1.45297	0.633397	-2.29394	0.0217938	0.999794	LIM domain binding 2
ENSMUSG00000103071(Gm38110)	36.6113	-2.35603	1.02753	-2.29291	0.021853	0.999794	NA
ENSMUSG00000093192(Gm22877)	98.271	5.92993	2.58663	2.29253	0.0218751	0.999794	NA
ENSMUSG00000021319(Sfrp4)	45.313	2.40816	1.05089	2.29154	0.0219324	0.999794	secreted frizzled-related protein 4
ENSMUSG00000111950(Gm48893)	140.862	-2.03575	0.888935	-2.2901	0.0220157	0.999794	NA
ENSMUSG00000034430(Zxdc)	205.971	1.3486	0.589893	2.28618	0.0222434	0.999794	ZXD family zinc finger C
ENSMUSG00000024868(Dkk1)	18.6797	-3.72301	1.62915	-2.28525	0.0222984	0.999794	dickkopf WNT signaling pathway inhibitor 1
ENSMUSG00000092185(Gm20416)	22.4506	3.36246	1.47171	2.28473	0.0223289	0.999794	NA
ENSMUSG00000031818(Cox4i1)	259.19	-1.6452	0.720202	-2.28436	0.0223502	0.999794	cytochrome c oxidase subunit 4I1
ENSMUSG00000059456(Ptk2b)	94.8212	1.63275	0.716055	2.28021	0.0225953	0.999794	PTK2 protein tyrosine kinase 2 beta
ENSMUSG00000020101(Vsir)	5.54571	5.83257	2.55881	2.27941	0.0226426	0.999794	V-set immunoregulatory receptor
ENSMUSG00000023232(Serinc2)	5.54571	5.83257	2.55881	2.27941	0.0226426	0.999794	serine incorporator 2
ENSMUSG00000038256(Bcl9)	667.168	1.5071	0.662096	2.27626	0.0228306	0.999794	B cell CLL/lymphoma 9
ENSMUSG00000031386(Hcfc1)	561.74	1.4008	0.616039	2.27387	0.0229736	0.999794	host cell factor C1
ENSMUSG00000107561(Gm44264)	268.638	2.21339	0.973864	2.27279	0.0230389	0.999794	NA
ENSMUSG00000057060(Slc35f3)	171.234	2.12978	0.937798	2.27104	0.0231444	0.999794	solute carrier family 35, member F3
ENSMUSG00000087203(Gm13986)	21.3981	-2.65976	1.17171	-2.26998	0.0232087	0.999794	predicted gene 13986
ENSMUSG00000024197(Plin3)	550.453	1.49743	0.659777	2.2696	0.023232	0.999794	perilipin 3
ENSMUSG00000087613(Gm13855)	78.1745	-1.6296	0.718143	-2.26919	0.023257	0.999794	predicted gene 13855
ENSMUSG00000025939(Ube2w)	1731.81	-1.18137	0.520734	-2.26866	0.0232888	0.999794	ubiquitin-conjugating enzyme E2W (putative)
ENSMUSG00000058806(Col13a1)	48.8428	1.89988	0.837984	2.2672	0.0233782	0.999794	collagen, type XIII, alpha 1
ENSMUSG00000115294(1700047E10Rik)	10.0803	-3.82973	1.68959	-2.26666	0.0234109	0.999794	RIKEN cDNA 1700047E10 gene
ENSMUSG00000022218(Tgm1)	5.24154	-5.945	2.62493	-2.26482	0.0235237	0.999794	transglutaminase 1, K polypeptide
ENSMUSG00000024777(Ppp2r5b)	31.3383	2.49512	1.10174	2.26471	0.0235305	0.999794	protein phosphatase 2, regulatory subunit B', beta
ENSMUSG00000078872(Gm14401)	14.2734	-3.99768	1.76529	-2.2646	0.0235371	0.999794	ethanol induced 1 pseudogene
ENSMUSG00000030685(Kctd13)	1669.41	1.35957	0.600357	2.2646	0.0235375	0.999794	potassium channel tetramerisation domain containing 13
ENSMUSG00000087093(Gm15486)	5.28688	-5.95081	2.63043	-2.2623	0.0236792	0.999794	predicted gene 15486
ENSMUSG00000072066(6720489N17Rik)	420.294	-1.47063	0.650214	-2.26176	0.023712	0.999794	RIKEN cDNA 6720489N17 gene
ENSMUSG00000038539(Atf5)	30.495	2.76037	1.22108	2.2606	0.0237841	0.999794	activating transcription factor 5
ENSMUSG00000020424(Castor1)	282.853	1.37664	0.609087	2.26017	0.0238106	0.999794	NA
ENSMUSG00000002031(Ift46)	128.947	-1.59159	0.704209	-2.26011	0.0238143	0.999794	intraflagellar transport 46
ENSMUSG00000019888(Mgat4c)	441.098	-1.26475	0.559613	-2.26005	0.0238181	0.999794	MGAT4 family, member C
ENSMUSG00000020738(Sumo2)	2975.14	-1.39461	0.617531	-2.25837	0.0239227	0.999794	small ubiquitin-like modifier 2
ENSMUSG00000073427(Gm4924)	200.096	-1.64261	0.727999	-2.25634	0.0240494	0.999794	predicted gene 4924
ENSMUSG00000082687(Gm11474)	8.04275	-4.9568	2.19759	-2.25556	0.0240984	0.999794	cytochrome b-c1 complex subunit 6, mitochondrial-like
ENSMUSG00000016757(Ttll12)	23.6397	2.75452	1.22177	2.25452	0.0241632	0.999794	tubulin tyrosine ligase-like family, member 12
ENSMUSG00000079491(H2-T10)	929.76	1.14496	0.508174	2.25308	0.0242541	0.999794	histocompatibility 2, T region locus 10
ENSMUSG00000044937(Ttc41)	114.007	-1.58709	0.704866	-2.25161	0.0243467	0.999794	tetratricopeptide repeat domain 41
ENSMUSG00000058927(Gm10053)	254.845	-1.28887	0.572764	-2.25027	0.0244317	0.999794	cytochrome c, somatic pseudogene
ENSMUSG00000096751(Gm28373)	14.8609	3.06925	1.36433	2.24965	0.0244714	0.999794	NA
ENSMUSG00000038037(Socs1)	361.088	1.41857	0.631069	2.24788	0.0245838	0.999794	suppressor of cytokine signaling 1
ENSMUSG00000023953(Polh)	5.04765	-5.88668	2.62126	-2.24574	0.0247205	0.999794	polymerase (DNA directed), eta (RAD 30 related)
ENSMUSG00000031727(Pmfbp1)	19.4086	2.87204	1.27922	2.24514	0.0247591	0.999794	polyamine modulated factor 1 binding protein 1
ENSMUSG00000029591(Ung)	524.519	1.34658	0.60007	2.24404	0.0248296	0.999794	uracil DNA glycosylase
ENSMUSG00000001729(Akt1)	1778.49	1.39224	0.620739	2.24287	0.0249052	0.999794	thymoma viral proto-oncogene 1
ENSMUSG00000114062(Gm48313)	10.6401	-3.73468	1.66529	-2.24266	0.0249185	0.999794	NA
ENSMUSG00000024646(Cyb5a)	317.649	-1.57121	0.700847	-2.24187	0.0249699	0.999794	cytochrome b5 type A (microsomal)
ENSMUSG00000089803(Gm10171)	241.138	-1.4711	0.656599	-2.24049	0.0250592	0.999794	translocase of inner mitochondrial membrane 23 homolog pseudogene
ENSMUSG00000022559(Fbxl6)	3854.34	1.34768	0.601873	2.23915	0.0251464	0.999794	F-box and leucine-rich repeat protein 6
ENSMUSG00000062075(Lmnb2)	15.2103	3.49487	1.56102	2.23883	0.0251671	0.999794	lamin B2
ENSMUSG00000041377(Ninj2)	432.66	-1.64743	0.736669	-2.23632	0.0253309	0.999794	ninjurin 2
ENSMUSG00000087100(Gm14641)	36.1489	3.02133	1.35167	2.23525	0.0254007	0.999794	NA
ENSMUSG00000074418(Gm15930)	12.3008	3.96515	1.77483	2.2341	0.0254763	0.999794	predicted gene 15930
ENSMUSG00000106764(Gm42529)	20.4397	2.64972	1.18652	2.2332	0.0255358	0.999794	predicted gene 42529
ENSMUSG00000030084(Plxna1)	829.771	1.2583	0.5637	2.23221	0.0256012	0.999794	plexin A1
ENSMUSG00000030001(Figla)	19.3047	-3.11197	1.39424	-2.23202	0.025614	0.999794	folliculogenesis specific basic helix-loop-helix
ENSMUSG00000073007(Tent5d)	29.9537	-2.19073	0.982043	-2.23078	0.0256955	0.999794	NA
ENSMUSG00000060508(Nlrp9b)	4000.12	-1.27556	0.571921	-2.2303	0.0257273	0.999794	NLR family, pyrin domain containing 9B
ENSMUSG00000032577(Mapkapk3)	14.7742	3.64087	1.63248	2.23026	0.02573	0.999794	mitogen-activated protein kinase-activated protein kinase 3
ENSMUSG00000052752(Traf7)	878.159	1.26913	0.57158	2.22039	0.0263925	0.999794	TNF receptor-associated factor 7
ENSMUSG00000001082(Mfsd10)	790.152	1.34333	0.605462	2.21869	0.0265078	0.999794	major facilitator superfamily domain containing 10
ENSMUSG00000035585(Tsen34)	123.238	1.54964	0.699047	2.21678	0.0266379	0.999794	tRNA splicing endonuclease subunit 34
ENSMUSG00000015461(Atf6b)	97.0342	1.67795	0.756998	2.21658	0.0266517	0.999794	activating transcription factor 6 beta
ENSMUSG00000014856(Tmem208)	18.7137	-3.08871	1.39359	-2.21637	0.0266658	0.999794	transmembrane protein 208
ENSMUSG00000003604(Aven)	222.321	-1.61382	0.728445	-2.21542	0.026731	0.999794	apoptosis, caspase activation inhibitor
ENSMUSG00000025223(Ldb1)	1242.31	1.25016	0.564334	2.21528	0.0267409	0.999794	LIM domain binding 1
ENSMUSG00000029598(Plbd2)	250.805	1.44052	0.650301	2.21515	0.0267495	0.999794	phospholipase B domain containing 2
ENSMUSG00000004934(Pias4)	1319.79	1.59476	0.720098	2.21465	0.0267842	0.999794	protein inhibitor of activated STAT 4
ENSMUSG00000053565(Eif3k)	577.311	-1.21456	0.549021	-2.21224	0.0269503	0.999794	eukaryotic translation initiation factor 3, subunit K
ENSMUSG00000087171(Gm12962)	19.9795	-2.8199	1.27537	-2.21104	0.0270328	0.999794	predicted gene 12962
ENSMUSG00000004054(Map3k11)	45.815	1.86492	0.843766	2.21024	0.0270887	0.999794	mitogen-activated protein kinase kinase kinase 11
ENSMUSG00000044700(Tmem201)	2016.69	1.28159	0.57992	2.20994	0.0271092	0.999794	transmembrane protein 201
ENSMUSG00000032783(Troap)	1446.21	1.26551	0.573125	2.20809	0.0272379	0.999794	trophinin associated protein
ENSMUSG00000060279(Ap2a1)	68.4887	1.70243	0.772152	2.20479	0.0274687	0.999794	adaptor-related protein complex 2, alpha 1 subunit
ENSMUSG00000039901(Armh3)	158.787	1.35337	0.614119	2.20376	0.0275412	0.999794	NA
ENSMUSG00000083472(Gm13491)	232.38	-1.29681	0.588768	-2.20258	0.0276243	0.999794	predicted gene 13491
ENSMUSG00000115089(Gm4350)	579.453	-1.53673	0.697907	-2.20191	0.0276719	0.999794	oogenesin 3 pseudogene
ENSMUSG00000106440(Gm44466)	4.9507	-5.85662	2.66568	-2.19705	0.0280171	0.999794	NA
ENSMUSG00000034201(Gas2l1)	37.8496	2.04415	0.930413	2.19703	0.028018	0.999794	growth arrest-specific 2 like 1
ENSMUSG00000029093(Sorcs2)	554.916	1.22345	0.557312	2.19526	0.0281447	0.999794	sortilin-related VPS10 domain containing receptor 2
ENSMUSG00000017734(Dbndd2)	11.2063	-4.19876	1.91527	-2.19225	0.0283613	0.999794	dysbindin (dystrobrevin binding protein 1) domain containing 2
ENSMUSG00000060601(Nr1h2)	735.547	1.38278	0.631121	2.19099	0.0284525	0.999794	nuclear receptor subfamily 1, group H, member 2
ENSMUSG00000083553(Gm11989)	9.59803	5.0947	2.3261	2.19024	0.0285071	0.999794	predicted gene 11989
ENSMUSG00000033216(Eefsec)	2363.86	1.61708	0.739369	2.18711	0.0287348	0.999794	eukaryotic elongation factor, selenocysteine-tRNA-specific
ENSMUSG00000073405(H2-T-ps)	238.637	1.61989	0.740864	2.18649	0.0287801	0.999794	histocompatibility 2, T region locus, pseudogene
ENSMUSG00000104524(Gm37333)	5.19283	5.73628	2.62373	2.18631	0.0287929	0.999794	NA
ENSMUSG00000114743(Gm34672)	5.11326	5.71717	2.61532	2.18603	0.0288134	0.999794	predicted gene, 34672
ENSMUSG00000019810(Fuca2)	5.11326	5.71717	2.61532	2.18603	0.0288134	0.999794	fucosidase, alpha-L- 2, plasma
ENSMUSG00000028848(Gpn2)	2060.39	1.11348	0.509667	2.18472	0.0289094	0.999794	GPN-loop GTPase 2
ENSMUSG00000117199(AC126942.2)	35.5765	-2.03984	0.933688	-2.18471	0.0289098	0.999794	NA
ENSMUSG00000095134(Mid1-ps1)	11.9224	3.77281	1.72761	2.18383	0.0289748	0.999794	midline 1, pseudogene 1
ENSMUSG00000020496(Rnf187)	825.007	1.38903	0.636141	2.18353	0.0289966	0.999794	ring finger protein 187
ENSMUSG00000015750(Aph1a)	110.009	1.60515	0.735405	2.18267	0.0290604	0.999794	aph1 homolog A, gamma secretase subunit
ENSMUSG00000015095(Fbxw5)	177.447	1.53971	0.705515	2.18239	0.0290805	0.999794	F-box and WD-40 domain protein 5
ENSMUSG00000072774(Zfp951)	1467.95	-1.37111	0.628474	-2.18165	0.0291356	0.999794	zinc finger protein 951
ENSMUSG00000023110(Prmt5)	293.46	1.34275	0.615596	2.18122	0.0291672	0.999794	protein arginine N-methyltransferase 5
ENSMUSG00000028411(Aptx)	37.2226	-2.1329	0.978125	-2.1806	0.0292132	0.999794	aprataxin
ENSMUSG00000107368(1700018A23Rik)	45.2979	-2.06116	0.94523	-2.18059	0.0292135	0.999794	RIKEN cDNA 1700018A23 gene
ENSMUSG00000054808(Actn4)	1276.67	1.26576	0.580654	2.17989	0.0292657	0.999794	actinin alpha 4
ENSMUSG00000002985(Apoe)	176.893	1.49679	0.687891	2.17591	0.0295619	0.999794	apolipoprotein E
ENSMUSG00000040563(Plppr2)	5.0337	5.69798	2.61992	2.17486	0.0296403	0.999794	phospholipid phosphatase related 2
ENSMUSG00000048067(Olfr1349)	154.992	1.40588	0.646766	2.17371	0.0297273	0.999794	olfactory receptor 1349
ENSMUSG00000114426(Gm10769)	7.57732	-5.06647	2.3318	-2.17277	0.0297974	0.999794	zinc finger protein pseudogene
ENSMUSG00000112640(Gm32687)	85.8118	-1.78215	0.820253	-2.17269	0.029804	0.999794	predicted gene, 32687
ENSMUSG00000025130(P4hb)	2914.99	1.14315	0.52634	2.17188	0.0298645	0.999794	prolyl 4-hydroxylase, beta polypeptide
ENSMUSG00000026435(Slc45a3)	25686.2	1.30337	0.600982	2.16874	0.0301024	0.999794	solute carrier family 45, member 3
ENSMUSG00000048402(Gli2)	27.6716	2.25965	1.04276	2.16699	0.0302359	0.999794	GLI-Kruppel family member GLI2
ENSMUSG00000022487(Gtsf1)	526.933	-1.2789	0.590534	-2.16566	0.0303373	0.999794	gametocyte specific factor 1
ENSMUSG00000078866(Zfp970)	34.878	-2.89304	1.33664	-2.16442	0.030432	0.999794	zinc finger protein 970
ENSMUSG00000066031(Gm13023)	48314	-1.34248	0.620452	-2.1637	0.0304871	0.999794	predicted gene 13023
ENSMUSG00000110411(Gm45457)	5.14789	5.74116	2.65364	2.16351	0.0305023	0.999794	NA
ENSMUSG00000115016(AC158982.1)	1165.04	-1.1982	0.553875	-2.16331	0.0305174	0.999794	NA
ENSMUSG00000112767(Gm47532)	20.2373	-2.74882	1.2718	-2.16136	0.0306674	0.999794	NA
ENSMUSG00000024610(Cd74)	41.0474	2.62729	1.216	2.16059	0.0307269	0.999794	CD74 antigen (invariant polypeptide of major histocompatibility complex, class II antigen-associated)
ENSMUSG00000005237(Dnah2)	58.7821	1.98659	0.919797	2.15981	0.0307874	0.999794	dynein, axonemal, heavy chain 2
ENSMUSG00000003575(Crtc1)	198.052	1.52887	0.707996	2.15943	0.0308169	0.999794	CREB regulated transcription coactivator 1
ENSMUSG00000114999(Gm7962)	9.29359	5.04607	2.33942	2.15698	0.0310074	0.999794	Ewing sarcoma breakpoint region 1 pseudogene
ENSMUSG00000020455(Trim11)	1229.1	1.43646	0.665974	2.15693	0.0310108	0.999794	tripartite motif-containing 11
ENSMUSG00000097834(Gm26911)	5.14439	5.72094	2.65413	2.15549	0.0311235	0.999794	predicted gene, 26911
ENSMUSG00000034659(Tmem109)	2494.49	1.32813	0.616893	2.15293	0.0313242	0.999794	transmembrane protein 109
ENSMUSG00000053216(Btn2a2)	4.76057	-5.80595	2.70066	-2.14982	0.0315694	0.999794	butyrophilin, subfamily 2, member A2
ENSMUSG00000030226(Lmo3)	143.94	-1.32519	0.616543	-2.14938	0.031604	0.999794	LIM domain only 3
ENSMUSG00000040877(Wdr25)	144.24	1.60314	0.745931	2.14918	0.0316199	0.999794	WD repeat domain 25
ENSMUSG00000002981(Clptm1)	211.07	1.33359	0.620777	2.14826	0.031693	0.999794	cleft lip and palate associated transmembrane protein 1
ENSMUSG00000026308(Klhl30)	28.98	2.17492	1.01318	2.14663	0.0318226	0.999794	kelch-like 30
ENSMUSG00000095526(Gm10243)	23.3647	-2.63536	1.22841	-2.14534	0.031926	0.999794	ribosomal protein L35a pseudogene
ENSMUSG00000078496(Zfp982)	540.424	-1.43984	0.671346	-2.14471	0.0319764	0.999794	zinc finger protein 982
ENSMUSG00000092390(Gm20541)	270.733	-1.44223	0.672737	-2.14382	0.0320472	0.999794	predicted gene 20541
ENSMUSG00000022748(Cmss1)	71.3163	-1.59618	0.744626	-2.1436	0.0320651	0.999794	cms small ribosomal subunit 1
ENSMUSG00000090102(Gm4985)	11.7767	-3.70643	1.72915	-2.1435	0.0320728	0.999794	testis derived transcript pseudogene
ENSMUSG00000020079(Supv3l1)	943.082	1.16751	0.545012	2.14218	0.0321792	0.999794	suppressor of var1, 3-like 1 (S. cerevisiae)
ENSMUSG00000037243(Zfp692)	348.937	1.20103	0.56092	2.14118	0.0322599	0.999794	zinc finger protein 692
ENSMUSG00000022180(Slc7a8)	91.0207	1.47674	0.689903	2.1405	0.0323146	0.999794	solute carrier family 7 (cationic amino acid transporter, y+ system), member 8
ENSMUSG00000027490(E2f1)	706.493	1.47446	0.688963	2.14012	0.0323452	0.999794	E2F transcription factor 1
ENSMUSG00000051043(Gprc5c)	150.557	1.52213	0.711483	2.13938	0.0324052	0.999794	G protein-coupled receptor, family C, group 5, member C
ENSMUSG00000097526(Gm26847)	18.1405	3.05205	1.42772	2.13771	0.0325403	0.999794	predicted gene, 26847
ENSMUSG00000089854(Gm16133)	8.3007	4.87938	2.28341	2.13688	0.0326078	0.999794	predicted gene 16133
ENSMUSG00000053113(Socs3)	7.53328	4.80743	2.25085	2.13583	0.0326929	0.999794	suppressor of cytokine signaling 3
ENSMUSG00000005686(Ampd3)	1982.5	1.20858	0.566019	2.13523	0.032742	0.999794	adenosine monophosphate deaminase 3
ENSMUSG00000022793(B4galt4)	772.77	-1.11016	0.520061	-2.13468	0.0327871	0.999794	UDP-Gal:betaGlcNAc beta 1,4-galactosyltransferase, polypeptide 4
ENSMUSG00000078497(Zfp978)	296.937	-1.24861	0.586185	-2.13007	0.0331661	0.999794	zinc finger protein 978
ENSMUSG00000025004(Cyp2c40)	4.61578	-5.75993	2.70437	-2.12986	0.0331831	0.999794	cytochrome P450, family 2, subfamily c, polypeptide 40
ENSMUSG00000049134(Nrap)	177.473	1.27096	0.596776	2.12971	0.0331959	0.999794	nebulin-related anchoring protein
ENSMUSG00000073787(Gm10575)	4.85726	5.64587	2.6515	2.12931	0.0332283	0.999794	predicted gene 10575
ENSMUSG00000104614(Fbxw27)	8477.89	-1.4322	0.673029	-2.12799	0.0333381	0.999794	F-box and WD-40 domain protein 27
ENSMUSG00000042308(Setd1a)	1068.85	1.09629	0.515341	2.1273	0.0333951	0.999794	SET domain containing 1A
ENSMUSG00000091223(Gm8775)	10.8309	-3.54381	1.66657	-2.12642	0.0334684	0.999794	heterogeneous nuclear ribonucleoprotein H2 pseudogene
ENSMUSG00000109915(7420700N18Rik)	1216.47	1.31912	0.620417	2.12619	0.0334877	0.999794	RIKEN cDNA 7420700N18 gene
ENSMUSG00000018672(Copz2)	55.0548	-1.93138	0.908525	-2.12584	0.0335162	0.999794	coatomer protein complex, subunit zeta 2
ENSMUSG00000014329(Bicc1)	246.795	-1.32667	0.624115	-2.12568	0.0335303	0.999794	BicC family RNA binding protein 1
ENSMUSG00000043648(Pld6)	28.0977	2.38106	1.12083	2.12437	0.0336394	0.999794	phospholipase D family, member 6
ENSMUSG00000100862(Gm10925)	3243.92	1.62742	0.7661	2.12429	0.0336456	0.999794	predicted gene 10925
ENSMUSG00000030144(Clec4d)	4.97145	5.69071	2.68047	2.12302	0.0337518	0.999794	C-type lectin domain family 4, member d
ENSMUSG00000062202(Btbd9)	277.482	1.30213	0.613584	2.12217	0.033823	0.999794	BTB (POZ) domain containing 9
ENSMUSG00000027996(Sfrp2)	7.4388	-5.04989	2.37994	-2.12186	0.0338495	0.999794	secreted frizzled-related protein 2
ENSMUSG00000041740(Rnf10)	635.235	1.43106	0.675151	2.11962	0.034038	0.999794	ring finger protein 10
ENSMUSG00000074733(Zfp950)	48.7901	-1.97044	0.929875	-2.11904	0.0340871	0.999794	zinc finger protein 950
ENSMUSG00000023908(Pkmyt1)	582.912	1.1612	0.548086	2.11865	0.0341202	0.999794	protein kinase, membrane associated tyrosine/threonine 1
ENSMUSG00000062380(Tubb3)	6987.83	1.24376	0.588002	2.11523	0.0344102	0.999794	tubulin, beta 3 class III
ENSMUSG00000057886(Cbx3-ps6)	294.253	1.35087	0.638761	2.11484	0.034444	0.999794	chromobox 3, pseudogene 6
ENSMUSG00000020883(Fbxl20)	1138.43	1.16645	0.55158	2.11475	0.0344513	0.999794	F-box and leucine-rich repeat protein 20
ENSMUSG00000032295(Man2c1)	14.6809	-2.84643	1.34683	-2.11343	0.0345636	0.999794	mannosidase, alpha, class 2C, member 1
ENSMUSG00000020474(Polm)	981.576	1.10256	0.522007	2.11216	0.0346727	0.999794	polymerase (DNA directed), mu
ENSMUSG00000060336(Zfp937)	74.0923	-1.73995	0.824212	-2.11105	0.034768	0.999794	zinc finger protein 937
ENSMUSG00000116802(AC129328.1)	2502.78	-1.36607	0.647261	-2.11054	0.0348119	0.999794	NA
ENSMUSG00000105265(Sox2ot)	33.5606	2.23745	1.06038	2.11006	0.0348535	0.999794	SOX2 overlapping transcript (non-protein coding)
ENSMUSG00000075002(Gm813)	1929.09	-1.1863	0.562503	-2.10897	0.0349474	0.999794	predicted gene 813
ENSMUSG00000063698(Sfxn4)	37.2508	-2.41584	1.14563	-2.10874	0.0349673	0.999794	sideroflexin 4
ENSMUSG00000034908(Sidt2)	250.431	1.23412	0.585475	2.10789	0.0350405	0.999794	SID1 transmembrane family, member 2
ENSMUSG00000056900(Usp13)	171.686	1.26463	0.600647	2.10545	0.0352522	0.999794	ubiquitin specific peptidase 13 (isopeptidase T-3)
ENSMUSG00000085526(Gm16083)	243.716	-1.38097	0.656334	-2.10407	0.0353722	0.999794	predicted gene 16083
ENSMUSG00000021279(Cdc42bpb)	1464.31	1.06893	0.508196	2.10339	0.0354316	0.999794	CDC42 binding protein kinase beta
ENSMUSG00000083716(Gm13436)	46.0815	-2.00189	0.952318	-2.10212	0.0355429	0.999794	ribosomal protein L18 pseudogene
ENSMUSG00000093813(Trav9n-2)	47.0841	2.27833	1.08637	2.09719	0.0359767	0.999794	T cell receptor alpha variable 9N-2
ENSMUSG00000112294(Gm4129)	851.597	-1.21318	0.579444	-2.0937	0.0362871	0.999794	predicted gene 4129
ENSMUSG00000033763(Mtss1l)	105.358	1.64033	0.783921	2.09247	0.0363961	0.999794	metastasis suppressor 1-like
ENSMUSG00000031998(1700128F08Rik)	7.33684	-5.02065	2.401	-2.09107	0.0365217	0.999794	U1-snRNP binding protein homolog pseudogene
ENSMUSG00000100084(2310068J16Rik)	193.917	-1.34973	0.64594	-2.08955	0.0366579	0.999794	RIKEN cDNA 2310068J16 gene
ENSMUSG00000021771(Vdac2)	425.01	-1.21619	0.582071	-2.08942	0.03667	0.999794	voltage-dependent anion channel 2
ENSMUSG00000039943(Plcb4)	125.516	-1.37782	0.659504	-2.08917	0.036692	0.999794	phospholipase C, beta 4
ENSMUSG00000109909(Gm45663)	77.1693	-1.70101	0.814268	-2.08901	0.0367068	0.999794	NA
ENSMUSG00000114934(Gm48342)	927.742	-1.13036	0.541109	-2.08898	0.0367098	0.999794	NA
ENSMUSG00000030697(Ppp4c)	1145.04	1.08971	0.522026	2.08747	0.0368456	0.999794	protein phosphatase 4, catalytic subunit
ENSMUSG00000042705(Commd10)	95.8676	-1.44624	0.693216	-2.08628	0.0369535	0.999794	COMM domain containing 10
ENSMUSG00000109032(Gm7972)	86.0116	-1.46036	0.700072	-2.08602	0.0369768	0.999794	predicted gene 7972
ENSMUSG00000029097(Trmt44)	8.81859	4.06199	1.94804	2.08517	0.0370541	0.999794	tRNA methyltransferase 44
ENSMUSG00000113854(Gm2099)	35.5913	-1.96562	0.943149	-2.08411	0.0371503	0.999794	predicted gene 2099
ENSMUSG00000103966(Gm37120)	4.74657	5.62201	2.6978	2.08392	0.0371673	0.999794	predicted gene, 37120
ENSMUSG00000107464(Gm44150)	253.408	-1.59848	0.767142	-2.08368	0.0371896	0.999794	NA
ENSMUSG00000025157(Zdhhc16)	55.4504	1.66677	0.800018	2.08341	0.0372137	0.999794	zinc finger, DHHC domain containing 16
ENSMUSG00000032549(Rab6b)	12.7429	-3.3581	1.61227	-2.08284	0.0372658	0.999794	RAB6B, member RAS oncogene family
ENSMUSG00000101144(Gm29054)	18.9538	2.6861	1.28998	2.08228	0.0373166	0.999794	NA
ENSMUSG00000002227(Mov10)	46.6873	1.85423	0.890808	2.08151	0.037387	0.999794	Moloney leukemia virus 10
ENSMUSG00000113081(Gm3333)	409.853	-1.52467	0.732514	-2.08142	0.0373957	0.999794	zinc finger protein 938 pseudogene
ENSMUSG00000095280(Gm21738)	4.79501	5.63844	2.70904	2.08135	0.0374023	0.999794	NA
ENSMUSG00000036814(Slc6a20a)	1117.05	1.11729	0.536865	2.08114	0.0374211	0.999794	solute carrier family 6 (neurotransmitter transporter), member 20A
ENSMUSG00000081719(Gm13726)	4.42314	-5.69748	2.73779	-2.08105	0.0374294	0.999794	ribosomal protein L7A pseudogene
ENSMUSG00000092416(Zfp141)	213.121	-1.19917	0.57628	-2.08087	0.0374454	0.999794	zinc finger protein 141
ENSMUSG00000044502(Bod1)	7842.32	1.18277	0.568465	2.08064	0.0374673	0.999794	biorientation of chromosomes in cell division 1
ENSMUSG00000024663(Rab3il1)	1986.43	1.44479	0.694736	2.07962	0.0375604	0.999794	RAB3A interacting protein (rabin3)-like 1
ENSMUSG00000110120(Gm45251)	30.5379	-2.29182	1.1025	-2.07874	0.0376408	0.999794	NA
ENSMUSG00000114654(Gm47918)	130.063	-1.35989	0.655043	-2.07603	0.0378915	0.999794	NA
ENSMUSG00000025036(Sfxn2)	10.5675	3.72992	1.79701	2.07562	0.0379292	0.999794	sideroflexin 2
ENSMUSG00000085242(Gm11537)	178.407	1.315	0.633797	2.0748	0.038005	0.999794	NA
ENSMUSG00000107336(Gm43461)	17.1652	-2.58509	1.24621	-2.07436	0.0380457	0.999794	NA
ENSMUSG00000026285(Pdcd1)	12.7177	3.58005	1.7264	2.07371	0.0381065	0.999794	programmed cell death 1
ENSMUSG00000031446(Cul4a)	221.496	1.22328	0.589925	2.07361	0.0381154	0.999794	cullin 4A
ENSMUSG00000037523(Mavs)	309.558	1.21694	0.587329	2.07199	0.0382662	0.999794	mitochondrial antiviral signaling protein
ENSMUSG00000018974(Sart3)	1018.26	1.36741	0.659975	2.07192	0.0382728	0.999794	squamous cell carcinoma antigen recognized by T cells 3
ENSMUSG00000046329(Slc25a23)	79.4882	1.54762	0.747176	2.07129	0.0383318	0.999794	solute carrier family 25 (mitochondrial carrier; phosphate carrier), member 23
ENSMUSG00000109964(Gm45350)	9.98853	3.5145	1.6978	2.07003	0.0384498	0.999794	NA
ENSMUSG00000025402(Nab2)	279.126	1.22187	0.5905	2.06922	0.0385255	0.999794	Ngfi-A binding protein 2
ENSMUSG00000074731(Zfp345)	702.446	-1.22939	0.594192	-2.06901	0.038545	0.999794	zinc finger protein 345
ENSMUSG00000039316(Rftn1)	202.985	1.33519	0.645423	2.0687	0.0385744	0.999794	raftlin lipid raft linker 1
ENSMUSG00000087679(Tmem250-ps)	157.796	1.60448	0.775731	2.06834	0.0386076	0.999794	transmembrane protein 250, pseudogene
ENSMUSG00000052727(Map1b)	3813.6	1.24162	0.600462	2.06778	0.0386605	0.999794	microtubule-associated protein 1B
ENSMUSG00000055789(E330017A01Rik)	1845.21	-1.20789	0.584265	-2.06736	0.0387004	0.999794	RIKEN cDNA E330017A01 gene
ENSMUSG00000074491(Clec4g)	53.111	1.72276	0.834182	2.06521	0.0389028	0.999794	C-type lectin domain family 4, member g
ENSMUSG00000030708(Dnajb13)	4.3753	-5.6825	2.75153	-2.06521	0.0389029	0.999794	DnaJ heat shock protein family (Hsp40) member B13
ENSMUSG00000029111(Nelfa)	1730.84	1.1773	0.570096	2.06509	0.0389149	0.999794	negative elongation factor complex member A, Whsc2
ENSMUSG00000093610(Cyp2c53-ps)	71.7722	-1.70086	0.823899	-2.0644	0.0389798	0.999794	cytochrome P450, family 2, subfamily c, polypeptide 53-ps
ENSMUSG00000039329(Tex19.1)	1302.67	1.25519	0.608058	2.06426	0.0389931	0.999794	testis expressed gene 19.1
ENSMUSG00000030530(Furin)	2689.89	1.20534	0.584068	2.0637	0.039046	0.999794	furin (paired basic amino acid cleaving enzyme)
ENSMUSG00000021764(Ndufs4)	379.793	-1.11007	0.537936	-2.06358	0.0390578	0.999794	NADH dehydrogenase (ubiquinone) Fe-S protein 4
ENSMUSG00000030410(Dmwd)	607.922	1.26735	0.614428	2.06265	0.039146	0.999794	dystrophia myotonica-containing WD repeat motif
ENSMUSG00000030543(Mesp2)	2267.63	1.1612	0.56334	2.06129	0.0392759	0.999794	mesoderm posterior 2
ENSMUSG00000033863(Klf9)	12.359	3.12518	1.51731	2.05969	0.0394285	0.999794	Kruppel-like factor 9
ENSMUSG00000081485(Gm12338)	125.555	-1.72939	0.840023	-2.05874	0.039519	0.999794	cytochrome c oxidase, subunit VIIc pseudogene
ENSMUSG00000024319(Vps52)	32.5969	2.2203	1.07935	2.05708	0.0396788	0.999794	VPS52 GARP complex subunit
ENSMUSG00000031533(Mrps31)	853.226	-1.09345	0.531568	-2.05703	0.0396829	0.999794	mitochondrial ribosomal protein S31
ENSMUSG00000115597(Gm49030)	42.4707	2.14151	1.0413	2.05656	0.0397282	0.999794	NA
ENSMUSG00000038722(Bud31)	320.239	-1.33719	0.650214	-2.05654	0.0397308	0.999794	BUD31 homolog
ENSMUSG00000032185(Carm1)	132.126	1.37746	0.669806	2.05651	0.0397331	0.999794	coactivator-associated arginine methyltransferase 1
ENSMUSG00000107142(4930566F21Rik)	33.3762	-2.12191	1.03206	-2.056	0.0397826	0.999794	RIKEN cDNA 4930566F21 gene
ENSMUSG00000000915(Hip1r)	238.874	1.28682	0.626242	2.05483	0.0398951	0.999794	huntingtin interacting protein 1 related
ENSMUSG00000031813(Mvb12a)	18.4756	-2.51757	1.22615	-2.05323	0.0400507	0.999794	multivesicular body subunit 12A
ENSMUSG00000031932(Gpr83)	7.56381	4.73951	2.30913	2.05251	0.0401204	0.999794	G protein-coupled receptor 83
ENSMUSG00000070677(D5Ertd577e)	673.404	-1.05771	0.515362	-2.05236	0.0401352	0.999794	DNA segment, Chr 5, ERATO Doi 577, expressed
ENSMUSG00000031751(Amfr)	6910.24	1.12608	0.548877	2.0516	0.0402086	0.999794	autocrine motility factor receptor
ENSMUSG00000049721(Gal3st1)	7.81982	4.78767	2.33375	2.0515	0.0402186	0.999794	galactose-3-O-sulfotransferase 1
ENSMUSG00000037860(Aim2)	4.37404	-5.67827	2.76845	-2.05106	0.0402609	0.999794	absent in melanoma 2
ENSMUSG00000026421(Csrp1)	90.7029	1.7812	0.868617	2.05061	0.0403047	0.999794	cysteine and glycine-rich protein 1
ENSMUSG00000007891(Ctsd)	282.561	1.23876	0.604615	2.04885	0.0404772	0.999794	cathepsin D
ENSMUSG00000097811(2810425M01Rik)	10.2878	-3.31183	1.61679	-2.0484	0.0405212	0.999794	RIKEN cDNA 2810425M01 gene
ENSMUSG00000096696(Zfp960)	1067.29	-1.41656	0.691584	-2.04828	0.0405326	0.999794	zinc finger protein 960
ENSMUSG00000033909(Usp36)	169.668	1.37444	0.671159	2.04786	0.0405742	0.999794	ubiquitin specific peptidase 36
ENSMUSG00000031320(Rps4x)	193.098	-1.57372	0.768735	-2.04715	0.0406435	0.999794	ribosomal protein S4, X-linked
ENSMUSG00000079524(Gm15402)	4.32745	-5.66735	2.76883	-2.04684	0.0406737	0.999794	NA
ENSMUSG00000050957(Insl6)	7.03799	4.64638	2.27021	2.04668	0.0406896	0.999794	insulin-like 6
ENSMUSG00000024833(Pola2)	663.883	1.1418	0.557975	2.04633	0.0407239	0.999794	polymerase (DNA directed), alpha 2
ENSMUSG00000037415(Ranbp10)	193.185	1.41559	0.691852	2.0461	0.0407469	0.999794	RAN binding protein 10
ENSMUSG00000095597(Gm6472)	158.396	-1.48832	0.727463	-2.0459	0.0407661	0.999794	ribosomal protein S7 pseudogene
ENSMUSG00000061576(Dpp6)	121.498	-1.30857	0.639622	-2.04585	0.0407714	0.999794	dipeptidylpeptidase 6
ENSMUSG00000036850(Mrpl41)	26.6026	-2.44233	1.19385	-2.04577	0.0407791	0.999794	mitochondrial ribosomal protein L41
ENSMUSG00000102678(Ighv1-21-1)	4.3262	-5.66306	2.76849	-2.04554	0.0408017	0.999794	immunoglobulin heavy variable 1-21-1
ENSMUSG00000008601(Rab25)	11.1226	3.6074	1.76458	2.04434	0.0409199	0.999794	RAB25, member RAS oncogene family
ENSMUSG00000114521(Gm48050)	51.0087	-1.71228	0.837923	-2.04348	0.0410045	0.999794	NA
ENSMUSG00000029513(Prkab1)	3739.65	1.07106	0.52421	2.04319	0.0410335	0.999794	protein kinase, AMP-activated, beta 1 non-catalytic subunit
ENSMUSG00000030491(Tdrd12)	2213.68	-1.10292	0.539895	-2.04284	0.0410685	0.999794	tudor domain containing 12
ENSMUSG00000003352(Cacnb3)	70.3276	1.61258	0.789458	2.04265	0.0410876	0.999794	calcium channel, voltage-dependent, beta 3 subunit
ENSMUSG00000005823(Gpr108)	198.415	1.33708	0.654984	2.0414	0.0412111	0.999794	G protein-coupled receptor 108
ENSMUSG00000097013(Gm26710)	4.89189	5.66996	2.77928	2.04008	0.041342	0.999794	predicted gene, 26710
ENSMUSG00000001517(Foxm1)	161.491	1.24209	0.608926	2.0398	0.0413705	0.999794	forkhead box M1
ENSMUSG00000083777(Gm13361)	7.30781	4.68945	2.29987	2.03901	0.0414494	0.999794	Ngfi-A binding protein 1 pseudogene
ENSMUSG00000110127(6430710M23Rik)	11.0602	-3.26986	1.60431	-2.03817	0.0415325	0.999794	RIKEN cDNA 6430710M23 gene
ENSMUSG00000048546(Tob2)	1968.25	1.20726	0.592594	2.03725	0.0416249	0.999794	transducer of ERBB2, 2
ENSMUSG00000106200(Gm44341)	4.27835	-5.6477	2.7724	-2.03712	0.0416381	0.999794	NA
ENSMUSG00000020946(Gosr2)	382.631	1.23262	0.605275	2.03646	0.0417045	0.999794	golgi SNAP receptor complex member 2
ENSMUSG00000063350(Olfr874)	7.02068	4.63604	2.27783	2.03529	0.0418218	0.999794	olfactory receptor 874
ENSMUSG00000082193(Rpl5-ps1)	151.816	-1.45297	0.714174	-2.03448	0.0419035	0.999794	ribosomal protein L5, pseudogene 1
ENSMUSG00000111535(Gm35154)	4.50438	5.53566	2.72174	2.03387	0.0419646	0.999794	predicted gene, 35154
ENSMUSG00000074506(Gm10705)	6.23262	-4.779	2.35203	-2.03186	0.0421673	0.999794	predicted gene 10705
ENSMUSG00000028453(Fancg)	110.569	1.46052	0.719104	2.03102	0.0422525	0.999794	Fanconi anemia, complementation group G
ENSMUSG00000085192(Gm12195)	71.5205	1.5684	0.772327	2.03075	0.0422803	0.999794	NA
ENSMUSG00000010592(Dazl)	15233	-0.99245	0.48902	-2.02947	0.0424108	0.999794	deleted in azoospermia-like
ENSMUSG00000053477(Tcf4)	141.935	-1.38062	0.681137	-2.02693	0.0426692	0.999794	transcription factor 4
ENSMUSG00000022517(Mgrn1)	588.633	1.11965	0.552674	2.02589	0.0427765	0.999794	mahogunin, ring finger 1
ENSMUSG00000091950(Olfr421-ps1)	4.27961	-5.65202	2.7908	-2.02523	0.0428436	0.999794	olfactory receptor 421, pseudogene 1
ENSMUSG00000071266(Zfp946)	283.431	-1.18142	0.583473	-2.02481	0.042887	0.999794	zinc finger protein 946
ENSMUSG00000020307(Cdc34)	1191.62	1.03347	0.510452	2.02462	0.0429068	0.999794	cell division cycle 34
ENSMUSG00000015013(Trappc2l)	45.4898	-1.96088	0.969093	-2.02341	0.0430305	0.999794	trafficking protein particle complex 2-like
ENSMUSG00000056494(Cngb3)	6.60361	-4.65251	2.30227	-2.02083	0.0432971	0.999794	cyclic nucleotide gated channel beta 3
ENSMUSG00000059486(Kbtbd2)	7.59553	4.81581	2.38336	2.0206	0.0433214	0.999794	kelch repeat and BTB (POZ) domain containing 2
ENSMUSG00000064194(Zfp936)	580.405	-1.23666	0.612173	-2.02012	0.0433707	0.999794	zinc finger protein 936
ENSMUSG00000021791(Dydc2)	17.0316	-2.6985	1.33623	-2.01948	0.0434374	0.999794	DPY30 domain containing 2
ENSMUSG00000069806(Cacng7)	4.42482	5.51394	2.73425	2.01662	0.0437351	0.999794	calcium channel, voltage-dependent, gamma subunit 7
ENSMUSG00000070324(Fbxw22)	36155.6	-1.16476	0.578038	-2.01501	0.0439031	0.999794	F-box and WD-40 domain protein 22
ENSMUSG00000085731(Gm16229)	20.2089	2.53191	1.25668	2.01476	0.0439303	0.999794	NA
ENSMUSG00000041423(Paqr6)	344.323	1.411	0.70069	2.01373	0.0440384	0.999794	progestin and adipoQ receptor family member VI
ENSMUSG00000020661(Dnmt3a)	1762.89	1.11974	0.556221	2.01313	0.0441014	0.999794	DNA methyltransferase 3A
ENSMUSG00000078513(Gm13088)	247.19	-1.53002	0.760668	-2.01142	0.0442809	0.999794	predicted gene 13088
ENSMUSG00000090069(E430024P14Rik)	79.7354	-1.58341	0.787344	-2.01108	0.0443173	0.999794	RIKEN cDNA E430024P14 gene
ENSMUSG00000091086(Rpl6l)	54.365	-1.87915	0.934607	-2.01063	0.0443647	0.999794	ribosomal protein L6-like
ENSMUSG00000109692(Gm8575)	8.27205	-4.06649	2.02287	-2.01026	0.0444036	0.999794	peroxiredoxin 2 pseudogene
ENSMUSG00000090071(Cdk5r2)	10.8798	4.28476	2.1332	2.0086	0.0445791	0.999794	cyclin-dependent kinase 5, regulatory subunit 2 (p39)
ENSMUSG00000057193(Slc44a2)	1368.26	1.0968	0.546981	2.0052	0.044942	0.999794	solute carrier family 44, member 2
ENSMUSG00000036438(Calm2)	972.554	-1.05143	0.524357	-2.00518	0.0449436	0.999794	calmodulin 2
ENSMUSG00000101935(Gm17748)	10.3642	-4.14025	2.0651	-2.00487	0.044977	0.999794	peptidyl-prolyl cis-trans isomerase H-like
ENSMUSG00000002379(Ndufa11)	288.942	-1.26965	0.633715	-2.0035	0.0451234	0.999794	NADH dehydrogenase (ubiquinone) 1 alpha subcomplex 11
ENSMUSG00000113040(Gm9249)	6.66839	4.62917	2.31084	2.00324	0.0451515	0.999794	predicted gene 9249
ENSMUSG00000070282(3000002C10Rik)	10.4002	3.55877	1.77695	2.00275	0.0452045	0.999794	glyceraldehyde-3-phosphate dehydrogenase pseudogene
ENSMUSG00000114065(Vmn2r-ps96)	4.37638	5.49569	2.74523	2.00191	0.0452949	0.999794	vomeronasal 2, receptor, pseudogene 96
ENSMUSG00000066772(Obox3)	112.301	1.48585	0.742248	2.00183	0.0453031	0.999794	oocyte specific homeobox 3
ENSMUSG00000035378(Shq1)	73.8249	1.52057	0.759838	2.00117	0.0453736	0.999794	SHQ1 homolog (S. cerevisiae)
ENSMUSG00000026676(Ccdc3)	111.766	-1.4709	0.736023	-1.99844	0.0456688	0.999794	coiled-coil domain containing 3
ENSMUSG00000034634(Ly6d)	4.13481	-5.60068	2.80352	-1.99773	0.0457461	0.999794	lymphocyte antigen 6 complex, locus D
ENSMUSG00000110525(Gm45893)	22.58	2.49922	1.25187	1.99638	0.0458923	0.999794	NA
ENSMUSG00000097197(9530027J09Rik)	40.7753	1.80163	0.903329	1.99444	0.0461042	0.999794	RIKEN cDNA 9530027J09 gene
ENSMUSG00000031221(Igbp1)	221.055	-1.2375	0.62053	-1.99427	0.0461227	0.999794	immunoglobulin (CD79A) binding protein 1
ENSMUSG00000032899(Styk1)	1130.6	-0.998257	0.500649	-1.99393	0.0461601	0.999794	serine/threonine/tyrosine kinase 1
ENSMUSG00000045662(Henmt1)	170.928	-1.2524	0.628285	-1.99337	0.046221	0.999794	HEN1 methyltransferase homolog 1 (Arabidopsis)
ENSMUSG00000045934(Mtmr11)	23.9987	2.17673	1.09206	1.99323	0.0462358	0.999794	myotubularin related protein 11
ENSMUSG00000109993(Gm45659)	90.9172	-1.59995	0.802737	-1.99312	0.046248	0.999794	NA
ENSMUSG00000022300(Dcaf13)	634.951	-1.15785	0.58133	-1.99173	0.0464012	0.999794	DDB1 and CUL4 associated factor 13
ENSMUSG00000091864(Gm17102)	27.4552	-2.11009	1.05975	-1.99112	0.0464679	0.999794	predicted gene 17102
ENSMUSG00000037740(Mrps26)	258.745	1.20759	0.606555	1.99089	0.0464926	0.999794	mitochondrial ribosomal protein S26
ENSMUSG00000105107(Gm43412)	9.60247	-4.03627	2.0288	-1.98948	0.0466481	0.999794	NA
ENSMUSG00000004040(Stat3)	1731.78	1.12651	0.566311	1.98921	0.0466777	0.999794	signal transducer and activator of transcription 3
ENSMUSG00000087325(Gm6038)	5.18993	-5.92357	2.978	-1.98911	0.0466891	0.999794	predicted pseudogene 6038
ENSMUSG00000001247(Lsr)	628.998	1.2857	0.646491	1.98873	0.0467311	0.999794	lipolysis stimulated lipoprotein receptor
ENSMUSG00000058558(Rpl5)	177.799	-1.36039	0.68436	-1.98783	0.0468306	0.999794	ribosomal protein L5
ENSMUSG00000025178(Pi4k2a)	102.635	1.5632	0.786582	1.98733	0.0468858	0.999794	phosphatidylinositol 4-kinase type 2 alpha
ENSMUSG00000020277(Pfkl)	85.5462	1.39338	0.70163	1.98592	0.0470423	0.999794	phosphofructokinase, liver, B-type
ENSMUSG00000049550(Clip1)	1817.27	1.10112	0.554851	1.98454	0.047196	0.999794	CAP-GLY domain containing linker protein 1
ENSMUSG00000096977(Gm10827)	5.94679	-4.71654	2.38116	-1.98077	0.0476167	0.999794	predicted gene 10827
ENSMUSG00000020781(Tsen54)	4.61507	5.56202	2.80883	1.98019	0.0476817	0.999794	tRNA splicing endonuclease subunit 54
ENSMUSG00000042216(Sgsm1)	56.1772	1.73985	0.878799	1.9798	0.0477255	0.999794	small G protein signaling modulator 1
ENSMUSG00000048000(Gigyf2)	877.064	1.31211	0.662909	1.97932	0.0477796	0.999794	GRB10 interacting GYF protein 2
ENSMUSG00000087260(Lamtor5)	224.986	-1.2999	0.657167	-1.97804	0.0479242	0.999794	late endosomal/lysosomal adaptor, MAPK and MTOR activator 5
ENSMUSG00000048930(Tada3)	330.931	1.18041	0.596896	1.97759	0.0479752	0.999794	transcriptional adaptor 3
ENSMUSG00000040084(Bub1b)	14654.7	1.02056	0.516242	1.9769	0.0480525	0.999794	BUB1B, mitotic checkpoint serine/threonine kinase
ENSMUSG00000102912(Gm20731)	8.81271	4.9617	2.51049	1.97639	0.048111	0.999794	NA
ENSMUSG00000075219(Olfr994)	4.18141	-5.6122	2.8414	-1.97515	0.0482512	0.999794	olfactory receptor 994
ENSMUSG00000000739(Sult5a1)	27.9728	-2.43329	1.23223	-1.9747	0.0483017	0.999794	sulfotransferase family 5A, member 1
ENSMUSG00000051768(Xrcc1)	339.174	1.25105	0.633625	1.97443	0.0483332	0.999794	X-ray repair complementing defective repair in Chinese hamster cells 1
ENSMUSG00000053358(Gm9905)	259.111	1.70052	0.86136	1.97422	0.0483565	0.999794	predicted gene 9905
ENSMUSG00000006134(Crkl)	696.171	1.13077	0.572876	1.97384	0.0483994	0.999794	v-crk avian sarcoma virus CT10 oncogene homolog-like
ENSMUSG00000051627(Hist1h1e)	12.4541	3.0094	1.52518	1.97315	0.0484785	0.999794	histone cluster 1, H1e
ENSMUSG00000059218(Gm13084)	9717.56	-1.22966	0.623493	-1.97222	0.0485848	0.999794	predicted gene 13084
ENSMUSG00000097788(Gm16596)	4.08572	-5.58009	2.82942	-1.97217	0.0485905	0.999794	predicted gene, 16596
ENSMUSG00000055240(Zfp101)	30.483	-1.91001	0.968626	-1.97187	0.0486241	0.999794	zinc finger protein 101
ENSMUSG00000051729(Gm5087)	8.46277	-3.76701	1.91203	-1.97016	0.04882	0.999794	predicted gene 5087
ENSMUSG00000004043(Stat5a)	211.03	1.16262	0.590225	1.96979	0.0488628	0.999794	signal transducer and activator of transcription 5A
ENSMUSG00000096044(Gm16427)	148.477	-1.66294	0.844332	-1.96953	0.0488917	0.999794	predicted gene 16427
ENSMUSG00000113626(Gm7240)	229.29	-1.52348	0.774023	-1.96826	0.0490383	0.999794	predicted gene 7240
ENSMUSG00000017861(Mybl2)	1941.57	1.18068	0.600488	1.9662	0.0492753	0.999794	myeloblastosis oncogene-like 2
ENSMUSG00000024764(Naa40)	2582.76	1.19902	0.610058	1.96543	0.049365	0.999794	N(alpha)-acetyltransferase 40, NatD catalytic subunit
ENSMUSG00000066892(Fbxl12)	390.412	1.12713	0.573743	1.96453	0.0494691	0.999794	F-box and leucine-rich repeat protein 12
ENSMUSG00000031387(Renbp)	6.65108	4.61959	2.35311	1.96318	0.049625	0.999794	renin binding protein
ENSMUSG00000025366(Esyt1)	407.997	1.19164	0.607025	1.96309	0.0496356	0.999794	extended synaptotagmin-like protein 1
ENSMUSG00000030827(Fgf21)	8.36583	-3.74758	1.90982	-1.96226	0.0497317	0.999794	fibroblast growth factor 21
ENSMUSG00000097768(2310043M15Rik)	18.9888	2.78078	1.41909	1.95955	0.0500478	0.999794	RIKEN cDNA 2310043M15 gene
ENSMUSG00000099760(Gm28800)	4.53901	5.56201	2.83886	1.95924	0.0500849	0.999794	predicted gene 28800
ENSMUSG00000024266(Adad2)	102.543	1.71726	0.876875	1.95839	0.0501846	0.999794	adenosine deaminase domain containing 2
ENSMUSG00000095325(Zfp870)	27.3053	-2.04738	1.04584	-1.95764	0.0502725	0.999794	zinc finger protein 870
ENSMUSG00000000782(Tcf7)	975.96	1.05929	0.541142	1.95751	0.050288	0.999794	transcription factor 7, T cell specific
ENSMUSG00000020549(Elac2)	281.591	1.13244	0.5786	1.9572	0.0503237	0.999794	elaC ribonuclease Z 2
ENSMUSG00000058886(Deaf1)	37.7241	1.88054	0.961163	1.95652	0.0504038	0.999794	DEAF1, transcription factor
ENSMUSG00000034993(Vat1)	18.3667	2.51767	1.28689	1.95641	0.0504173	0.999794	vesicle amine transport 1
ENSMUSG00000074852(Hpse2)	8.86232	-3.44156	1.76013	-1.95529	0.0505488	0.999794	heparanase 2
ENSMUSG00000058550(Dppa4)	14.8549	-2.97483	1.52178	-1.95484	0.0506017	0.999794	developmental pluripotency associated 4
ENSMUSG00000027716(Trpc3)	3.99002	-5.54737	2.83786	-1.95477	0.0506101	0.999794	transient receptor potential cation channel, subfamily C, member 3
ENSMUSG00000024030(Abcg1)	377.57	1.24505	0.637282	1.95369	0.0507377	0.999794	ATP binding cassette subfamily G member 1
ENSMUSG00000074863(Platr25)	97.4645	-1.49841	0.766993	-1.95362	0.0507459	0.999794	pluripotency associated transcript 25
ENSMUSG00000037992(Rara)	86.5272	1.58658	0.812198	1.95345	0.0507668	0.999794	retinoic acid receptor, alpha
ENSMUSG00000108806(Gm44729)	326.546	1.64162	0.840656	1.95279	0.0508446	0.999794	NA
ENSMUSG00000050050(Ccdc158)	310.658	1.09179	0.559726	1.95057	0.0511077	0.999794	coiled-coil domain containing 158
ENSMUSG00000022938(Fam3b)	9.4551	-3.5065	1.79802	-1.9502	0.0511524	0.999794	family with sequence similarity 3, member B
ENSMUSG00000056836(Gm6851)	50.3786	-1.77554	0.910451	-1.95018	0.0511547	0.999794	predicted pseudogene 6851
ENSMUSG00000041831(Sytl3)	4.26569	5.46915	2.80692	1.94845	0.0513612	0.999794	synaptotagmin-like 3
ENSMUSG00000030498(Gas2)	4.26569	5.46915	2.80692	1.94845	0.0513612	0.999794	growth arrest specific 2
ENSMUSG00000027333(Smox)	728.405	1.20094	0.616798	1.94706	0.0515275	0.999794	spermine oxidase
ENSMUSG00000028495(Rps6)	45.4786	-2.11524	1.0869	-1.94613	0.051639	0.999794	ribosomal protein S6
ENSMUSG00000068200(Gm5931)	27.004	-1.99256	1.02397	-1.9459	0.0516662	0.999794	ubiquitin-conjugating enzyme E2I pseudogene
ENSMUSG00000027099(Mtx2)	133.728	-1.24702	0.641162	-1.94494	0.0517822	0.999794	metaxin 2
ENSMUSG00000070713(Gm10282)	107.199	-1.32975	0.684003	-1.94407	0.0518875	0.999794	high mobility group nucleosomal binding domain 2 pseudogene
ENSMUSG00000085505(Gm12868)	50.882	1.85809	0.956158	1.94329	0.0519817	0.999794	NA
ENSMUSG00000068882(Ssb)	46037.8	-1.01822	0.524257	-1.94221	0.0521119	0.999794	Sjogren syndrome antigen B
ENSMUSG00000023104(Rfc2)	33.4749	-1.88826	0.972316	-1.94202	0.0521348	0.999794	replication factor C (activator 1) 2
ENSMUSG00000087159(Gm15246)	160.572	-1.53462	0.79033	-1.94174	0.0521686	0.999794	predicted gene 15246
ENSMUSG00000065701(Rny1)	4.2771	-5.64391	2.907	-1.94149	0.0521986	0.999794	RNA, Y1 small cytoplasmic, Ro-associated
ENSMUSG00000084407(Gm14018)	4.2771	-5.64391	2.907	-1.94149	0.0521986	0.999794	WD repeat domain 76 pseudogene
ENSMUSG00000062077(Trim54)	4.2771	-5.64391	2.907	-1.94149	0.0521986	0.999794	tripartite motif-containing 54
ENSMUSG00000023966(Rsph9)	9.70802	-3.98551	2.05363	-1.94072	0.0522924	0.999794	radial spoke head 9 homolog (Chlamydomonas)
ENSMUSG00000113623(Gm48691)	132.288	-1.38529	0.71403	-1.94011	0.0523667	0.999794	NA
ENSMUSG00000117245(AC073683.1)	6.73064	4.63577	2.38977	1.93984	0.0523993	0.999794	NA
ENSMUSG00000038462(Uqcrfs1)	119.231	-1.31936	0.680199	-1.93967	0.0524198	0.999794	ubiquinol-cytochrome c reductase, Rieske iron-sulfur polypeptide 1
ENSMUSG00000086316(Nbdy)	106.962	-1.273	0.656497	-1.93907	0.0524924	0.999794	negative regulator of P-body association
ENSMUSG00000014859(E2f4)	3767.97	1.16498	0.600861	1.93884	0.0525202	0.999794	E2F transcription factor 4
ENSMUSG00000056458(Mok)	41.0662	-1.98601	1.02456	-1.9384	0.0525743	0.999794	MOK protein kinase
ENSMUSG00000112990(Gm47372)	50.9063	-1.75776	0.907007	-1.93797	0.0526263	0.999794	NA
ENSMUSG00000026770(Il2ra)	21.8714	-2.36224	1.219	-1.93785	0.0526415	0.999794	interleukin 2 receptor, alpha chain
ENSMUSG00000014030(Pax5)	114.803	1.50245	0.775544	1.93728	0.0527112	0.999794	paired box 5
ENSMUSG00000001056(Nhp2)	75.5859	-1.54488	0.797596	-1.93692	0.0527546	0.999794	NHP2 ribonucleoprotein
ENSMUSG00000042594(Sh2b3)	204.029	1.25605	0.648841	1.93583	0.0528887	0.999794	SH2B adaptor protein 3
ENSMUSG00000087442(Gm14453)	8719.11	1.0384	0.536441	1.93571	0.052903	0.999794	predicted gene 14453
ENSMUSG00000116864(AC154306.1)	14.2139	2.98335	1.54124	1.93569	0.0529059	0.999794	NA
ENSMUSG00000103925(B230112G18Rik)	6.31551	4.54693	2.34944	1.93532	0.0529507	0.999794	RIKEN cDNA B230112G18 gene
ENSMUSG00000028455(Stoml2)	1364.13	0.980678	0.50697	1.93439	0.0530653	0.999794	stomatin (Epb7.2)-like 2
ENSMUSG00000091183(Gm5141)	149.007	-1.49434	0.772766	-1.93375	0.0531434	0.999794	predicted gene 5141
ENSMUSG00000027546(Atp9a)	190.871	1.28678	0.665515	1.93351	0.0531732	0.999794	ATPase, class II, type 9A
ENSMUSG00000113492(Gm47792)	3.99128	-5.55197	2.87191	-1.9332	0.0532122	0.999794	NA
ENSMUSG00000014077(Chp1)	1078.57	1.06464	0.550831	1.9328	0.053261	0.999794	calcineurin-like EF hand protein 1
ENSMUSG00000115729(Gm48957)	27.7694	-2.10485	1.08915	-1.93255	0.0532913	0.999794	NA
ENSMUSG00000031527(Eri1)	806.695	0.982721	0.508743	1.93167	0.0534008	0.999794	exoribonuclease 1
ENSMUSG00000024227(Pdzph1)	104.948	-1.32882	0.688101	-1.93114	0.053466	0.999794	PDZ and pleckstrin homology domains 1
ENSMUSG00000098090(2700099C18Rik)	275.927	-1.08435	0.561989	-1.92949	0.0536699	0.999794	NDC80 homolog, kinetochore complex component pseudogene
ENSMUSG00000031214(Ophn1)	609.712	-1.09419	0.567116	-1.92939	0.0536822	0.999794	oligophrenin 1
ENSMUSG00000074264(Amy1)	4.9016	-5.84105	3.02852	-1.92868	0.0537705	0.999794	amylase 1, salivary
ENSMUSG00000097381(A230087F16Rik)	1222.99	1.0181	0.528229	1.92739	0.0539308	0.999794	RIKEN cDNA A230087F16 gene
ENSMUSG00000029304(Spp1)	1410.02	1.5083	0.783297	1.92557	0.0541577	0.999794	secreted phosphoprotein 1
ENSMUSG00000057396(Zfp759)	182.923	-1.23272	0.640514	-1.92458	0.0542823	0.999794	zinc finger protein 759
ENSMUSG00000048175(Asb8)	160.452	-1.19676	0.621922	-1.9243	0.0543169	0.999794	ankyrin repeat and SOCS box-containing 8
ENSMUSG00000042807(Hecw2)	47.9707	-1.58958	0.826179	-1.92401	0.0543527	0.999794	HECT, C2 and WW domain containing E3 ubiquitin protein ligase 2
ENSMUSG00000102457(Gm38342)	407.97	-1.09723	0.570744	-1.92245	0.0545492	0.999794	NA
ENSMUSG00000042292(Mkl1)	120.932	1.51654	0.78893	1.92227	0.0545714	0.999794	MKL (megakaryoblastic leukemia)/myocardin-like 1
ENSMUSG00000029074(Ttll10)	5.7038	-4.64868	2.41874	-1.92194	0.054613	0.999794	tubulin tyrosine ligase-like family, member 10
ENSMUSG00000097971(Gm26917)	20.9666	2.67265	1.39096	1.92144	0.0546761	0.999794	NA
ENSMUSG00000107898(Gm27013)	202.838	-1.32285	0.688772	-1.92059	0.0547833	0.999794	NA
ENSMUSG00000059461(Gm7331)	120.745	-1.74782	0.910137	-1.92039	0.0548088	0.999794	ubiquitin A-52 residue ribosomal protein fusion product 1 pseudogene
ENSMUSG00000085819(Ube4bos1)	72.6179	1.55287	0.808646	1.92034	0.0548153	0.999794	ubiquitination factor E4B, opposite strand 1
ENSMUSG00000030321(Efcab12)	311.987	1.06097	0.552799	1.91928	0.0549494	0.999794	EF-hand calcium binding domain 12
ENSMUSG00000031103(Elf4)	13.7094	3.13076	1.63188	1.9185	0.0550476	0.999794	E74-like factor 4 (ets domain transcription factor)
ENSMUSG00000015290(Ubl4a)	36.2444	-1.91782	0.999849	-1.91811	0.0550975	0.999794	ubiquitin-like 4A
ENSMUSG00000021866(Anxa11)	4.13607	-5.60466	2.92312	-1.91736	0.0551928	0.999794	annexin A11
ENSMUSG00000038121(Fam210a)	433.758	-1.07519	0.560933	-1.91679	0.0552647	0.999794	family with sequence similarity 210, member A
ENSMUSG00000050821(Fam131a)	260.822	1.29478	0.675554	1.91662	0.0552867	0.999794	family with sequence similarity 131, member A
ENSMUSG00000040351(Ankib1)	198.019	-1.14439	0.597841	-1.9142	0.0555941	0.999794	ankyrin repeat and IBR domain containing 1
ENSMUSG00000004100(Ppan)	1413.36	1.20687	0.630513	1.91411	0.0556064	0.999794	peter pan homolog
ENSMUSG00000061897(Gm14292)	93.5572	-1.38886	0.725808	-1.91353	0.0556798	0.999794	Wilms' tumour 1-associating protein pseudogene
ENSMUSG00000033326(Kdm4a)	544.34	1.26157	0.659653	1.91248	0.0558145	0.999794	lysine (K)-specific demethylase 4A
ENSMUSG00000037058(Paip2)	618.792	-1.12086	0.586592	-1.9108	0.0560305	0.999794	polyadenylate-binding protein-interacting protein 2
ENSMUSG00000025228(Actr1a)	678.683	1.04581	0.547339	1.91072	0.0560401	0.999794	ARP1 actin-related protein 1A, centractin alpha
ENSMUSG00000040712(Camta2)	49.0368	1.90294	0.996019	1.91055	0.0560628	0.999794	calmodulin binding transcription activator 2
ENSMUSG00000000441(Raf1)	3603.8	1.1364	0.594862	1.91036	0.0560875	0.999794	v-raf-leukemia viral oncogene 1
ENSMUSG00000060149(BC002059)	1728.78	-1.26987	0.66487	-1.90995	0.0561398	0.999794	cDNA sequence BC002059
ENSMUSG00000055093(Gm8430)	26.298	-2.04675	1.07219	-1.90894	0.0562693	0.999794	predicted pseudogene 8430
ENSMUSG00000022151(Ttc33)	525.348	-1.08419	0.56796	-1.90893	0.0562713	0.999794	tetratricopeptide repeat domain 33
ENSMUSG00000106094(Gm18916)	4.10306	5.39688	2.8292	1.90756	0.0564478	0.999794	family with sequence similarity 98, member B pseudogene
ENSMUSG00000030056(Isy1)	507.513	1.05982	0.555695	1.90719	0.0564964	0.999794	ISY1 splicing factor homolog
ENSMUSG00000037465(Klf10)	168.507	1.14148	0.59853	1.90713	0.0565032	0.999794	Kruppel-like factor 10
ENSMUSG00000030733(Sh2b1)	7.71151	3.85637	2.02305	1.90622	0.0566222	0.999794	SH2B adaptor protein 1
ENSMUSG00000089956(Gm16553)	54.8866	1.5255	0.800314	1.90613	0.0566335	0.999794	predicted gene 16553
ENSMUSG00000034612(Chst11)	68.1087	-1.51737	0.796076	-1.90606	0.0566429	0.999794	carbohydrate sulfotransferase 11
ENSMUSG00000039395(Mreg)	138.044	1.36208	0.714981	1.90505	0.0567733	0.999794	melanoregulin
ENSMUSG00000031197(Vbp1)	479.825	-1.01072	0.530838	-1.904	0.0569098	0.999794	von Hippel-Lindau binding protein 1
ENSMUSG00000062591(Tubb4a)	10.7525	3.54664	1.86323	1.90349	0.0569768	0.999794	tubulin, beta 4A class IVA
ENSMUSG00000019891(Dcbld1)	259.308	-1.1484	0.60343	-1.90312	0.0570247	0.999794	discoidin, CUB and LCCL domain containing 1
ENSMUSG00000070730(Rmdn3)	401.144	1.06839	0.561394	1.9031	0.0570273	0.999794	regulator of microtubule dynamics 3
ENSMUSG00000087433(Gm14167)	8.9586	-3.24989	1.70781	-1.90296	0.0570452	0.999794	predicted gene 14167
ENSMUSG00000006418(Rnf114)	16084.3	1.12031	0.588874	1.90246	0.057111	0.999794	ring finger protein 114
ENSMUSG00000023192(Grm2)	5434.59	1.07503	0.565091	1.9024	0.0571193	0.999794	glutamate receptor, metabotropic 2
ENSMUSG00000017737(Mmp9)	6.25267	4.46643	2.34814	1.90212	0.0571559	0.999794	matrix metallopeptidase 9
ENSMUSG00000001751(Naglu)	36.732	1.92059	1.00976	1.90203	0.0571678	0.999794	alpha-N-acetylglucosaminidase (Sanfilippo disease IIIB)
ENSMUSG00000055675(Kbtbd11)	26.6792	-2.3036	1.21129	-1.90178	0.0571997	0.999794	kelch repeat and BTB (POZ) domain containing 11
ENSMUSG00000106423(Gm42825)	3.94343	-5.53527	2.91136	-1.90127	0.057267	0.999794	NA
ENSMUSG00000022941(Ripply3)	12.2439	-2.82255	1.48466	-1.90114	0.0572834	0.999794	ripply transcriptional repressor 3
ENSMUSG00000053830(Gm9923)	335.177	-1.05148	0.553151	-1.90088	0.0573174	0.999794	Hbs1-like pseudogene
ENSMUSG00000117149(CT571242.2)	4.43863	5.50527	2.89618	1.90087	0.0573188	0.999794	NA
ENSMUSG00000066027(Gm10436)	28475.7	-1.06279	0.559125	-1.9008	0.0573281	0.999794	predicted gene 10436
ENSMUSG00000030614(Tmem126b)	8.26763	-3.7312	1.96324	-1.90053	0.0573633	0.999794	transmembrane protein 126B
ENSMUSG00000017009(Sdc4)	19.8995	2.51872	1.32626	1.89911	0.0575499	0.999794	syndecan 4
ENSMUSG00000091238(Gm17103)	174.129	1.55266	0.817694	1.89883	0.0575874	0.999794	NA
ENSMUSG00000025218(Poll)	24.1984	2.48127	1.30716	1.89821	0.057668	0.999794	polymerase (DNA directed), lambda
ENSMUSG00000026005(Rpe)	867.197	1.10635	0.583243	1.89689	0.0578429	0.999794	ribulose-5-phosphate-3-epimerase
ENSMUSG00000112055(Gm48773)	3.89308	-5.50922	2.90587	-1.89589	0.0579743	0.999794	NA
ENSMUSG00000031068(Glrx3)	92.493	-1.51348	0.79845	-1.89552	0.0580233	0.999794	glutaredoxin 3
ENSMUSG00000043811(Rtn4r)	301.911	1.38116	0.72887	1.89494	0.0581007	0.999794	reticulon 4 receptor
ENSMUSG00000063548(Gm4825)	3.84523	-5.49207	2.89849	-1.8948	0.0581189	0.999794	ribosomal protein L27 pseudogene
ENSMUSG00000009076(Zmat5)	34.8142	-2.1721	1.14645	-1.89463	0.0581412	0.999794	zinc finger, matrin type 5
ENSMUSG00000052296(Ppp6r1)	121.027	1.29053	0.681153	1.89463	0.0581413	0.999794	protein phosphatase 6, regulatory subunit 1
ENSMUSG00000006398(Cdc20)	1600.42	1.0596	0.559331	1.89441	0.0581706	0.999794	cell division cycle 20
ENSMUSG00000021782(Dlg5)	511.395	1.03268	0.545212	1.89409	0.0582129	0.999794	discs large MAGUK scaffold protein 5
ENSMUSG00000029730(Mcm7)	820.721	1.06526	0.562491	1.89383	0.0582479	0.999794	minichromosome maintenance complex component 7
ENSMUSG00000109402(Gm45040)	48.4597	-1.6251	0.858242	-1.89352	0.0582887	0.999794	NA
ENSMUSG00000055991(Zkscan5)	118.704	-1.22741	0.648262	-1.89338	0.0583068	0.999794	zinc finger with KRAB and SCAN domains 5
ENSMUSG00000111080(Gm20300)	4.94032	5.68327	3.00264	1.89276	0.0583903	0.999794	predicted gene, 20300
ENSMUSG00000074063(Osgin1)	65.2346	2.11575	1.1181	1.89228	0.058454	0.999794	oxidative stress induced growth inhibitor 1
ENSMUSG00000055730(Ces2a)	3.99237	5.36872	2.83827	1.89154	0.0585517	0.999794	carboxylesterase 2A
ENSMUSG00000020196(Cabin1)	1382.88	0.97763	0.517113	1.89055	0.0586839	0.999794	calcineurin binding protein 1
ENSMUSG00000114349(Gm7591)	46.1886	-1.82928	0.968	-1.88975	0.0587913	0.999794	predicted gene 7591
ENSMUSG00000028217(Cdh17)	12.1295	-2.92348	1.54705	-1.88972	0.0587954	0.999794	cadherin 17
ENSMUSG00000005682(Pan2)	1740.37	1.00689	0.532844	1.88965	0.0588045	0.999794	PAN2 poly(A) specific ribonuclease subunit
ENSMUSG00000000594(Gm2a)	41.2749	1.65111	0.873832	1.8895	0.0588243	0.999794	GM2 ganglioside activator protein
ENSMUSG00000019505(Ubb)	18004.6	-1.41815	0.750584	-1.8894	0.0588383	0.999794	ubiquitin B
ENSMUSG00000096942(Rps19-ps6)	85.3287	-1.63273	0.864254	-1.88918	0.058868	0.999794	ribosomal protein S19, pseudogene 6
ENSMUSG00000019080(Mfsd3)	3.79739	-5.47475	2.89817	-1.88904	0.0588869	0.999794	major facilitator superfamily domain containing 3
ENSMUSG00000094865(Gm7426)	54.2794	-1.58001	0.836523	-1.88878	0.0589214	0.999794	embryonic H3 histone
ENSMUSG00000114337(Gm48704)	126.298	-1.33565	0.707323	-1.88831	0.058984	0.999794	NA
ENSMUSG00000032349(Elovl5)	7242.89	1.16217	0.616019	1.88658	0.0592173	0.999794	ELOVL family member 5, elongation of long chain fatty acids (yeast)
ENSMUSG00000025495(Ptdss2)	97.724	1.32369	0.701649	1.88654	0.059222	0.999794	phosphatidylserine synthase 2
ENSMUSG00000060636(Rpl35a)	20.7212	-2.23403	1.18426	-1.88643	0.0592364	0.999794	ribosomal protein L35A
ENSMUSG00000037706(Cd81)	82.346	1.34814	0.714946	1.88566	0.0593413	0.999794	CD81 antigen
ENSMUSG00000096276(Gm2042)	10449.1	-0.98989	0.52502	-1.88543	0.0593717	0.999794	predicted gene 2042
ENSMUSG00000061981(Flot2)	38.5767	1.88235	0.998506	1.88516	0.0594081	0.999794	flotillin 2
ENSMUSG00000027102(Hoxd8)	48.3934	1.91897	1.01803	1.88498	0.0594319	0.999794	homeobox D8
ENSMUSG00000030180(Kdm5a)	383.027	-1.64798	0.874923	-1.88357	0.0596231	0.999794	lysine (K)-specific demethylase 5A
ENSMUSG00000024002(Brd4)	2739.59	1.10996	0.589488	1.88293	0.0597103	0.999794	bromodomain containing 4
ENSMUSG00000026275(Ppp1r7)	646.166	-1.00884	0.535801	-1.88286	0.0597195	0.999794	protein phosphatase 1, regulatory (inhibitor) subunit 7
ENSMUSG00000039164(Naif1)	32.807	1.89842	1.00838	1.88265	0.0597485	0.999794	nuclear apoptosis inducing factor 1
ENSMUSG00000032316(Clk3)	1322.98	1.00742	0.535331	1.88186	0.0598544	0.999794	CDC-like kinase 3
ENSMUSG00000066257(Olfr206)	48.2745	-1.54406	0.820793	-1.88118	0.0599477	0.999794	olfactory receptor 206
ENSMUSG00000035142(Nubpl)	267.903	-1.10236	0.586005	-1.88115	0.0599514	0.999794	nucleotide binding protein-like
ENSMUSG00000096593(Vmn2r54)	3.94393	5.34854	2.8451	1.87991	0.0601201	0.999794	vomeronasal 2, receptor 54
ENSMUSG00000059857(Ntng1)	3.74954	-5.45725	2.90307	-1.87982	0.0601327	0.999794	netrin G1
ENSMUSG00000114512(Gm47348)	3.74954	-5.45725	2.90307	-1.87982	0.0601327	0.999794	NA
ENSMUSG00000037622(Wdtc1)	276.374	1.10594	0.588358	1.8797	0.0601493	0.999794	WD and tetratricopeptide repeats 1
ENSMUSG00000063455(D630045J12Rik)	373.435	1.19823	0.637644	1.87916	0.0602229	0.999794	RIKEN cDNA D630045J12 gene
ENSMUSG00000032485(Scap)	2217.8	1.0741	0.571656	1.87893	0.0602539	0.999794	SREBF chaperone
ENSMUSG00000069520(Tmem19)	135.504	-1.29524	0.689642	-1.87813	0.0603628	0.999794	transmembrane protein 19
ENSMUSG00000081331(Gm15151)	11.6032	-2.85286	1.51899	-1.87813	0.0603632	0.999794	predicted gene 15151
ENSMUSG00000072772(Grcc10)	12.7714	-2.70682	1.44199	-1.87714	0.0604991	0.999794	gene rich cluster, C10 gene
ENSMUSG00000060152(Pop5)	91.4408	-1.67469	0.892164	-1.87711	0.0605032	0.999794	processing of precursor 5, ribonuclease P/MRP family (S. cerevisiae)
ENSMUSG00000040618(Pck2)	4.05462	5.37733	2.86635	1.87602	0.0606529	0.999794	phosphoenolpyruvate carboxykinase 2 (mitochondrial)
ENSMUSG00000029009(Mthfr)	4.05462	5.37733	2.86635	1.87602	0.0606529	0.999794	5,10-methylenetetrahydrofolate reductase
ENSMUSG00000078906(Gm14444)	34.8555	-1.92023	1.02366	-1.87585	0.0606764	0.999794	predicted gene 14444
ENSMUSG00000108677(Gm44759)	28.0427	2.38708	1.27441	1.87309	0.0610559	0.999794	NA
ENSMUSG00000100454(Gm28901)	26.5199	2.52694	1.34916	1.87297	0.0610727	0.999794	NA
ENSMUSG00000036270(Edc4)	1836.24	1.0158	0.542603	1.87209	0.0611942	0.999794	enhancer of mRNA decapping 4
ENSMUSG00000087395(Gm12705)	60.4679	-1.8073	0.965521	-1.87184	0.061229	0.999794	NA
ENSMUSG00000086838(Gm16212)	21.8937	-2.16542	1.15688	-1.87177	0.0612379	0.999794	NA
ENSMUSG00000024220(Zfp523)	116.939	1.42402	0.761308	1.87049	0.0614159	0.999794	zinc finger protein 523
ENSMUSG00000063952(Brpf3)	174.27	1.23252	0.658934	1.87048	0.0614175	0.999794	bromodomain and PHD finger containing, 3
ENSMUSG00000014769(Psmb1)	363.856	-1.14673	0.613308	-1.86975	0.0615184	0.999794	proteasome (prosome, macropain) subunit, beta type 1
ENSMUSG00000007036(Abhd16a)	1400.32	1.12866	0.604007	1.86862	0.061675	0.999794	abhydrolase domain containing 16A
ENSMUSG00000110824(Gm48677)	111.182	-1.545	0.826903	-1.86842	0.0617032	0.999794	NA
ENSMUSG00000024601(Isoc1)	440.32	-1.0264	0.549447	-1.86806	0.0617531	0.999794	isochorismatase domain containing 1
ENSMUSG00000093314(Mir5136)	3.98877	-5.5432	2.96772	-1.86783	0.0617857	0.999794	microRNA 5136
ENSMUSG00000098077(Gm4960)	3.98877	-5.5432	2.96772	-1.86783	0.0617857	0.999794	glyceraldehyde-3-phosphate dehydrogenase pseudogene
ENSMUSG00000099902(Gm12115)	5.32104	-4.55063	2.43673	-1.86751	0.0618298	0.999794	predicted gene 12115
ENSMUSG00000017188(Coa3)	104.37	-1.22803	0.657882	-1.86664	0.0619515	0.999794	cytochrome C oxidase assembly factor 3
ENSMUSG00000030678(Maz)	7.48664	3.8095	2.04186	1.8657	0.062083	0.999794	MYC-associated zinc finger protein (purine-binding transcription factor)
ENSMUSG00000054087(Fbxw28)	34436.6	-1.02099	0.547363	-1.86529	0.0621405	0.999794	F-box and WD-40 domain protein 28
ENSMUSG00000040824(Snrpd2)	49.1063	-1.98797	1.06584	-1.86517	0.0621581	0.999794	small nuclear ribonucleoprotein D2
ENSMUSG00000017929(B4galt5)	562.439	1.18001	0.632788	1.86477	0.0622133	0.999794	UDP-Gal:betaGlcNAc beta 1,4-galactosyltransferase, polypeptide 5
ENSMUSG00000112381(Gm8170)	3.8955	5.32805	2.85734	1.86469	0.0622248	0.999794	glyceraldehyde-3-phosphate dehydrogenase pseudogene
ENSMUSG00000112730(4930567K20Rik)	3.75079	-5.46218	2.92967	-1.86444	0.0622606	0.999794	RIKEN cDNA 4930567K20 gene
ENSMUSG00000006301(Tmbim1)	1473.32	1.04325	0.559639	1.86415	0.0623011	0.999794	transmembrane BAX inhibitor motif containing 1
ENSMUSG00000099137(Gm10603)	142.378	1.19321	0.640185	1.86386	0.0623419	0.999794	predicted gene 10603
ENSMUSG00000085880(Gm15229)	5.36763	-4.55954	2.44661	-1.86362	0.0623756	0.999794	family with sequence similarity 154, member A pseudogene
ENSMUSG00000041607(Mbp)	97.3245	1.27908	0.686913	1.86207	0.0625934	0.999794	myelin basic protein
ENSMUSG00000105603(Gm32996)	163.7	1.2851	0.690287	1.86169	0.0626461	0.999794	predicted gene, 32996
ENSMUSG00000014470(Rnf166)	219.969	1.22246	0.656894	1.86097	0.0627482	0.999794	ring finger protein 166
ENSMUSG00000040018(Cox15)	46.1711	1.66087	0.89253	1.86085	0.062765	0.999794	cytochrome c oxidase assembly protein 15
ENSMUSG00000028896(Rcc1)	641.766	1.184	0.637236	1.85803	0.0631649	0.999794	regulator of chromosome condensation 1
ENSMUSG00000056383(AI987944)	16629.8	-1.04238	0.561573	-1.85617	0.063429	0.999794	expressed sequence AI987944
ENSMUSG00000062727(Hist1h2bk)	5.85194	4.44068	2.39366	1.85519	0.0635695	0.999794	histone cluster 1, H2bk
ENSMUSG00000046805(Mpeg1)	3.91281	5.3441	2.88432	1.85281	0.0639093	0.999794	macrophage expressed gene 1
ENSMUSG00000116170(Gm6332)	3.91281	5.3441	2.88432	1.85281	0.0639093	0.999794	ZW10 interactor pseudogene
ENSMUSG00000108976(Gm29797)	20.7026	-2.21463	1.19571	-1.85215	0.0640038	0.999794	predicted gene, 29797
ENSMUSG00000020092(Pald1)	3.92662	5.33246	2.88042	1.85127	0.0641301	0.999794	phosphatase domain containing, paladin 1
ENSMUSG00000029245(Epha5)	40.4248	-1.67599	0.90539	-1.85113	0.0641514	0.999794	Eph receptor A5
ENSMUSG00000006463(Zdhhc24)	1734.94	1.05533	0.570104	1.85112	0.0641518	0.999794	zinc finger, DHHC domain containing 24
ENSMUSG00000086472(Gm16172)	62.0188	1.70403	0.921152	1.84989	0.0643297	0.999794	NA
ENSMUSG00000024816(Frmd8)	476.869	1.27563	0.690002	1.84873	0.064497	0.999794	FERM domain containing 8
ENSMUSG00000001497(Pax9)	3.96125	5.36398	2.90154	1.84867	0.0645061	0.999794	paired box 9
ENSMUSG00000035397(Klf16)	247.463	1.27502	0.689761	1.84849	0.0645312	0.999794	Kruppel-like factor 16
ENSMUSG00000003581(Rnf215)	172.758	1.2989	0.702939	1.84781	0.0646297	0.999794	ring finger protein 215
ENSMUSG00000033147(Slc22a15)	8.28884	-4.35697	2.35928	-1.84674	0.0647852	0.999794	solute carrier family 22 (organic anion/cation transporter), member 15
ENSMUSG00000037364(Srrt)	75.9851	1.4291	0.77389	1.84665	0.0647984	0.999794	serrate RNA effector molecule homolog (Arabidopsis)
ENSMUSG00000109574(B230206I08Rik)	5.99667	4.40473	2.3864	1.84577	0.0649259	0.999794	RIKEN cDNA B230206I08 gene
ENSMUSG00000001128(Cfp)	3.84706	5.30727	2.87538	1.84576	0.0649265	0.999794	complement factor properdin
ENSMUSG00000020335(Zfp354b)	74.7919	-1.41093	0.764783	-1.84488	0.0650555	0.999794	zinc finger protein 354B
ENSMUSG00000028796(Phc2)	3122.06	1.10865	0.601146	1.84422	0.0651507	0.999794	polyhomeotic 2
ENSMUSG00000042129(Rassf4)	70.1291	-4.33831	2.35333	-1.84348	0.0652587	0.999794	Ras association (RalGDS/AF-6) domain family member 4
ENSMUSG00000019715(Gle1)	3281.29	1.10619	0.600213	1.843	0.0653294	0.999794	GLE1 RNA export mediator (yeast)
ENSMUSG00000063457(Rps15)	102.159	-1.51263	0.820848	-1.84276	0.0653638	0.999794	ribosomal protein S15
ENSMUSG00000018677(Slc25a39)	439.526	1.04982	0.570037	1.84168	0.0655225	0.999794	solute carrier family 25, member 39
ENSMUSG00000044986(Tst)	3.81593	5.30297	2.88184	1.84013	0.0657489	0.999794	thiosulfate sulfurtransferase, mitochondrial
ENSMUSG00000052562(Slc22a30)	8.97664	-3.43603	1.86751	-1.8399	0.0657828	0.999794	solute carrier family 22, member 30
ENSMUSG00000016552(Foxred2)	529.887	1.20115	0.653172	1.83895	0.0659222	0.999794	FAD-dependent oxidoreductase domain containing 2
ENSMUSG00000048351(Coa7)	41.8654	-2.07351	1.12757	-1.83893	0.0659256	0.999794	cytochrome c oxidase assembly factor 7
ENSMUSG00000094127(G530012D18Rik)	36.6618	-1.98466	1.07928	-1.83889	0.0659319	0.999794	RIKEN cDNA G530012D1 gene
ENSMUSG00000014294(Ndufa2)	294.371	-1.19172	0.648074	-1.83886	0.0659354	0.999794	NADH dehydrogenase (ubiquinone) 1 alpha subcomplex, 2
ENSMUSG00000106060(Gm42488)	5.17624	-4.50814	2.45264	-1.83808	0.0660505	0.999794	NA
ENSMUSG00000004885(Crabp2)	2052.21	-0.897634	0.488612	-1.83711	0.0661939	0.999794	cellular retinoic acid binding protein II
ENSMUSG00000073959(Olfr584)	3.606	-5.40348	2.94272	-1.83622	0.0663253	0.999794	olfactory receptor 584
ENSMUSG00000022956(Atp5o)	94.1086	-1.45458	0.792171	-1.83619	0.0663298	0.999794	ATP synthase, H+ transporting, mitochondrial F1 complex, O subunit
ENSMUSG00000006299(Aamp)	661.598	1.11697	0.608488	1.83566	0.0664086	0.999794	angio-associated migratory protein
ENSMUSG00000042596(Tfap2d)	5.22534	-4.52565	2.46547	-1.83562	0.0664143	0.999794	transcription factor AP-2, delta
ENSMUSG00000017499(Cdc6)	401.711	1.03478	0.563817	1.83531	0.0664594	0.999794	cell division cycle 6
ENSMUSG00000045822(Zswim3)	3070.82	0.959719	0.523013	1.83498	0.0665086	0.999794	zinc finger SWIM-type containing 3
ENSMUSG00000040435(Ppp1r15a)	1806.13	1.11688	0.608836	1.83444	0.0665883	0.999794	protein phosphatase 1, regulatory (inhibitor) subunit 15A
ENSMUSG00000043587(Pxylp1)	10.9469	2.88095	1.57091	1.83394	0.0666634	0.999794	2-phosphoxylose phosphatase 1
ENSMUSG00000035278(Plekhj1)	1927.49	1.10235	0.601195	1.83359	0.0667144	0.999794	pleckstrin homology domain containing, family J member 1
ENSMUSG00000028959(Fastk)	92.8663	1.57716	0.860294	1.83328	0.0667606	0.999794	Fas-activated serine/threonine kinase
ENSMUSG00000116784(AC164165.1)	23.5585	2.21933	1.21131	1.83218	0.0669246	0.999794	NA
ENSMUSG00000032965(Ift57)	52.1601	-1.61377	0.88135	-1.83102	0.0670974	0.999794	intraflagellar transport 57
ENSMUSG00000093803(Ppp2r3d)	98.7116	1.36025	0.742899	1.83101	0.0670991	0.999794	protein phosphatase 2 (formerly 2A), regulatory subunit B'', delta
ENSMUSG00000059291(Rpl11)	58.4151	-1.46752	0.801629	-1.83068	0.067149	0.999794	ribosomal protein L11
ENSMUSG00000039275(Foxk2)	893.275	1.09079	0.595975	1.83026	0.0672107	0.999794	forkhead box K2
ENSMUSG00000009406(Elk1)	44.5761	1.56289	0.85421	1.82963	0.067305	0.999794	ELK1, member of ETS oncogene family
ENSMUSG00000017210(Med24)	156.705	1.13822	0.622326	1.82898	0.067403	0.999794	mediator complex subunit 24
ENSMUSG00000037395(Rcor3)	99.1901	1.23917	0.677764	1.82832	0.0675016	0.999794	REST corepressor 3
ENSMUSG00000056608(Chd9)	923.173	-0.949998	0.519664	-1.8281	0.0675344	0.999794	chromodomain helicase DNA binding protein 9
ENSMUSG00000052384(Nrros)	4.13419	5.40263	2.95599	1.82769	0.0675961	0.999794	negative regulator of reactive oxygen species
ENSMUSG00000000730(Dnmt3l)	479.518	1.15725	0.633396	1.82706	0.0676903	0.999794	DNA (cytosine-5-)-methyltransferase 3-like
ENSMUSG00000033855(Ston1)	50.9505	-1.79773	0.98557	-1.82405	0.0681445	0.999794	stonin 1
ENSMUSG00000041073(Nacad)	6.29761	4.45727	2.44453	1.82337	0.0682478	0.999794	NAC alpha domain containing
ENSMUSG00000024948(Map4k2)	117.521	1.29309	0.709478	1.82259	0.0683648	0.999794	mitogen-activated protein kinase kinase kinase kinase 2
ENSMUSG00000067194(Eif1ax)	493.662	-1.09954	0.603754	-1.82118	0.0685802	0.999794	eukaryotic translation initiation factor 1A, X-linked
ENSMUSG00000100618(Gm29595)	107.57	1.44443	0.793145	1.82114	0.068586	0.999794	predicted gene 29595
ENSMUSG00000026687(Aldh9a1)	3624.73	0.969585	0.532584	1.82053	0.0686786	0.999794	aldehyde dehydrogenase 9, subfamily A1
ENSMUSG00000047986(Palm3)	69.421	1.68279	0.924415	1.82039	0.0687	0.999794	paralemmin 3
ENSMUSG00000061436(Hipk2)	615.62	1.20205	0.660459	1.82002	0.0687559	0.999794	homeodomain interacting protein kinase 2
ENSMUSG00000086220(Gm16599)	6.42561	4.48653	2.46519	1.81995	0.0687662	0.999794	predicted gene, 16599
ENSMUSG00000051341(Zfp52)	10.3271	3.25275	1.78737	1.81985	0.0687817	0.999794	zinc finger protein 52
ENSMUSG00000003955(Fam162a)	127.034	-1.75063	0.962354	-1.81911	0.0688946	0.999794	family with sequence similarity 162, member A
ENSMUSG00000057534(Elobl)	6038.93	-1.09099	0.59976	-1.81905	0.0689037	0.999794	NA
ENSMUSG00000025925(Terf1)	945.305	-0.974152	0.535536	-1.81902	0.0689079	0.999794	telomeric repeat binding factor 1
ENSMUSG00000082674(Gm11914)	219.095	-1.06891	0.587664	-1.81891	0.0689255	0.999794	high-mobility group nucleosome binding domain 5 pseudogene
ENSMUSG00000083333(Magea7-ps)	156.922	1.22374	0.672812	1.81884	0.0689353	0.999794	melanoma antigen, family A, 7, pseudogene
ENSMUSG00000032855(Pkd1)	23.2237	2.11045	1.16067	1.81831	0.0690165	0.999794	polycystin 1, transient receptor poteintial channel interacting
ENSMUSG00000048277(Syngr2)	531.984	0.995704	0.547849	1.81748	0.0691439	0.999794	synaptogyrin 2
ENSMUSG00000106015(Gm42980)	343.241	-1.00894	0.555302	-1.81693	0.0692279	0.999794	NA
ENSMUSG00000060989(Gm11847)	136.751	-1.15728	0.637047	-1.81663	0.0692735	0.999794	heterogeneous nuclear ribonucleoprotein A3 pseudogene
ENSMUSG00000072875(Gpr27)	109.322	1.37712	0.759013	1.81436	0.069622	0.999794	G protein-coupled receptor 27
ENSMUSG00000107616(Gm7825)	10.0622	-3.27111	1.80451	-1.81275	0.0698709	0.999794	predicted gene 7825
ENSMUSG00000044312(Neurog3)	130.388	1.7163	0.946947	1.81245	0.069916	0.999794	neurogenin 3
ENSMUSG00000097119(B230354K17Rik)	40.9988	-1.65149	0.91121	-1.81242	0.0699213	0.999794	RIKEN cDNA B230354K17 gene
ENSMUSG00000086025(4933406G16Rik)	5.60686	-4.625	2.55316	-1.81148	0.0700667	0.999794	RIKEN cDNA 4933406G16 gene
ENSMUSG00000034771(Tle2)	3.71906	5.26034	2.90538	1.81055	0.0702103	0.999794	transducin-like enhancer of split 2
ENSMUSG00000025812(Pard3)	2411.55	1.02559	0.566639	1.80995	0.0703041	0.999794	par-3 family cell polarity regulator
ENSMUSG00000110926(Gm5917)	41.5239	-1.67463	0.925473	-1.80949	0.0703753	0.999794	predicted gene 5917
ENSMUSG00000046027(Stard5)	204.718	-1.08428	0.599252	-1.8094	0.0703895	0.999794	StAR-related lipid transfer (START) domain containing 5
ENSMUSG00000044573(Acp1)	1435.55	-1.07775	0.59575	-1.80906	0.0704417	0.999794	acid phosphatase 1, soluble
ENSMUSG00000002825(Qtrt1)	11.0557	-3.13951	1.73556	-1.80894	0.070461	0.999794	queuine tRNA-ribosyltransferase catalytic subunit 1
ENSMUSG00000073478(D730003I15Rik)	3.5569	-5.37983	2.9742	-1.80883	0.0704772	0.999794	RIKEN cDNA D730003I15 gene
ENSMUSG00000074862(BC025920)	3.65259	-5.41668	2.99468	-1.80877	0.0704873	0.999794	zinc finger protein pseudogene
ENSMUSG00000105589(Fbxw14)	40441.4	-1.06401	0.588353	-1.80845	0.0705359	0.999794	F-box and WD-40 domain protein 14
ENSMUSG00000041453(Rpl21)	82.677	-1.8985	1.0498	-1.80843	0.0705389	0.999794	ribosomal protein L21
ENSMUSG00000003929(Zfp81)	175.784	-1.06906	0.591165	-1.80839	0.0705461	0.999794	zinc finger protein 81
ENSMUSG00000057454(Lypd3)	334.768	1.46711	0.811393	1.80813	0.0705861	0.999794	Ly6/Plaur domain containing 3
ENSMUSG00000024436(Mrps18b)	130.528	-1.36971	0.757556	-1.80807	0.0705961	0.999794	mitochondrial ribosomal protein S18B
ENSMUSG00000082361(Btc)	7.59528	-3.60385	1.9934	-1.80789	0.0706237	0.999794	betacellulin, epidermal growth factor family member
ENSMUSG00000091478(Gm10039)	142.801	-1.369	0.757318	-1.80769	0.0706542	0.999794	ATP synthase, H+ transporting, mitochondrial F0 complex, subunit c, isoform 1 pseudogene
ENSMUSG00000071646(Mta2)	5.77179	4.34377	2.40411	1.80681	0.0707921	0.999794	metastasis-associated gene family, member 2
ENSMUSG00000055150(Zfp78)	323.494	-1.05732	0.585592	-1.80556	0.070987	0.999794	zinc finger protein 78
ENSMUSG00000053333(Dis3l2)	113.109	1.22013	0.675902	1.8052	0.0710441	0.999794	DIS3 like 3'-5' exoribonuclease 2
ENSMUSG00000032526(Ss18l2)	94.1379	-1.30728	0.724221	-1.80508	0.0710624	0.999794	SS18, nBAF chromatin remodeling complex subunit like 2
ENSMUSG00000032515(Csrnp1)	44.0993	1.73094	0.959355	1.80428	0.0711875	0.999794	cysteine-serine-rich nuclear protein 1
ENSMUSG00000097750(Gm4673)	511.22	1.19352	0.661684	1.80376	0.0712691	0.999794	predicted gene 4673
ENSMUSG00000061232(H2-K1)	261.361	1.03919	0.576261	1.80332	0.0713372	0.999794	histocompatibility 2, K1, K region
ENSMUSG00000078889(Gm14288)	31.7279	2.23603	1.24	1.80325	0.0713485	0.999794	predicted gene 14288
ENSMUSG00000019734(Tmc4)	822.995	1.14126	0.633236	1.80226	0.0715045	0.999794	transmembrane channel-like gene family 4
ENSMUSG00000031284(Pak3)	5.03271	-4.46905	2.48249	-1.80022	0.0718252	0.999794	p21 protein (Cdc42/Rac)-activated kinase 3
ENSMUSG00000042628(Zfyve1)	116.264	1.17879	0.654844	1.80011	0.0718426	0.999794	zinc finger, FYVE domain containing 1
ENSMUSG00000029370(Rassf6)	26.1519	-1.92169	1.06786	-1.79957	0.071929	0.999794	Ras association (RalGDS/AF-6) domain family member 6
ENSMUSG00000038312(Edem2)	1847.31	1.10741	0.615417	1.79945	0.0719468	0.999794	ER degradation enhancer, mannosidase alpha-like 2
ENSMUSG00000058603(Rpl28-ps1)	138.375	-1.4683	0.816407	-1.79849	0.0720988	0.999794	ribosomal protein L28, pseudogene 1
ENSMUSG00000053536(Cstf2t)	72.0367	-1.44462	0.803716	-1.79743	0.0722681	0.999794	cleavage stimulation factor, 3' pre-RNA subunit 2, tau
ENSMUSG00000022661(Cd200)	364.067	-0.965244	0.53702	-1.79741	0.072271	0.999794	CD200 antigen
ENSMUSG00000044086(Lmod3)	16.8774	-2.40387	1.33779	-1.7969	0.0723519	0.999794	leiomodin 3 (fetal)
ENSMUSG00000029095(Ablim2)	560.241	1.31253	0.730766	1.79609	0.0724794	0.999794	actin-binding LIM protein 2
ENSMUSG00000022760(Thap7)	86.7736	-1.71404	0.955147	-1.79453	0.0727278	0.999794	THAP domain containing 7
ENSMUSG00000060572(Mfap2)	6567.41	1.16524	0.649362	1.79444	0.0727435	0.999794	microfibrillar-associated protein 2
ENSMUSG00000025007(Aldh18a1)	751.933	1.01349	0.565099	1.79347	0.0728971	0.999794	aldehyde dehydrogenase 18 family, member A1
ENSMUSG00000100798(Gm19589)	3.51031	-5.36643	2.99453	-1.79208	0.0731208	0.999794	predicted gene, 19589
ENSMUSG00000117000(AC154538.1)	3.51031	-5.36643	2.99453	-1.79208	0.0731208	0.999794	NA
ENSMUSG00000029122(Evc)	3.51031	-5.36643	2.99453	-1.79208	0.0731208	0.999794	EvC ciliary complex subunit 1
ENSMUSG00000103135(Gm37979)	3.51031	-5.36643	2.99453	-1.79208	0.0731208	0.999794	NA
ENSMUSG00000111350(Gm47182)	504.873	-1.07992	0.602869	-1.7913	0.0732446	0.999794	NA
ENSMUSG00000036555(Iqce)	10.4839	2.86168	1.59775	1.79107	0.0732819	0.999794	IQ motif containing E
ENSMUSG00000009621(Vav2)	34.9022	1.6986	0.948628	1.79059	0.0733592	0.999794	vav 2 oncogene
ENSMUSG00000020038(Cry1)	3525.6	0.960526	0.536483	1.79041	0.0733877	0.999794	cryptochrome 1 (photolyase-like)
ENSMUSG00000004897(Hdgf)	1844.86	1.03993	0.580917	1.79015	0.073429	0.999794	hepatoma-derived growth factor
ENSMUSG00000062543(Gsdmcl1)	3.70044	-5.43493	3.03632	-1.78997	0.0734584	0.999794	gasdermin C-like 1
ENSMUSG00000077758(Gm23527)	3.67062	5.23856	2.92669	1.78993	0.0734657	0.999794	NA
ENSMUSG00000021696(Elovl7)	259.238	-1.06607	0.595702	-1.7896	0.0735178	0.999794	ELOVL family member 7, elongation of long chain fatty acids (yeast)
ENSMUSG00000000826(Dnajc5)	385.008	0.978134	0.546573	1.78958	0.0735218	0.999794	DnaJ heat shock protein family (Hsp40) member C5
ENSMUSG00000062116(Zfp954)	5.67491	4.31353	2.41046	1.7895	0.0735338	0.999794	zinc finger protein 954
ENSMUSG00000040010(Slc7a5)	158.473	1.26346	0.706198	1.7891	0.0735981	0.999794	solute carrier family 7 (cationic amino acid transporter, y+ system), member 5
ENSMUSG00000034336(Ina)	1010.88	0.978774	0.5471	1.78902	0.0736111	0.999794	internexin neuronal intermediate filament protein, alpha
ENSMUSG00000021577(Sdha)	2277.91	1.03237	0.577323	1.78821	0.0737423	0.999794	succinate dehydrogenase complex, subunit A, flavoprotein (Fp)
ENSMUSG00000041930(Fam222a)	48.5472	1.55844	0.871607	1.78801	0.0737739	0.999794	family with sequence similarity 222, member A
ENSMUSG00000035983(Gm7008)	257.501	1.15937	0.648646	1.78736	0.0738789	0.999794	predicted gene 7008
ENSMUSG00000030091(Nup210)	60.5931	1.39176	0.778749	1.78718	0.0739089	0.999794	nucleoporin 210
ENSMUSG00000070366(Plpp4)	3.63949	5.23407	2.92905	1.78695	0.0739456	0.999794	phospholipid phosphatase 4
ENSMUSG00000038352(Arl5c)	100.475	-1.3746	0.769245	-1.78694	0.073947	0.999794	ADP-ribosylation factor-like 5C
ENSMUSG00000038175(Mylip)	14.3117	-2.42584	1.35754	-1.78694	0.0739475	0.999794	myosin regulatory light chain interacting protein
ENSMUSG00000110076(Gm45549)	21.349	2.08357	1.16633	1.78643	0.0740292	0.999794	predicted gene 45549
ENSMUSG00000053646(Plxnb1)	48.6386	1.60677	0.899722	1.78585	0.0741229	0.999794	plexin B1
ENSMUSG00000021702(Thbs4)	87.5142	1.28082	0.71742	1.78532	0.0742102	0.999794	thrombospondin 4
ENSMUSG00000069743(Zfp820)	390.39	-1.07907	0.604654	-1.78461	0.0743251	0.999794	zinc finger protein 820
ENSMUSG00000022892(App)	18.8408	2.29472	1.28611	1.78423	0.0743871	0.999794	amyloid beta (A4) precursor protein
ENSMUSG00000035399(Oser1)	610.961	-1.25857	0.705606	-1.78368	0.0744764	0.999794	oxidative stress responsive serine rich 1
ENSMUSG00000089716(Gm6264)	40.8224	-2.14367	1.20232	-1.78295	0.0745949	0.999794	predicted gene 6264
ENSMUSG00000098534(Gm27167)	12.0953	-3.15278	1.76855	-1.78269	0.0746365	0.999794	predicted gene 27167
ENSMUSG00000029152(Ociad1)	743.221	-1.0494	0.58873	-1.78248	0.0746705	0.999794	OCIA domain containing 1
ENSMUSG00000030093(Wnt7a)	42.2129	1.84289	1.03391	1.78245	0.0746751	0.999794	wingless-type MMTV integration site family, member 7A
ENSMUSG00000032671(A930018P22Rik)	10.2548	-2.87246	1.61174	-1.78221	0.0747152	0.999794	RIKEN cDNA A930018P22 gene
ENSMUSG00000031933(Izumo1r)	1706.81	1.41069	0.791638	1.78199	0.0747509	0.999794	IZUMO1 receptor, JUNO
ENSMUSG00000022394(L3mbtl2)	410.127	1.03529	0.581027	1.78183	0.0747766	0.999794	L3MBTL2 polycomb repressive complex 1 subunit
ENSMUSG00000002068(Ccne1)	104.31	1.23097	0.690911	1.78166	0.074804	0.999794	cyclin E1
ENSMUSG00000075073(Olfr1256)	4.56663	5.54784	3.11431	1.7814	0.074847	0.999794	olfactory receptor 1256
ENSMUSG00000084347(Akt2-ps)	4.56663	5.54784	3.11431	1.7814	0.074847	0.999794	thymoma viral proto-oncogene 2, pseudogene
ENSMUSG00000050332(Amer1)	426.833	1.11405	0.625458	1.78118	0.0748834	0.999794	APC membrane recruitment 1
ENSMUSG00000009545(Kcnq1)	491.101	1.03813	0.582928	1.78089	0.0749306	0.999794	potassium voltage-gated channel, subfamily Q, member 1
ENSMUSG00000110830(Gm46218)	22.5132	-2.07123	1.16306	-1.78085	0.0749366	0.999794	predicted gene, 46218
ENSMUSG00000026202(Tuba4a)	385.287	-1.52387	0.855747	-1.78075	0.0749533	0.999794	tubulin, alpha 4A
ENSMUSG00000097328(Tnfsf12)	5.74066	4.33975	2.43816	1.77993	0.0750878	0.999794	tumor necrosis factor (ligand) superfamily, member 12
ENSMUSG00000032193(Ldlr)	30.7949	-2.00835	1.12851	-1.77965	0.0751328	0.999794	low density lipoprotein receptor
ENSMUSG00000107887(Gm43950)	153.378	1.5497	0.870876	1.77947	0.0751626	0.999794	NA
ENSMUSG00000045752(Tssc4)	94.4557	1.23875	0.696459	1.77865	0.0752979	0.999794	tumor-suppressing subchromosomal transferable fragment 4
ENSMUSG00000004561(Mettl17)	268.823	1.03038	0.579327	1.77858	0.0753089	0.999794	methyltransferase like 17
ENSMUSG00000022750(Klhl22)	80.1823	1.35626	0.762743	1.77813	0.0753819	0.999794	kelch-like 22
ENSMUSG00000015647(Lama5)	86.4255	1.5046	0.846447	1.77755	0.075478	0.999794	laminin, alpha 5
ENSMUSG00000115723(1700087M22Rik)	324.38	1.48966	0.838053	1.77752	0.0754824	0.999794	RIKEN cDNA 1700087M22 gene
ENSMUSG00000106375(Gm43361)	28.166	1.87081	1.05279	1.77701	0.0755668	0.999794	NA
ENSMUSG00000029613(Eif2ak1)	2666.38	0.909836	0.51221	1.77629	0.0756844	0.999794	eukaryotic translation initiation factor 2 alpha kinase 1
ENSMUSG00000015243(Abca1)	17.1271	2.60371	1.46602	1.77604	0.0757256	0.999794	ATP-binding cassette, sub-family A (ABC1), member 1
ENSMUSG00000086587(Gm11837)	3.41336	-5.323	2.99744	-1.77585	0.0757576	0.999794	predicted gene 11837
ENSMUSG00000041729(Coro2b)	831.588	1.08867	0.613245	1.77525	0.0758562	0.999794	coronin, actin binding protein, 2B
ENSMUSG00000004872(Pax3)	18.4695	2.14738	1.2097	1.77514	0.0758755	0.999794	paired box 3
ENSMUSG00000085025(Gm13715)	76.4718	-1.31359	0.740071	-1.77495	0.0759063	0.999794	predicted gene 13715
ENSMUSG00000036046(5031439G07Rik)	181.241	1.24592	0.702058	1.77467	0.0759516	0.999794	RIKEN cDNA 5031439G07 gene
ENSMUSG00000089762(Ier5l)	772.692	1.1951	0.673454	1.77458	0.075967	0.999794	immediate early response 5-like
ENSMUSG00000018012(Rac3)	294.178	1.15799	0.652572	1.7745	0.0759811	0.999794	RAS-related C3 botulinum substrate 3
ENSMUSG00000086262(A930031H19Rik)	7.84945	-4.27039	2.40708	-1.7741	0.0760473	0.999794	RIKEN cDNA A930031H19 gene
ENSMUSG00000095315(Gm10130)	60.3184	-1.42711	0.804765	-1.77333	0.0761745	0.999794	predicted gene 10130
ENSMUSG00000036529(Sbf1)	59.9089	1.47374	0.831721	1.77191	0.0764092	0.999794	SET binding factor 1
ENSMUSG00000020273(Papolg)	377.366	-1.19087	0.672264	-1.77144	0.0764883	0.999794	poly(A) polymerase gamma
ENSMUSG00000074867(Zfp808)	14.4175	-3.18553	1.79831	-1.77141	0.0764932	0.999794	zinc finger protein 80
ENSMUSG00000037989(Wnk2)	621.437	0.960203	0.542275	1.77069	0.0766119	0.999794	WNK lysine deficient protein kinase 2
ENSMUSG00000114816(Gm10323)	150.18	-1.24803	0.704856	-1.77061	0.0766255	0.999794	predicted gene 10323
ENSMUSG00000085574(Gm13053)	34.5708	1.79901	1.01609	1.77052	0.0766412	0.999794	NA
ENSMUSG00000030486(Zfp108)	862.726	0.957022	0.540561	1.77042	0.0766567	0.999794	zinc finger protein 108
ENSMUSG00000035560(Wdr20rt)	5.51638	4.35954	2.46646	1.76753	0.0771396	0.999794	WD repeat domain 20, retrogene
ENSMUSG00000030532(Hddc3)	22.9798	-2.14447	1.21461	-1.76556	0.0774696	0.999794	HD domain containing 3
ENSMUSG00000074832(2410141K09Rik)	64.5588	-1.50959	0.8551	-1.76539	0.0774982	0.999794	RIKEN cDNA 2410141K09 gene
ENSMUSG00000091900(Gm4353)	1548.05	-0.904115	0.512155	-1.76531	0.0775112	0.999794	nucleoporin 35 pseudogene
ENSMUSG00000035011(Zbtb7a)	26.0128	1.88339	1.06703	1.76507	0.0775512	0.999794	zinc finger and BTB domain containing 7a
ENSMUSG00000028920(Fbxo42)	742.379	0.987912	0.559706	1.76505	0.0775547	0.999794	F-box protein 42
ENSMUSG00000037169(Mycn)	8.54707	3.40446	1.92884	1.76503	0.0775581	0.999794	v-myc avian myelocytomatosis viral related oncogene, neuroblastoma derived
ENSMUSG00000024008(Cpne5)	43.1228	2.13487	1.20955	1.76501	0.0775623	0.999794	copine V
ENSMUSG00000020457(Drg1)	49.5464	-1.7347	0.983027	-1.76466	0.0776215	0.999794	developmentally regulated GTP binding protein 1
ENSMUSG00000020836(Coro6)	8.26966	3.26233	1.84918	1.7642	0.0776986	0.999794	coronin 6
ENSMUSG00000029061(Mmp23)	11.4403	-2.71684	1.54026	-1.76388	0.0777522	0.999794	matrix metallopeptidase 23
ENSMUSG00000026199(Ankzf1)	112.951	1.18089	0.669566	1.76367	0.0777877	0.999794	ankyrin repeat and zinc finger domain containing 1
ENSMUSG00000025747(Tyms)	122.949	-1.34415	0.762223	-1.76346	0.0778223	0.999794	thymidylate synthase
ENSMUSG00000021759(Plpp1)	1716.09	-0.87292	0.49502	-1.7634	0.0778324	0.999794	phospholipid phosphatase 1
ENSMUSG00000042377(Fam83g)	211.113	1.16951	0.66336	1.76301	0.0778986	0.999794	family with sequence similarity 83, member G
ENSMUSG00000003269(Cyth2)	75.4644	-1.66544	0.944886	-1.76258	0.0779706	0.999794	cytohesin 2
ENSMUSG00000024104(Washc2)	819.304	0.961299	0.545497	1.76224	0.0780283	0.999794	WASH complex subunit 2
ENSMUSG00000031075(Ano1)	3.46246	-5.34747	3.03547	-1.76166	0.0781262	0.999794	anoctamin 1, calcium activated chloride channel
ENSMUSG00000114667(Ctsm-ps2)	3.46246	-5.34747	3.03547	-1.76166	0.0781262	0.999794	cathepsin M, pseudogene 2
ENSMUSG00000078193(Gm2000)	103.996	-1.38032	0.784038	-1.76053	0.0783184	0.999794	ribosomal protein L35 pseudogene
ENSMUSG00000060860(Ube2s)	4682.5	1.04013	0.591084	1.7597	0.0784586	0.999794	ubiquitin-conjugating enzyme E2S
ENSMUSG00000089768(Tmsb15b1)	3.36552	-5.30357	3.01479	-1.75918	0.0785465	0.999794	thymosin beta 15b1
ENSMUSG00000090031(4732440D04Rik)	98.7904	-1.32216	0.75185	-1.75854	0.078655	0.999794	RIKEN cDNA 4732440D04 gene
ENSMUSG00000115754(Gm48972)	9.29537	-3.14715	1.78974	-1.75844	0.078673	0.999794	NA
ENSMUSG00000031781(Ciapin1)	2100.23	1.0692	0.608321	1.75763	0.0788109	0.999794	cytokine induced apoptosis inhibitor 1
ENSMUSG00000020912(Krt12)	457.7	-0.946129	0.538302	-1.75762	0.0788126	0.999794	keratin 12
ENSMUSG00000050106(Tmc8)	10.494	-2.90647	1.65564	-1.7555	0.0791739	0.999794	transmembrane channel-like gene family 8
ENSMUSG00000042821(Snai1)	44.201	1.63193	0.929759	1.75522	0.0792209	0.999794	snail family zinc finger 1
ENSMUSG00000085912(Trp53cor1)	3.54262	5.1893	2.95779	1.75446	0.0793525	0.999794	tumor protein p53 pathway corepressor 1
ENSMUSG00000059423(Zfp933)	141.318	-1.25237	0.713984	-1.75406	0.0794207	0.999794	zinc finger protein 933
ENSMUSG00000055839(Elob)	207.261	-1.33863	0.763175	-1.75403	0.0794254	0.999794	elongin B
ENSMUSG00000097440(Gm6277)	43.9801	-1.48946	0.849317	-1.75371	0.0794797	0.999794	predicted gene 6277
ENSMUSG00000112533(Gm20758)	17.326	-2.52351	1.43932	-1.75327	0.079556	0.999794	predicted gene, 20758
ENSMUSG00000044676(Zfp612)	243.594	1.06872	0.609636	1.75305	0.0795943	0.999794	zinc finger protein 612
ENSMUSG00000040663(Clcf1)	6.90888	3.6843	2.10212	1.75266	0.07966	0.999794	cardiotrophin-like cytokine factor 1
ENSMUSG00000020377(Ltc4s)	230.78	-1.09896	0.627186	-1.75221	0.0797377	0.999794	leukotriene C4 synthase
ENSMUSG00000023932(Cdc5l)	1328.13	-1.16333	0.664239	-1.75136	0.0798832	0.999794	cell division cycle 5-like (S. pombe)
ENSMUSG00000036966(Spryd3)	337.205	0.990827	0.565971	1.75067	0.0800031	0.999794	SPRY domain containing 3
ENSMUSG00000032078(Zpr1)	33.6817	-1.86136	1.06349	-1.75023	0.0800788	0.999794	ZPR1 zinc finger
ENSMUSG00000091768(Gm17617)	3.82975	5.29215	3.02373	1.7502	0.0800832	0.999794	NA
ENSMUSG00000036275(9530068E07Rik)	2195.38	0.985031	0.563003	1.7496	0.0801867	0.999794	RIKEN cDNA 9530068E07 gene
ENSMUSG00000026087(Mrpl30)	98.2807	-1.27834	0.731033	-1.74868	0.0803469	0.999794	mitochondrial ribosomal protein L30
ENSMUSG00000023092(Fhl1)	3.70174	5.24388	2.99995	1.74799	0.0804663	0.999794	four and a half LIM domains 1
ENSMUSG00000098557(Kctd12)	5.32262	4.2969	2.45868	1.74765	0.0805249	0.999794	potassium channel tetramerisation domain containing 12
ENSMUSG00000029451(Gm13103)	8216.02	-1.09764	0.628184	-1.74733	0.0805807	0.999794	predicted gene 13103
ENSMUSG00000042747(Krtcap2)	110.953	-1.3483	0.77176	-1.74705	0.0806291	0.999794	keratinocyte associated protein 2
ENSMUSG00000054737(Zfp182)	151.892	-1.22712	0.702851	-1.74591	0.0808258	0.999794	zinc finger protein 182
ENSMUSG00000010097(Nxf1)	147.763	-1.18751	0.68018	-1.74587	0.0808328	0.999794	nuclear RNA export factor 1
ENSMUSG00000066009(Zfp987)	68.285	-1.69093	0.969111	-1.74482	0.0810158	0.999794	zinc finger protein 987
ENSMUSG00000054893(Zfp667)	49.8166	-1.47643	0.846225	-1.74472	0.0810331	0.999794	zinc finger protein 667
ENSMUSG00000098588(Mir6340)	14.7277	2.50739	1.43765	1.74408	0.0811446	0.999794	microRNA 6340
ENSMUSG00000086241(4930483K19Rik)	10.9031	2.98226	1.70997	1.74404	0.0811518	0.999794	RIKEN cDNA 4930483K19 gene
ENSMUSG00000047731(Wbp1l)	322.743	1.07797	0.618176	1.74379	0.0811965	0.999794	WW domain binding protein 1 like
ENSMUSG00000006494(Pdk1)	332.828	1.20191	0.689307	1.74365	0.08122	0.999794	pyruvate dehydrogenase kinase, isoenzyme 1
ENSMUSG00000087236(Kif28)	5.20855	-4.27155	2.44985	-1.7436	0.0812296	0.999794	kinesin family member 28
ENSMUSG00000031823(Zdhhc7)	359.072	1.1579	0.664782	1.74177	0.0815482	0.999794	zinc finger, DHHC domain containing 7
ENSMUSG00000034190(Chmp7)	156.944	1.14403	0.656938	1.74146	0.0816022	0.999794	charged multivesicular body protein 7
ENSMUSG00000037910(1700018B24Rik)	1223.64	-0.869205	0.499389	-1.74053	0.0817652	0.999794	enhancer of rudimentary homolog pseudogene
ENSMUSG00000021978(Extl3)	260.046	1.04695	0.601617	1.74023	0.0818183	0.999794	exostoses (multiple)-like 3
ENSMUSG00000105039(Gm32585)	26.3918	-1.85002	1.0634	-1.73973	0.0819068	0.999794	predicted gene, 32585
ENSMUSG00000048731(Ggnbp1)	3.31767	-5.28386	3.03745	-1.73957	0.081934	0.999794	gametogenetin binding protein 1
ENSMUSG00000091718(Gm16506)	3.31767	-5.28386	3.03745	-1.73957	0.081934	0.999794	predicted gene 16506
ENSMUSG00000071796(6820431F20Rik)	9.13984	3.00079	1.72608	1.7385	0.0821231	0.999794	cadherin 11 pseudogene
ENSMUSG00000052906(Ubxn8)	78.0811	-1.36074	0.782917	-1.73803	0.0822049	0.999794	UBX domain protein 8
ENSMUSG00000050373(Snx21)	36.8283	1.74546	1.00449	1.73766	0.0822707	0.999794	sorting nexin family member 21
ENSMUSG00000024740(Ddb1)	3614.66	1.00001	0.575667	1.73713	0.0823644	0.999794	damage specific DNA binding protein 1
ENSMUSG00000056917(Sipa1)	19.8226	-2.05257	1.18202	-1.73649	0.0824771	0.999794	signal-induced proliferation associated gene 1
ENSMUSG00000015745(Plekho1)	16.1775	2.25872	1.30098	1.73618	0.0825327	0.999794	pleckstrin homology domain containing, family O member 1
ENSMUSG00000030747(Dgat2)	372.387	1.16912	0.673694	1.73538	0.0826729	0.999794	diacylglycerol O-acyltransferase 2
ENSMUSG00000086032(Gm15929)	498.195	1.17548	0.677424	1.73522	0.0827018	0.999794	NA
ENSMUSG00000026547(Tagln2)	65.1503	-1.56258	0.900685	-1.73488	0.0827614	0.999794	transgelin 2
ENSMUSG00000102882(Gm2065)	58.6562	1.64793	0.94989	1.73487	0.0827641	0.999794	predicted gene 2065
ENSMUSG00000043924(Ncmap)	11.7639	2.63757	1.52047	1.73471	0.0827918	0.999794	noncompact myelin associated protein
ENSMUSG00000022475(Hdac7)	4.23456	5.46122	3.14865	1.73446	0.082836	0.999794	histone deacetylase 7
ENSMUSG00000028457(Atp8b5)	9.24878	-3.14375	1.81309	-1.73392	0.0829325	0.999794	ATPase, class I, type 8B, member 5
ENSMUSG00000092203(1110038B12Rik)	10.244	2.73789	1.57905	1.73388	0.0829389	0.999794	RIKEN cDNA 1110038B12 gene
ENSMUSG00000050511(Oprd1)	90.7922	1.60854	0.927714	1.73388	0.0829398	0.999794	opioid receptor, delta 1
ENSMUSG00000019890(Nts)	21.2854	-2.36501	1.36443	-1.73332	0.0830382	0.999794	neurotensin
ENSMUSG00000106654(Gm2623)	3.49418	5.16642	2.98311	1.73189	0.083293	0.999794	ribosomal protein L37 pseudogene
ENSMUSG00000024524(Gnal)	6.78087	3.65689	2.11193	1.73154	0.0833561	0.999794	guanine nucleotide binding protein, alpha stimulating, olfactory type
ENSMUSG00000039269(2300002M23Rik)	144.348	1.27663	0.737297	1.7315	0.0833625	0.999794	RIKEN cDNA 2300002M23 gene
ENSMUSG00000031483(Erlin2)	34.9572	-1.62195	0.93676	-1.73145	0.083372	0.999794	ER lipid raft associated 2
ENSMUSG00000024393(Prrc2a)	60.9976	1.51697	0.876138	1.73142	0.0833761	0.999794	proline-rich coiled-coil 2A
ENSMUSG00000039914(Coq10a)	207.826	1.07091	0.618597	1.73119	0.0834172	0.999794	coenzyme Q10A
ENSMUSG00000030844(Rgs10)	439.891	-0.946105	0.546834	-1.73015	0.0836036	0.999794	regulator of G-protein signalling 10
ENSMUSG00000032589(Bsn)	12.0522	2.90586	1.67983	1.72985	0.0836562	0.999794	bassoon
ENSMUSG00000105857(Gm42817)	246.19	-1.14495	0.662046	-1.72942	0.0837347	0.999794	NA
ENSMUSG00000110459(Gm31717)	198.681	-1.07393	0.62104	-1.72924	0.083766	0.999794	predicted gene, 31717
ENSMUSG00000079293(Clec7a)	3.57374	5.19437	3.00411	1.72908	0.083794	0.999794	C-type lectin domain family 7, member a
ENSMUSG00000046314(Stxbp6)	120.596	-1.20993	0.700053	-1.72834	0.0839281	0.999794	syntaxin binding protein 6 (amisyn)
ENSMUSG00000074830(Zfp640)	177.904	-1.18935	0.68847	-1.72753	0.0840731	0.999794	zinc finger protein 640
ENSMUSG00000074997(Pin1rt1)	56.4009	-1.57909	0.914131	-1.72742	0.0840927	0.999794	protein (peptidyl-prolyl cis/trans isomerase) NIMA-interacting 1, retrogene 1
ENSMUSG00000024981(Acsl5)	6.68691	3.55774	2.05979	1.72724	0.0841253	0.999794	acyl-CoA synthetase long-chain family member 5
ENSMUSG00000017774(Myo1c)	964.352	0.971716	0.562647	1.72704	0.0841601	0.999794	myosin IC
ENSMUSG00000090098(Alms1-ps2)	121.392	1.18073	0.683983	1.72625	0.0843022	0.999794	ALMS1, centrosome and basal body associated, pseudogene 2
ENSMUSG00000034057(Myrfl)	5.35084	-4.30192	2.49223	-1.72613	0.0843238	0.999794	myelin regulatory factor-like
ENSMUSG00000036304(Zdhhc23)	10.9265	-3.08896	1.79015	-1.72553	0.0844322	0.999794	zinc finger, DHHC domain containing 23
ENSMUSG00000094622(Gm3055)	17.8648	-2.69977	1.56467	-1.72546	0.0844442	0.999794	predicted gene 3055
ENSMUSG00000074403(Hist2h3b)	16.3928	-2.34019	1.35639	-1.72531	0.0844715	0.999794	histone cluster 2, H3b
ENSMUSG00000087401(Gm14664)	114.255	-1.12638	0.65289	-1.72522	0.0844872	0.999794	predicted gene 14664
ENSMUSG00000100164(2610306M01Rik)	10.0485	-2.98871	1.7328	-1.72479	0.0845657	0.999794	RIKEN cDNA 2610306M01 gene
ENSMUSG00000090744(Gm6871)	4.69528	-4.36334	2.5303	-1.72444	0.0846292	0.999794	predicted gene 6871
ENSMUSG00000035642(Aamdc)	70.2986	-1.26725	0.734992	-1.72416	0.0846782	0.999794	adipogenesis associated Mth938 domain containing
ENSMUSG00000083798(Gm14584)	21.4743	-1.92678	1.11807	-1.7233	0.0848336	0.999794	casein kinase 1, gamma 3 pseudogene
ENSMUSG00000019301(Hsd17b1)	16.2622	-2.51136	1.45732	-1.72327	0.0848394	0.999794	hydroxysteroid (17-beta) dehydrogenase 1
ENSMUSG00000028070(Naxe)	30.5682	-2.11127	1.22541	-1.72292	0.0849031	0.999794	NAD(P)HX epimerase
ENSMUSG00000103716(Gm19430)	3.36426	-5.29812	3.0756	-1.72263	0.0849554	0.999794	uncharacterized protein C19orf29 homolog
ENSMUSG00000049232(Tigd2)	174.962	-1.03291	0.599703	-1.72236	0.0850041	0.999794	tigger transposable element derived 2
ENSMUSG00000005364(Il5ra)	9.94307	3.19695	1.85655	1.72199	0.0850714	0.999794	interleukin 5 receptor, alpha
ENSMUSG00000005373(Mlxipl)	471.847	1.24515	0.723113	1.72193	0.0850814	0.999794	MLX interacting protein-like
ENSMUSG00000037572(Wdhd1)	351.653	0.989842	0.574944	1.72163	0.085136	0.999794	WD repeat and HMG-box DNA binding protein 1
ENSMUSG00000026697(Myoc)	644.781	-0.984156	0.571886	-1.7209	0.0852697	0.999794	myocilin
ENSMUSG00000028032(Papss1)	812.661	1.02389	0.59512	1.72047	0.0853462	0.999794	3'-phosphoadenosine 5'-phosphosulfate synthase 1
ENSMUSG00000116165(Pdxp)	252.461	1.11097	0.646535	1.71835	0.0857328	0.999794	pyridoxal (pyridoxine, vitamin B6) phosphatase
ENSMUSG00000034583(Olfr1347)	3.41462	-5.32813	3.1021	-1.71759	0.0858717	0.999794	olfactory receptor 1347
ENSMUSG00000024066(Xdh)	185.48	-1.10175	0.641498	-1.71747	0.0858938	0.999794	xanthine dehydrogenase
ENSMUSG00000025413(Ttc4)	367.787	-1.00098	0.583224	-1.71629	0.0861084	0.999794	tetratricopeptide repeat domain 4
ENSMUSG00000023886(Smoc2)	1463.4	0.945423	0.551172	1.7153	0.0862908	0.999794	SPARC related modular calcium binding 2
ENSMUSG00000111843(4933432G23Rik)	10.2278	3.01472	1.75867	1.71421	0.0864899	0.999794	RIKEN cDNA 4933432G23 gene
ENSMUSG00000027315(Spint1)	116.861	-1.21365	0.708119	-1.71391	0.0865451	0.999794	serine protease inhibitor, Kunitz type 1
ENSMUSG00000020022(Ndufa12)	55.4695	-1.68977	0.985932	-1.71388	0.0865507	0.999794	NADH dehydrogenase (ubiquinone) 1 alpha subcomplex, 12
ENSMUSG00000038304(Cd160)	1475.02	0.849454	0.495679	1.71372	0.0865805	0.999794	CD160 antigen
ENSMUSG00000020515(Cnot8)	3503.31	0.952976	0.556246	1.71323	0.0866705	0.999794	CCR4-NOT transcription complex, subunit 8
ENSMUSG00000064317(Gm10146)	331.506	-0.931013	0.543672	-1.71245	0.0868135	0.999794	LSM7 homolog, U6 small nuclear RNA associated pseudogene
ENSMUSG00000022420(Dnal4)	3499.6	1.02157	0.596597	1.71232	0.0868372	0.999794	dynein, axonemal, light chain 4
ENSMUSG00000054312(Mrps21)	346.64	-0.941495	0.550161	-1.71131	0.087024	0.999794	mitochondrial ribosomal protein S21
ENSMUSG00000055452(Gm7353)	136.264	1.36835	0.799729	1.71101	0.0870786	0.999794	zinc finger CCCH type containing 3 pseudogene
ENSMUSG00000049649(Gpr3)	1184.06	1.12794	0.659359	1.71066	0.0871442	0.999794	G-protein coupled receptor 3
ENSMUSG00000033416(Gucd1)	456.677	1.01078	0.590881	1.71063	0.0871499	0.999794	guanylyl cyclase domain containing 1
ENSMUSG00000106342(Gm42891)	7.11876	3.55983	2.08293	1.70905	0.0874423	0.999794	NA
ENSMUSG00000078796(Zfp541)	506.332	0.986891	0.577517	1.70885	0.0874783	0.999794	zinc finger protein 541
ENSMUSG00000105550(Gm35585)	3.41211	-5.31788	3.11397	-1.70775	0.0876833	0.999794	predicted gene, 35585
ENSMUSG00000074735(Gm21994)	3.41211	-5.31788	3.11397	-1.70775	0.0876833	0.999794	predicted gene 21994
ENSMUSG00000071302(2610044O15Rik8)	86.063	-1.42423	0.833988	-1.70773	0.0876856	0.999794	RIKEN cDNA 2610044O15 gene
ENSMUSG00000079000(Dnmt3bos)	3.22073	-5.23777	3.06709	-1.70773	0.087686	0.999794	DNA methyltransferase 3B, opposite strand
ENSMUSG00000103945(Gm38228)	3.22073	-5.23777	3.06709	-1.70773	0.087686	0.999794	NA
ENSMUSG00000003847(Nfat5)	25.7788	1.78528	1.0456	1.70742	0.0877442	0.999794	nuclear factor of activated T cells 5
ENSMUSG00000107519(Gm26996)	102.513	-1.33508	0.782087	-1.70708	0.0878079	0.999794	NA
ENSMUSG00000032867(Fbxw8)	70.0475	1.24985	0.732182	1.70702	0.0878193	0.999794	F-box and WD-40 domain protein 8
ENSMUSG00000038459(Abhd17c)	833.071	1.11895	0.655505	1.70701	0.0878203	0.999794	abhydrolase domain containing 17C
ENSMUSG00000018930(Ccl4)	35.1182	1.6159	0.946737	1.70681	0.0878568	0.999794	chemokine (C-C motif) ligand 4
ENSMUSG00000032187(Smarca4)	452.929	0.962931	0.564211	1.70669	0.0878804	0.999794	SWI/SNF related, matrix associated, actin dependent regulator of chromatin, subfamily a, member 4
ENSMUSG00000092607(Scnm1)	77.1748	-1.61084	0.94426	-1.70592	0.0880225	0.999794	sodium channel modifier 1
ENSMUSG00000005103(Wdr1)	1216.79	1.00212	0.587461	1.70585	0.0880366	0.999794	WD repeat domain 1
ENSMUSG00000024858(Grk2)	13.2868	2.42615	1.42247	1.70559	0.0880844	0.999794	G protein-coupled receptor kinase 2
ENSMUSG00000069300(Hist1h2bj)	13.1318	2.45431	1.43903	1.70553	0.0880963	0.999794	histone cluster 1, H2bj
ENSMUSG00000085070(Gm13211)	34.2805	-1.5972	0.936925	-1.70472	0.0882461	0.999794	predicted gene 13211
ENSMUSG00000033124(Atg9a)	31.1389	1.78952	1.05028	1.70384	0.0884106	0.999794	autophagy related 9A
ENSMUSG00000031453(Rasa3)	150.823	1.13202	0.66484	1.7027	0.0886241	0.999794	RAS p21 protein activator 3
ENSMUSG00000100553(Gm17751)	1208.86	-0.845538	0.496753	-1.70213	0.0887309	0.999794	predicted gene, 17751
ENSMUSG00000074656(Eif2s2)	20753.7	-0.814114	0.47835	-1.70192	0.0887699	0.999794	eukaryotic translation initiation factor 2, subunit 2 (beta)
ENSMUSG00000039563(2210406O10Rik)	925.598	-0.856148	0.503328	-1.70097	0.0889477	0.999794	RIKEN cDNA 2210406O10 gene
ENSMUSG00000110774(Gm39318)	54.7539	1.84181	1.08305	1.70058	0.0890226	0.999794	predicted gene, 39318
ENSMUSG00000066235(Pomgnt2)	12.5966	2.5462	1.49762	1.70016	0.0891006	0.999794	protein O-linked mannose beta 1,4-N-acetylglucosaminyltransferase 2
ENSMUSG00000020219(Timm13)	44.5133	-1.63378	0.961089	-1.69993	0.0891442	0.999794	translocase of inner mitochondrial membrane 13
ENSMUSG00000035064(Eef2k)	822.231	0.950057	0.559006	1.69955	0.0892163	0.999794	eukaryotic elongation factor-2 kinase
ENSMUSG00000033088(Triobp)	544.292	0.972973	0.572548	1.69937	0.0892489	0.999794	TRIO and F-actin binding protein
ENSMUSG00000032641(Gpr19)	12.8539	-2.4789	1.45927	-1.69873	0.0893704	0.999794	G protein-coupled receptor 19
ENSMUSG00000072825(Cep170b)	743.471	1.08112	0.636433	1.69871	0.0893736	0.999794	centrosomal protein 170B
ENSMUSG00000084780(Gm15350)	37.6282	1.82625	1.07542	1.69818	0.0894742	0.999794	predicted gene 15350
ENSMUSG00000076454(Mir762)	428.582	1.41456	0.833271	1.6976	0.0895825	0.999794	microRNA 762
ENSMUSG00000044811(Cd300c2)	3.43193	5.15655	3.03855	1.69704	0.0896882	0.999794	CD300C molecule 2
ENSMUSG00000078554(Fam229a)	7.77437	3.10567	1.8307	1.69644	0.0898026	0.999794	family with sequence similarity 229, member A
ENSMUSG00000087366(Junos)	3.38349	5.13343	3.02639	1.69622	0.0898437	0.999794	jun proto-oncogene, opposite strand
ENSMUSG00000060143(Gm10076)	61.1174	-1.424	0.84006	-1.69512	0.090052	0.999794	ribosomal protein L41 pseudogene
ENSMUSG00000053134(Supt7l)	695.23	0.916332	0.540643	1.69489	0.0900956	0.999794	suppressor of Ty 7-like
ENSMUSG00000032481(Smarcc1)	176.15	1.06698	0.629541	1.69485	0.0901036	0.999794	SWI/SNF related, matrix associated, actin dependent regulator of chromatin, subfamily c, member 1
ENSMUSG00000100812(A730098A19Rik)	3.17288	-5.21714	3.07903	-1.69441	0.0901877	0.999794	RIKEN cDNA A730098A19 gene
ENSMUSG00000057246(BC051142)	3.17288	-5.21714	3.07903	-1.69441	0.0901877	0.999794	cDNA sequence BC051142
ENSMUSG00000085862(Gm13483)	10.3355	-2.64829	1.56312	-1.69423	0.0902207	0.999794	predicted gene 13483
ENSMUSG00000041623(D11Wsu47e)	45.0006	-1.49734	0.884172	-1.69349	0.0903624	0.999794	DNA segment, Chr 11, Wayne State University 47, expressed
ENSMUSG00000001819(Hoxd13)	16.2894	2.31891	1.36981	1.69287	0.0904806	0.999794	homeobox D13
ENSMUSG00000028884(Rpa2)	82.3083	-1.53053	0.904135	-1.69281	0.0904908	0.999794	replication protein A2
ENSMUSG00000001151(Pcnt)	2690.78	0.931457	0.550385	1.69237	0.0905745	0.999794	pericentrin (kendrin)
ENSMUSG00000113047(Gm47469)	58.6675	-1.8021	1.06493	-1.69222	0.0906033	0.999794	NA
ENSMUSG00000009292(Trpm2)	18.3952	2.48728	1.46998	1.69206	0.0906354	0.999794	transient receptor potential cation channel, subfamily M, member 2
ENSMUSG00000041488(Stx3)	25.938	1.75601	1.03817	1.69144	0.0907519	0.999794	syntaxin 3
ENSMUSG00000019916(P4ha1)	830.541	-1.07091	0.6333	-1.691	0.0908371	0.999794	procollagen-proline, 2-oxoglutarate 4-dioxygenase (proline 4-hydroxylase), alpha 1 polypeptide
ENSMUSG00000058728(Cd300c)	416.38	0.972051	0.574863	1.69093	0.0908507	0.999794	CD300C molecule
ENSMUSG00000025026(Add3)	862.189	0.97413	0.57633	1.69023	0.0909841	0.999794	adducin 3 (gamma)
ENSMUSG00000036315(Znrd1)	46.3755	-1.55926	0.923159	-1.68905	0.0912107	0.999794	zinc ribbon domain containing, 1
ENSMUSG00000030082(Sec61a1)	625.24	0.978508	0.579434	1.68873	0.0912712	0.999794	Sec61 alpha 1 subunit (S. cerevisiae)
ENSMUSG00000003345(Csnk1g2)	384.462	1.16319	0.689296	1.68751	0.0915059	0.999794	casein kinase 1, gamma 2
ENSMUSG00000085162(Gm12295)	5.20981	-4.26592	2.52804	-1.68744	0.0915193	0.999794	predicted gene 12295
ENSMUSG00000044600(Smim7)	96.1995	-1.28497	0.761578	-1.68724	0.0915572	0.999794	small integral membrane protein 7
ENSMUSG00000019935(Slc17a8)	3.22198	-5.24351	3.10851	-1.68683	0.0916367	0.999794	solute carrier family 17 (sodium-dependent inorganic phosphate cotransporter), member 8
ENSMUSG00000054034(Tceal5)	3.22198	-5.24351	3.10851	-1.68683	0.0916367	0.999794	transcription elongation factor A (SII)-like 5
ENSMUSG00000035027(Map2k2)	271.129	1.08451	0.643077	1.68644	0.0917119	0.999794	mitogen-activated protein kinase kinase 2
ENSMUSG00000031776(Arl2bp)	49.2202	1.47311	0.873641	1.68618	0.0917616	0.999794	ADP-ribosylation factor-like 2 binding protein
ENSMUSG00000093675(Gm20618)	31.1819	-1.76836	1.04932	-1.68524	0.0919423	0.999794	predicted gene 20618
ENSMUSG00000059301(Gm5434)	1046.99	-0.892114	0.529453	-1.68498	0.0919934	0.999794	ubiquitin-conjugating enzyme E2F (putative) pseudogene
ENSMUSG00000031728(Zfp821)	253.656	1.01585	0.603209	1.68408	0.0921667	0.999794	zinc finger protein 821
ENSMUSG00000051730(Mettl5)	329.443	-0.909452	0.540349	-1.68308	0.0923592	0.999794	methyltransferase like 5
ENSMUSG00000038848(Ythdf1)	297.532	1.02124	0.606911	1.68269	0.0924347	0.999794	YTH domain family 1
ENSMUSG00000034871(Fam151a)	209.622	-1.39795	0.83083	-1.68259	0.0924548	0.999794	family with sequence simliarity 151, member A
ENSMUSG00000025082(Vwa2)	403.652	0.979379	0.582082	1.68255	0.0924632	0.999794	von Willebrand factor A domain containing 2
ENSMUSG00000057716(Tmem178b)	50.6357	-1.4329	0.851857	-1.68208	0.0925526	0.999794	transmembrane protein 178B
ENSMUSG00000032939(Nup93)	1906.1	0.924782	0.550004	1.68141	0.0926835	0.999794	nucleoporin 93
ENSMUSG00000029512(Ulk1)	571.817	1.10523	0.657337	1.68138	0.0926894	0.999794	unc-51 like kinase 1
ENSMUSG00000039218(Srrm2)	3823.65	0.851659	0.506645	1.68098	0.0927671	0.999794	serine/arginine repetitive matrix 2
ENSMUSG00000020159(Gabrp)	60.2156	-1.33961	0.797063	-1.68068	0.0928243	0.999794	gamma-aminobutyric acid (GABA) A receptor, pi
ENSMUSG00000047799(Oog4)	9939.62	-1.04885	0.624175	-1.68038	0.0928843	0.999794	oogenesin 4
ENSMUSG00000035395(Pet2)	143.396	-1.04388	0.621273	-1.68023	0.0929133	0.999794	plasmacytoma expressed transcript 2
ENSMUSG00000035215(Lsm7)	1063.22	-0.852369	0.507417	-1.67982	0.0929924	0.999794	LSM7 homolog, U6 small nuclear RNA and mRNA degradation associated
ENSMUSG00000035458(Tnni3)	27.2884	-1.81056	1.07816	-1.67931	0.0930923	0.999794	troponin I, cardiac 3
ENSMUSG00000026270(Capn10)	163.685	1.15417	0.687444	1.67894	0.0931646	0.999794	calpain 10
ENSMUSG00000052131(Akr1b7)	3.12503	-5.19622	3.09629	-1.67821	0.0933059	0.999794	aldo-keto reductase family 1, member B7
ENSMUSG00000042918(Mamstr)	12.0977	2.94864	1.75749	1.67776	0.0933947	0.999794	MEF2 activating motif and SAP domain containing transcriptional regulator
ENSMUSG00000100916(Lhb)	107.037	1.12249	0.669103	1.6776	0.0934245	0.999794	luteinizing hormone beta
ENSMUSG00000089949(Gm16137)	41.4935	-1.47254	0.878168	-1.67684	0.0935746	0.999794	NA
ENSMUSG00000056999(Ide)	700.234	0.871732	0.52012	1.67602	0.0937339	0.999794	insulin degrading enzyme
ENSMUSG00000020440(Arf5)	899.499	0.936731	0.559005	1.67571	0.093795	0.999794	ADP-ribosylation factor 5
ENSMUSG00000044286(Olfr221)	16.4001	2.10921	1.25888	1.67547	0.0938419	0.999794	olfactory receptor 221
ENSMUSG00000075053(Vdac3-ps1)	630.937	-0.983227	0.586895	-1.6753	0.0938746	0.999794	voltage-dependent anion channel 3, pseudogene 1
ENSMUSG00000063260(Syt10)	8.47954	3.17738	1.89702	1.67493	0.0939475	0.999794	synaptotagmin X
ENSMUSG00000082536(Gm13456)	25.5269	-1.83318	1.0947	-1.67459	0.0940146	0.999794	eukaryotic translation elongation factor 1 alpha 1 pseudogene
ENSMUSG00000022053(Ebf2)	31.5604	-1.67783	1.00201	-1.67447	0.0940388	0.999794	early B cell factor 2
ENSMUSG00000069899(Gm12166)	366.019	-0.956153	0.571212	-1.6739	0.09415	0.999794	SFT2 domain containing 1 pseudogene
ENSMUSG00000102123(Gm4319)	11.234	-2.49459	1.49082	-1.6733	0.0942692	0.999794	predicted gene 4319
ENSMUSG00000045775(Slc16a5)	7.03569	3.52582	2.10815	1.67247	0.0944311	0.999794	solute carrier family 16 (monocarboxylic acid transporters), member 5
ENSMUSG00000113300(Gm49371)	152.247	-1.14977	0.687905	-1.67141	0.0946415	0.999794	NA
ENSMUSG00000097159(Gm26517)	3.31774	5.0905	3.04591	1.67125	0.0946716	0.999794	NA
ENSMUSG00000028593(9430007A20Rik)	3.31774	5.0905	3.04591	1.67125	0.0946716	0.999794	RIKEN cDNA 9430007A20 gene
ENSMUSG00000074280(Gm6166)	235.104	-0.966629	0.578661	-1.67046	0.094829	0.999794	fatty acid-binding protein, epidermal-like
ENSMUSG00000116272(Gm49540)	8.55838	-2.85894	1.71203	-1.66992	0.0949361	0.999794	NA
ENSMUSG00000061411(Nol4l)	981.183	1.04541	0.626049	1.66986	0.0949479	0.999794	nucleolar protein 4-like
ENSMUSG00000022978(Mis18a)	277.283	-0.973254	0.582925	-1.66961	0.0949975	0.999794	MIS18 kinetochore protein A
ENSMUSG00000016833(Mrps18c)	43.1693	-1.83151	1.09709	-1.66943	0.0950316	0.999794	mitochondrial ribosomal protein S18C
ENSMUSG00000034566(Atp5h)	246.116	-1.08576	0.65062	-1.66881	0.0951553	0.999794	ATP synthase, H+ transporting, mitochondrial F0 complex, subunit D
ENSMUSG00000029725(Ppp1r35)	357.791	0.990615	0.593759	1.66838	0.0952406	0.999794	protein phosphatase 1, regulatory subunit 35
ENSMUSG00000007659(Bcl2l1)	665.997	1.07977	0.647324	1.66805	0.0953066	0.999794	BCL2-like 1
ENSMUSG00000108314(Prkcz2)	3.5253	5.17253	3.10117	1.66793	0.0953302	0.999794	protein kinase C, zeta 2
ENSMUSG00000022322(Shcbp1)	220.609	-1.07486	0.644505	-1.66773	0.09537	0.999794	Shc SH2-domain binding protein 1
ENSMUSG00000044162(Tnip3)	24.0983	-1.93107	1.15827	-1.66719	0.0954758	0.999794	TNFAIP3 interacting protein 3
ENSMUSG00000089902(Gm13625)	35.0709	-1.62693	0.976059	-1.66684	0.0955471	0.999794	NA
ENSMUSG00000051113(Fam71e1)	19.9854	2.05325	1.23273	1.66561	0.095792	0.999794	family with sequence similarity 71, member E1
ENSMUSG00000097039(Pvt1)	109.586	-1.1048	0.663788	-1.66438	0.0960357	0.999794	plasmacytoma variant translocation 1
ENSMUSG00000030814(Bcl7c)	2839.01	1.03574	0.622402	1.6641	0.0960927	0.999794	B cell CLL/lymphoma 7C
ENSMUSG00000034263(Ints14)	823.508	0.88767	0.533795	1.66294	0.0963239	0.999794	integrator complex subunit 14
ENSMUSG00000036246(Gmip)	109.171	1.17228	0.70539	1.6619	0.0965338	0.999794	Gem-interacting protein
ENSMUSG00000030172(Erc1)	136.569	1.07239	0.645325	1.66179	0.0965555	0.999794	ELKS/RAB6-interacting/CAST family member 1
ENSMUSG00000027722(Spata5)	580.084	-0.983357	0.591754	-1.66177	0.0965594	0.999794	spermatogenesis associated 5
ENSMUSG00000091102(5830462I19Rik)	128.966	1.58293	0.952611	1.66168	0.0965774	0.999794	RIKEN cDNA 5830462I19 gene
ENSMUSG00000108907(Gm4541)	114.881	-3.56409	2.14663	-1.66032	0.096851	0.999794	NLR family, pyrin domain containing 4E pseudogene
ENSMUSG00000048310(Pskh1)	187.254	1.06069	0.638939	1.66008	0.0968975	0.999794	protein serine kinase H1
ENSMUSG00000078861(Zfp931)	535.149	-0.858137	0.517288	-1.65892	0.0971328	0.999794	zinc finger protein 931
ENSMUSG00000092558(Med20)	1446.46	0.843257	0.508373	1.65874	0.097169	0.999794	mediator complex subunit 20
ENSMUSG00000063334(Krr1)	664.346	-0.929216	0.56039	-1.65816	0.097285	0.999794	KRR1, small subunit (SSU) processome component, homolog (yeast)
ENSMUSG00000112944(Gm48885)	3.23817	5.06085	3.05339	1.65745	0.0974275	0.999794	NA
ENSMUSG00000081402(Gm15455)	3.23817	5.06085	3.05339	1.65745	0.0974275	0.999794	predicted gene 15455
ENSMUSG00000080989(Gm14048)	253.701	1.09979	0.663565	1.6574	0.0974391	0.999794	proteasome (prosome, macropain) 26S subunit, non-ATPase, 11 pseudogene
ENSMUSG00000022519(Srl)	4.9213	4.17498	2.51949	1.65707	0.0975052	0.999794	sarcalumenin
ENSMUSG00000106617(Gm36266)	4.87238	-4.16296	2.51236	-1.65699	0.0975208	0.999794	predicted gene, 36266
ENSMUSG00000063364(3300002I08Rik)	16.4227	-2.58415	1.56044	-1.65603	0.0977148	0.999794	RIKEN cDNA 3300002I08 gene
ENSMUSG00000088722(Gm22211)	3.74829	-5.45379	3.29349	-1.65593	0.0977356	0.999794	NA
ENSMUSG00000027014(Cwc22)	559.422	0.887755	0.536242	1.65551	0.0978209	0.999794	CWC22 spliceosome-associated protein
ENSMUSG00000050468(Astl)	3562.4	0.971897	0.587212	1.65511	0.097903	0.999794	astacin-like metalloendopeptidase (M12 family)
ENSMUSG00000097397(Gm16861)	14.5969	-2.28262	1.3796	-1.65455	0.0980168	0.999794	predicted gene, 16861
ENSMUSG00000046005(D830044D21Rik)	4.45605	-4.29042	2.59343	-1.65434	0.0980582	0.999794	RIKEN cDNA D830044D21 gene
ENSMUSG00000038506(Dcun1d2)	342.893	0.933046	0.564052	1.65419	0.0980897	0.999794	DCN1, defective in cullin neddylation 1, domain containing 2 (S. cerevisiae)
ENSMUSG00000074182(Znhit6)	650.189	-0.920351	0.556382	-1.65417	0.0980926	0.999794	zinc finger, HIT type 6
ENSMUSG00000086870(Gm15288)	18.573	-1.97032	1.19146	-1.65371	0.098186	0.999794	NA
ENSMUSG00000078249(Hmga1b)	138.357	1.41117	0.853377	1.65363	0.098203	0.999794	high mobility group AT-hook 1B
ENSMUSG00000003166(Dgcr2)	705.34	1.00479	0.607641	1.65359	0.098211	0.999794	DiGeorge syndrome critical region gene 2
ENSMUSG00000018800(Abca5)	56.419	-1.42478	0.861967	-1.65294	0.098343	0.999794	ATP-binding cassette, sub-family A (ABC1), member 5
ENSMUSG00000096953(Gm26571)	4.82328	-4.14442	2.50833	-1.65226	0.0984808	0.999794	NA
ENSMUSG00000028645(Slc2a1)	566.624	1.00275	0.607202	1.65143	0.0986511	0.999794	solute carrier family 2 (facilitated glucose transporter), member 1
ENSMUSG00000026032(Ndufb3)	244.735	-0.940478	0.569662	-1.65094	0.0987507	0.999794	NADH dehydrogenase (ubiquinone) 1 beta subcomplex 3
ENSMUSG00000031239(Itm2a)	50.5839	1.53924	0.932492	1.65067	0.0988056	0.999794	integral membrane protein 2A
ENSMUSG00000040446(Rprd1a)	119.481	-1.12306	0.680377	-1.65064	0.0988129	0.999794	regulation of nuclear pre-mRNA domain containing 1A
ENSMUSG00000032044(Rpusd4)	723.249	0.985455	0.597221	1.65007	0.0989291	0.999794	RNA pseudouridylate synthase domain containing 4
ENSMUSG00000030816(Rnf40)	240.761	0.986207	0.597923	1.64939	0.0990681	0.999794	ring finger protein 40
ENSMUSG00000002835(Chaf1a)	1399.12	1.08338	0.657311	1.6482	0.0993107	0.999794	chromatin assembly factor 1, subunit A (p150)
ENSMUSG00000039321(Uts2r)	6.98726	3.51243	2.13135	1.64799	0.0993556	0.999794	urotensin 2 receptor
ENSMUSG00000026616(Cr2)	3.88168	5.33587	3.23794	1.64792	0.0993687	0.999794	complement receptor 2
ENSMUSG00000097110(Gm26726)	28.5602	-1.81444	1.10108	-1.64788	0.0993775	0.999794	NA
ENSMUSG00000097329(4931403G20Rik)	196.432	1.32524	0.804539	1.64721	0.0995158	0.999794	RIKEN cDNA 4931403G20 gene
ENSMUSG00000054199(Gon4l)	151.489	1.10424	0.670454	1.647	0.0995582	0.999794	gon-4-like (C.elegans)
ENSMUSG00000031295(Phka2)	62.3772	-1.30042	0.789661	-1.64681	0.0995978	0.999794	phosphorylase kinase alpha 2
ENSMUSG00000093384(Gm20689)	40.1133	-1.45469	0.883429	-1.64664	0.0996312	0.999794	NA
ENSMUSG00000117284(Gm7072)	152.234	-1.02434	0.622083	-1.64663	0.0996347	0.999794	predicted gene 7072
ENSMUSG00000074217(2210011C24Rik)	8.23405	-3.30247	2.00564	-1.64659	0.0996414	0.999794	RIKEN cDNA 2210011C24 gene
ENSMUSG00000114665(Gm30918)	11.4099	-2.74071	1.66448	-1.64659	0.0996432	0.999794	predicted gene, 30918
ENSMUSG00000035890(Rnf126)	320.639	1.20688	0.733117	1.64622	0.0997175	0.999794	ring finger protein 126
ENSMUSG00000002428(Hltf)	189.84	-1.09218	0.663516	-1.64605	0.0997526	0.999794	helicase-like transcription factor
ENSMUSG00000001472(Tcf25)	2469.59	0.955153	0.580572	1.64519	0.0999302	0.999794	transcription factor 25 (basic helix-loop-helix)
ENSMUSG00000026269(Rnpepl1)	61.5061	1.26116	0.766636	1.64506	0.099958	0.999794	arginyl aminopeptidase (aminopeptidase B)-like 1
ENSMUSG00000116088(Gm49460)	6.15178	-3.59265	2.18394	-1.64503	0.0999632	0.999794	NA
ENSMUSG00000084316(Gm8668)	416.653	1.05092	0.639086	1.64441	0.100092	0.999794	nucleus accumbens-associated protein 1 pseudogene
ENSMUSG00000017652(Cd40)	3.17413	-5.22276	3.17624	-1.64432	0.10011	0.999794	CD40 antigen
ENSMUSG00000033039(Micall1)	3.17413	-5.22276	3.17624	-1.64432	0.10011	0.999794	microtubule associated monooxygenase, calponin and LIM domain containing -like 1
ENSMUSG00000086360(Gm16214)	10.3853	2.70322	1.64442	1.64388	0.100201	0.999794	predicted gene 16214
ENSMUSG00000117231(AC079441.1)	14.2953	2.35823	1.43468	1.64373	0.100232	0.999794	NA
ENSMUSG00000022234(Cct5)	959.367	-1.06151	0.646075	-1.64301	0.100381	0.999794	chaperonin containing Tcp1, subunit 5 (epsilon)
ENSMUSG00000075217(4833423E24Rik)	14.1663	-2.35316	1.43255	-1.64263	0.100459	0.999794	RIKEN cDNA 4833423E24 gene
ENSMUSG00000056941(Commd7)	16.0586	2.18081	1.32785	1.64236	0.100515	0.999794	COMM domain containing 7
ENSMUSG00000029326(Enoph1)	443.6	0.876093	0.533727	1.64146	0.100701	0.999794	enolase-phosphatase 1
ENSMUSG00000062751(Prss1)	3.95775	5.34104	3.25549	1.64063	0.100875	0.999794	protease, serine 1 (trypsin 1)
ENSMUSG00000113720(Gm46995)	3.95775	5.34104	3.25549	1.64063	0.100875	0.999794	NA
ENSMUSG00000073179(Gm10478)	18.1801	1.9747	1.20382	1.64036	0.100931	0.999794	NA
ENSMUSG00000090053(Palm2)	27.9211	-1.81388	1.10599	-1.64005	0.100994	0.999794	paralemmin 2
ENSMUSG00000028889(Yrdc)	149.862	1.19684	0.730178	1.63911	0.10119	0.999794	yrdC domain containing (E.coli)
ENSMUSG00000090919(Pabpc4l)	3.2693	5.06619	3.09269	1.63812	0.101397	0.999794	poly(A) binding protein, cytoplasmic 4-like
ENSMUSG00000116505(Gm10865)	115.993	1.35015	0.824483	1.63757	0.101511	0.999794	predicted gene 10865
ENSMUSG00000036330(Slc18a1)	5.12828	4.14382	2.53058	1.6375	0.101526	0.999794	solute carrier family 18 (vesicular monoamine), member 1
ENSMUSG00000024271(Elp2)	109.364	-1.34706	0.8228	-1.63716	0.101597	0.999794	elongator acetyltransferase complex subunit 2
ENSMUSG00000050973(Gdpgp1)	322.304	0.938701	0.573454	1.63693	0.101646	0.999794	GDP-D-glucose phosphorylase 1
ENSMUSG00000066175(2510046G10Rik)	72.2302	-1.25161	0.764673	-1.63679	0.101674	0.999794	NA
ENSMUSG00000018899(Irf1)	331.327	-1.03658	0.63332	-1.63673	0.101686	0.999794	interferon regulatory factor 1
ENSMUSG00000096968(Gm26620)	133.161	1.2152	0.742513	1.6366	0.101713	0.999794	NA
ENSMUSG00000070319(Eif3g)	181.349	-1.0675	0.652419	-1.63622	0.101793	0.999794	eukaryotic translation initiation factor 3, subunit G
ENSMUSG00000067186(Olfr132)	3.02934	-5.15342	3.1498	-1.63611	0.101816	0.999794	olfactory receptor 132
ENSMUSG00000071267(Zfp942)	697.703	-0.923876	0.564884	-1.63551	0.101941	0.999794	zinc finger protein 942
ENSMUSG00000105316(Gm42953)	75.0533	1.17272	0.717053	1.63547	0.10195	0.999794	NA
ENSMUSG00000020888(Dvl2)	166.64	1.2256	0.74939	1.63547	0.101951	0.999794	dishevelled segment polarity protein 2
ENSMUSG00000026837(Col5a1)	7.61234	3.12928	1.91373	1.63517	0.102013	0.999794	collagen, type V, alpha 1
ENSMUSG00000007570(Fance)	72.5569	1.30559	0.798497	1.63506	0.102037	0.999794	Fanconi anemia, complementation group E
ENSMUSG00000009863(Sdhb)	72.131	-1.22412	0.749048	-1.63423	0.10221	0.999794	succinate dehydrogenase complex, subunit B, iron sulfur (Ip)
ENSMUSG00000075514(Gm13375)	37.5785	1.74634	1.06901	1.63361	0.102341	0.999794	predicted gene 13375
ENSMUSG00000089798(1700028K03Rik)	103.102	-1.17576	0.720179	-1.63259	0.102556	0.999794	RIKEN cDNA 1700028K03 gene
ENSMUSG00000020571(Pdia6)	2164.4	0.827929	0.507259	1.63216	0.102646	0.999794	protein disulfide isomerase associated 6
ENSMUSG00000056586(Zar1l)	298.765	-1.16035	0.711018	-1.63195	0.10269	0.999794	zygote arrest 1-like
ENSMUSG00000086342(Gm12932)	3.07593	-5.16895	3.16848	-1.63137	0.102813	0.999794	NA
ENSMUSG00000113798(Gm47385)	3.30392	5.10384	3.12883	1.63123	0.102842	0.999794	NA
ENSMUSG00000072082(Ccnf)	79.5872	-1.34752	0.826242	-1.63091	0.10291	0.999794	cyclin F
ENSMUSG00000090216(Gm16549)	1875.03	-0.909026	0.55755	-1.63039	0.103018	0.999794	NA
ENSMUSG00000110310(4930518J21Rik)	3.02809	-5.14721	3.15926	-1.62925	0.103261	0.999794	RIKEN cDNA 4930518J21 gene
ENSMUSG00000025212(Sfxn3)	3.02809	-5.14721	3.15926	-1.62925	0.103261	0.999794	sideroflexin 3
ENSMUSG00000020102(Slc16a7)	11.6988	-2.38767	1.46592	-1.62878	0.103359	0.999794	solute carrier family 16 (monocarboxylic acid transporters), member 7
ENSMUSG00000117042(AC173344.1)	30.2794	1.61814	0.993875	1.62812	0.1035	0.999794	NA
ENSMUSG00000049119(Fam110b)	79.0519	1.45701	0.895106	1.62775	0.103578	0.999794	family with sequence similarity 110, member B
ENSMUSG00000030519(Apba2)	201.372	1.08234	0.66503	1.6275	0.103631	0.999794	amyloid beta (A4) precursor protein-binding, family A, member 2
ENSMUSG00000108709(4933431G14Rik)	5.1582	-4.23233	2.60067	-1.6274	0.103652	0.999794	RIKEN cDNA 4933431G14 gene
ENSMUSG00000080316(Spaca6)	3.60725	-5.40713	3.32293	-1.62722	0.103691	0.999794	sperm acrosome associated 6
ENSMUSG00000048108(Tmem72)	707.679	-0.92935	0.571198	-1.62702	0.103733	0.999794	transmembrane protein 72
ENSMUSG00000115164(Gm30159)	303.734	-0.887916	0.54575	-1.62696	0.103745	0.999794	predicted gene, 30159
ENSMUSG00000032834(Pwp2)	37.1785	-1.55937	0.958519	-1.62686	0.103767	0.999794	PWP2 periodic tryptophan protein homolog (yeast)
ENSMUSG00000066113(Adamtsl1)	675.895	0.958331	0.589186	1.62654	0.103836	0.999794	ADAMTS-like 1
ENSMUSG00000034853(Acot11)	154.95	-1.43325	0.881318	-1.62626	0.103895	0.999794	acyl-CoA thioesterase 11
ENSMUSG00000030492(Slc7a9)	13.4915	-2.65942	1.63583	-1.62573	0.104006	0.999794	solute carrier family 7 (cationic amino acid transporter, y+ system), member 9
ENSMUSG00000055632(Hmcn2)	23.6765	1.77153	1.08972	1.62567	0.10402	0.999794	hemicentin 2
ENSMUSG00000035540(Gc)	25.5012	-1.82906	1.12565	-1.62489	0.104186	0.999794	group specific component
ENSMUSG00000074887(EU599041)	86.493	-1.40764	0.86634	-1.62481	0.104203	0.999794	expressed sequence EU599041
ENSMUSG00000002871(Tpra1)	2986.75	0.909595	0.559861	1.62468	0.104231	0.999794	transmembrane protein, adipocyte asscociated 1
ENSMUSG00000055912(Tmem150a)	1748.24	0.950581	0.585259	1.6242	0.104332	0.999794	transmembrane protein 150A
ENSMUSG00000028177(1810013D15Rik)	21.0467	-1.94538	1.1983	-1.62345	0.104493	0.999794	RIKEN cDNA 1810013D15 gene
ENSMUSG00000024678(Ms4a4d)	4.85905	4.16994	2.57016	1.62244	0.104709	0.999794	membrane-spanning 4-domains, subfamily A, member 4D
ENSMUSG00000017969(Ptgis)	17.5118	-2.18378	1.34607	-1.62233	0.104732	0.999794	prostaglandin I2 (prostacyclin) synthase
ENSMUSG00000025716(Myo3a)	15.3207	-2.16724	1.3361	-1.62207	0.104789	0.999794	myosin IIIA
ENSMUSG00000003458(Ncstn)	427.425	0.883069	0.544492	1.62182	0.104842	0.999794	nicastrin
ENSMUSG00000034493(4930556J24Rik)	63.3769	1.59133	0.981269	1.6217	0.104867	0.999794	RIKEN cDNA 4930556J24 gene
ENSMUSG00000042369(Rbm45)	29.1549	1.67149	1.03077	1.6216	0.104889	0.999794	RNA binding motif protein 45
ENSMUSG00000070732(Rbm44)	174.789	-1.12435	0.693381	-1.62155	0.1049	0.999794	RNA binding motif protein 44
ENSMUSG00000078619(Smarcd2)	513.738	0.920045	0.567528	1.62114	0.104987	0.999794	SWI/SNF related, matrix associated, actin dependent regulator of chromatin, subfamily d, member 2
ENSMUSG00000082878(Gm12583)	2.98024	-5.1252	3.16176	-1.621	0.105018	0.999794	nucleophosmin 1 pseudogene
ENSMUSG00000063576(Klhdc3)	255.36	1.23238	0.760382	1.62074	0.105073	0.999794	kelch domain containing 3
ENSMUSG00000059956(Serpinb12)	76.7831	-1.16274	0.717437	-1.62068	0.105085	0.999794	serine (or cysteine) peptidase inhibitor, clade B (ovalbumin), member 12
ENSMUSG00000038895(Zfp653)	115.643	-1.07928	0.66622	-1.62001	0.105231	0.999794	zinc finger protein 653
ENSMUSG00000028145(Them4)	54.9694	-1.28626	0.794001	-1.61998	0.105237	0.999794	thioesterase superfamily member 4
ENSMUSG00000023007(Prpf40b)	16.683	2.17623	1.34343	1.61991	0.105251	0.999794	pre-mRNA processing factor 40B
ENSMUSG00000027306(Nusap1)	4162.15	-0.866709	0.535083	-1.61977	0.105282	0.999794	nucleolar and spindle associated protein 1
ENSMUSG00000008958(Vps72)	1753.41	0.963639	0.59495	1.6197	0.105298	0.999794	vacuolar protein sorting 72
ENSMUSG00000117300(AC154457.3)	3.12378	-5.19051	3.20473	-1.61964	0.10531	0.999794	NA
ENSMUSG00000050357(Carmil2)	83.3336	1.45701	0.899598	1.61962	0.105313	0.999794	capping protein regulator and myosin 1 linker 2
ENSMUSG00000020238(Ncln)	33.175	1.63312	1.00842	1.61948	0.105344	0.999794	nicalin
ENSMUSG00000109582(4933439N14Rik)	82.9306	-1.18005	0.728671	-1.61945	0.105349	0.999794	RIKEN cDNA 4933439N14 gene
ENSMUSG00000059734(Ndufs8)	51.2571	-1.61066	0.99469	-1.61926	0.105392	0.999794	NADH dehydrogenase (ubiquinone) Fe-S protein 8
ENSMUSG00000053483(Usp21)	1010.64	1.07869	0.666709	1.61793	0.105678	0.999794	ubiquitin specific peptidase 21
ENSMUSG00000104529(Rbakdn)	5.78271	-4.39429	2.71767	-1.61693	0.105893	0.999794	RB-associated KRAB zinc finger downstream neighbor (non-protein coding)
ENSMUSG00000026113(Inpp4a)	483.897	0.880781	0.544906	1.61639	0.10601	0.999794	inositol polyphosphate-4-phosphatase, type I
ENSMUSG00000038143(Stox2)	24.699	-1.8296	1.13211	-1.6161	0.106074	0.999794	storkhead box 2
ENSMUSG00000059895(Ptp4a3)	3.11017	5.00507	3.09796	1.6156	0.106181	0.999794	protein tyrosine phosphatase 4a3
ENSMUSG00000090704(Trp53-ps)	94.4757	1.62924	1.00851	1.61549	0.106205	0.999794	transformation related protein 53, pseudogene
ENSMUSG00000102633(Gm38224)	74.469	-1.19366	0.73935	-1.61448	0.106424	0.999794	NA
ENSMUSG00000083530(Gm13867)	4.77669	-4.12858	2.55794	-1.61403	0.106522	0.999794	NA
ENSMUSG00000096718(Zfp781)	14.2775	-2.21182	1.37047	-1.61392	0.106545	0.999794	zinc finger protein 781
ENSMUSG00000038690(Atp5j2)	209.439	-1.17278	0.726677	-1.61389	0.106552	0.999794	ATP synthase, H+ transporting, mitochondrial F0 complex, subunit F2
ENSMUSG00000112009(Gm48591)	14.0501	-2.48958	1.54301	-1.61345	0.106646	0.999794	NA
ENSMUSG00000038534(Osbpl7)	63.9347	-1.25256	0.77637	-1.61335	0.106668	0.999794	oxysterol binding protein-like 7
ENSMUSG00000051900(Abca16)	41.0483	-1.46697	0.909339	-1.61322	0.106696	0.999794	ATP-binding cassette, sub-family A (ABC1), member 16
ENSMUSG00000009555(Cdk9)	143.234	1.26667	0.785254	1.61307	0.106729	0.999794	cyclin-dependent kinase 9 (CDC2-related kinase)
ENSMUSG00000038406(Scaf1)	127.83	1.13326	0.702788	1.61252	0.106848	0.999794	SR-related CTD-associated factor 1
ENSMUSG00000022253(Nadk2)	73.9343	1.27264	0.789365	1.61223	0.106911	0.999794	NAD kinase 2, mitochondrial
ENSMUSG00000107179(Gm43069)	5602.43	-1.21571	0.754081	-1.61218	0.106923	0.999794	NA
ENSMUSG00000024260(Sap130)	285.731	1.20029	0.744619	1.61195	0.106973	0.999794	Sin3A associated protein
ENSMUSG00000027254(Map1a)	7.11764	3.03255	1.88294	1.61054	0.107279	0.999794	microtubule-associated protein 1 A
ENSMUSG00000037499(Nenf)	10.3678	-2.53598	1.57489	-1.61026	0.107341	0.999794	neuron derived neurotrophic factor
ENSMUSG00000024146(Cript)	374.425	-0.897258	0.557241	-1.61018	0.107359	0.999794	cysteine-rich PDZ-binding protein
ENSMUSG00000052533(Nup188)	334.172	0.871785	0.541455	1.61008	0.10738	0.999794	nucleoporin 188
ENSMUSG00000116075(Gm49476)	52.3856	1.66533	1.03435	1.61003	0.107391	0.999794	NA
ENSMUSG00000035595(1600002K03Rik)	4.35785	-4.25055	2.64042	-1.6098	0.107442	0.999794	RIKEN cDNA 1600002K03 gene
ENSMUSG00000062743(Zfp677)	93.0359	-1.09848	0.682426	-1.60966	0.107472	0.999794	zinc finger protein 677
ENSMUSG00000020917(Acly)	374.356	1.01455	0.630535	1.60904	0.107608	0.999794	ATP citrate lyase
ENSMUSG00000071265(1700086L19Rik)	2.9324	-5.10289	3.17233	-1.60856	0.107712	0.999794	RIKEN cDNA 1700086L19 gene
ENSMUSG00000007207(Stx1a)	17.8082	1.98778	1.23577	1.60854	0.107718	0.999794	syntaxin 1A (brain)
ENSMUSG00000006717(Acot13)	65.0096	-1.41557	0.880222	-1.6082	0.107791	0.999794	acyl-CoA thioesterase 13
ENSMUSG00000023353(Agap3)	86.439	1.33404	0.82958	1.60809	0.107816	0.999794	ArfGAP with GTPase domain, ankyrin repeat and PH domain 3
ENSMUSG00000085476(Gm12162)	3.1413	5.01037	3.11621	1.60784	0.10787	0.999794	NA
ENSMUSG00000025142(Aspscr1)	161.935	1.25483	0.780483	1.60776	0.107888	0.999794	alveolar soft part sarcoma chromosome region, candidate 1 (human)
ENSMUSG00000117337(AC136921.2)	2.9815	-5.13147	3.19174	-1.60774	0.107893	0.999794	NA
ENSMUSG00000031518(Spata4)	2.9815	-5.13147	3.19174	-1.60774	0.107893	0.999794	spermatogenesis associated 4
ENSMUSG00000031204(Asb12)	2.9815	-5.13147	3.19174	-1.60774	0.107893	0.999794	ankyrin repeat and SOCS box-containing 12
ENSMUSG00000108161(Gm32914)	11.2826	-2.76657	1.72105	-1.6075	0.107945	0.999794	predicted gene, 32914
ENSMUSG00000021294(Kif26a)	6.60546	-4.02464	2.50384	-1.60739	0.107969	0.999794	kinesin family member 26A
ENSMUSG00000085355(3010003L21Rik)	392.008	-0.879759	0.547436	-1.60705	0.108042	0.999794	RIKEN cDNA 3010003L21 gene
ENSMUSG00000023755(Rhebl1)	288.113	0.900947	0.560639	1.607	0.108054	0.999794	Ras homolog enriched in brain like 1
ENSMUSG00000047854(Stx19)	5.40053	-3.69302	2.29822	-1.60691	0.108075	0.999794	syntaxin 19
ENSMUSG00000028187(Rpf1)	1212.4	0.841261	0.523632	1.60659	0.108145	0.999794	ribosome production factor 1 homolog
ENSMUSG00000000889(Dbh)	39.233	1.54012	0.959551	1.60504	0.108485	0.999794	dopamine beta hydroxylase
ENSMUSG00000036678(Aaas)	1141.51	0.996877	0.621172	1.60483	0.10853	0.999794	achalasia, adrenocortical insufficiency, alacrimia
ENSMUSG00000082585(Gm15387)	1140.24	-0.854402	0.532608	-1.60418	0.108674	0.999794	high mobility group protein 1 pseudogene
ENSMUSG00000076431(Sox4)	25.8262	1.68582	1.05108	1.60389	0.108739	0.999794	SRY (sex determining region Y)-box 4
ENSMUSG00000037379(Spon2)	30.3897	-2.03935	1.27187	-1.60343	0.10884	0.999794	spondin 2, extracellular matrix protein
ENSMUSG00000069208(Zfp825)	11.7914	-2.63162	1.64146	-1.60322	0.108886	0.999794	zinc finger protein 825
ENSMUSG00000099413(Gm17767)	116.127	-1.06781	0.666161	-1.60293	0.108951	0.999794	predicted gene, 17767
ENSMUSG00000092405(Gm20402)	294.732	3.51036	2.19008	1.60285	0.108969	0.999794	NA
ENSMUSG00000107655(Gm44220)	3.70524	5.26885	3.2878	1.60254	0.109035	0.999794	NA
ENSMUSG00000025231(Sufu)	509.72	0.948182	0.591938	1.60183	0.109194	0.999794	SUFU negative regulator of hedgehog signaling
ENSMUSG00000031010(Usp9x)	5308.3	-0.789073	0.492668	-1.60163	0.109237	0.999794	ubiquitin specific peptidase 9, X chromosome
ENSMUSG00000108237(Gm19757)	757.887	0.896939	0.560271	1.6009	0.109399	0.999794	predicted gene, 19757
ENSMUSG00000020086(H2afy2)	4.21431	-4.20215	2.62521	-1.60069	0.109446	0.999794	H2A histone family, member Y2
ENSMUSG00000034032(Rpap1)	63.2443	1.26923	0.793214	1.60011	0.109575	0.999794	RNA polymerase II associated protein 1
ENSMUSG00000029699(Ssc4d)	60.2905	1.22537	0.766016	1.59967	0.109672	0.999794	scavenger receptor cysteine rich family, 4 domains
ENSMUSG00000045215(Asxl3)	81.4505	-1.22236	0.76417	-1.59959	0.10969	0.999794	additional sex combs like 3, transcriptional regulator
ENSMUSG00000039193(Nlrc4)	404.828	0.861179	0.538405	1.5995	0.109709	0.999794	NLR family, CARD domain containing 4
ENSMUSG00000058838(Rps27a-ps2)	63.6511	-1.38141	0.863738	-1.59933	0.109747	0.999794	ribosomal protein S27A, pseudogene 2
ENSMUSG00000114579(Gm4130)	41.077	1.51206	0.945887	1.59856	0.109918	0.999794	heterogeneous nuclear ribonucleoprotein K pseudogene
ENSMUSG00000022829(Stxbp5l)	376.877	-0.868137	0.543205	-1.59818	0.110004	0.999794	syntaxin binding protein 5-like
ENSMUSG00000061306(Slc38a10)	24.4093	1.8068	1.13058	1.59812	0.110017	0.999794	solute carrier family 38, member 10
ENSMUSG00000039781(Cep131)	26.4237	2.33883	1.46353	1.59808	0.110026	0.999794	centrosomal protein 131
ENSMUSG00000019866(Crybg1)	179.817	-0.985666	0.616814	-1.598	0.110044	0.999794	crystallin beta-gamma domain containing 1
ENSMUSG00000020225(Tmbim4)	110.44	-1.0504	0.657423	-1.59776	0.110096	0.999794	transmembrane BAX inhibitor motif containing 4
ENSMUSG00000029373(Pf4)	13.1468	2.22975	1.39625	1.59696	0.110275	0.999794	platelet factor 4
ENSMUSG00000032519(Slc25a38)	848.38	0.981146	0.614418	1.59687	0.110294	0.999794	solute carrier family 25, member 38
ENSMUSG00000030534(Vps33b)	119.794	1.0274	0.64349	1.59661	0.110352	0.999794	vacuolar protein sorting 33B
ENSMUSG00000040714(Klc3)	3.06173	4.97896	3.11861	1.59653	0.11037	0.999794	kinesin light chain 3
ENSMUSG00000027070(Lrp2)	26.964	-1.84211	1.15399	-1.59629	0.110424	0.999794	low density lipoprotein receptor-related protein 2
ENSMUSG00000107346(Gm43225)	23.9094	-1.75028	1.09683	-1.59576	0.110542	0.999794	NA
ENSMUSG00000020992(4930512B01Rik)	124.381	1.17676	0.737595	1.5954	0.110623	0.999794	RIKEN cDNA 4930512B01 gene
ENSMUSG00000074358(Ccdc61)	55.5496	1.36666	0.856842	1.595	0.110713	0.999794	coiled-coil domain containing 61
ENSMUSG00000020167(Tcf3)	399.706	1.0732	0.672896	1.59489	0.110736	0.999794	transcription factor 3
ENSMUSG00000036023(Parp2)	307.595	-0.879166	0.551254	-1.59485	0.110746	0.999794	poly (ADP-ribose) polymerase family, member 2
ENSMUSG00000060992(Copz1)	311.59	-1.01896	0.638908	-1.59485	0.110746	0.999794	coatomer protein complex, subunit zeta 1
ENSMUSG00000062353(Gm15772)	51.0902	-1.36942	0.85873	-1.5947	0.110779	0.999794	ribosomal protein L26 pseudogene
ENSMUSG00000021846(Peli2)	19.1695	-1.98337	1.24401	-1.59433	0.110862	0.999794	pellino 2
ENSMUSG00000039850(Endov)	5.98115	3.38141	2.12154	1.59385	0.11097	0.999794	endonuclease V
ENSMUSG00000079641(Rpl39)	93.0274	-1.49372	0.937285	-1.59366	0.111012	0.999794	ribosomal protein L39
ENSMUSG00000021996(Esd)	43.0628	-1.60316	1.00617	-1.59333	0.111086	0.999794	esterase D/formylglutathione hydrolase
ENSMUSG00000026058(Khdrbs2)	28.8666	-1.57887	0.991108	-1.59303	0.111153	0.999794	KH domain containing, RNA binding, signal transduction associated 2
ENSMUSG00000102518(Gm38339)	2.88455	-5.08024	3.18929	-1.59291	0.111181	0.999794	NA
ENSMUSG00000034486(Gbx2)	195.442	1.11349	0.699053	1.59285	0.111193	0.999794	gastrulation brain homeobox 2
ENSMUSG00000030911(Zp2)	1779.96	-1.04627	0.657091	-1.59228	0.111323	0.999794	zona pellucida glycoprotein 2
ENSMUSG00000028559(Osbpl9)	450.514	-0.984551	0.618408	-1.59208	0.111368	0.999794	oxysterol binding protein-like 9
ENSMUSG00000034435(Tmem30b)	483.052	0.936629	0.588311	1.59207	0.11137	0.999794	transmembrane protein 30B
ENSMUSG00000096006(Gm21596)	219.678	-1.21446	0.763091	-1.5915	0.111497	0.999794	predicted gene, 21596
ENSMUSG00000036620(Mgat4b)	444.245	0.98385	0.618202	1.59147	0.111504	0.999794	mannoside acetylglucosaminyltransferase 4, isoenzyme B
ENSMUSG00000026842(Abl1)	435.194	0.997112	0.626557	1.59141	0.111516	0.999794	c-abl oncogene 1, non-receptor tyrosine kinase
ENSMUSG00000093516(Gm19553)	195.312	1.13337	0.712192	1.59138	0.111524	0.999794	predicted gene, 19553
ENSMUSG00000058594(Fbxo18)	880.518	0.864263	0.543136	1.59125	0.111554	0.999794	F-box protein 18
ENSMUSG00000106916(Gm3089)	36.0867	-1.85216	1.16432	-1.59076	0.111664	0.999794	predicted gene 3089
ENSMUSG00000066152(Slc31a2)	1484.39	0.83169	0.523049	1.59008	0.111816	0.999794	solute carrier family 31, member 2
ENSMUSG00000028862(Map3k6)	1544.19	-0.850853	0.535124	-1.59001	0.111833	0.999794	mitogen-activated protein kinase kinase kinase 6
ENSMUSG00000063882(Uqcrh)	546.879	-0.888517	0.558956	-1.5896	0.111925	0.999794	ubiquinol-cytochrome c reductase hinge protein
ENSMUSG00000051379(Flrt3)	50.2452	-1.27985	0.80541	-1.58906	0.112047	0.999794	fibronectin leucine rich transmembrane protein 3
ENSMUSG00000032750(Gab3)	186.683	-0.954631	0.60079	-1.58896	0.112069	0.999794	growth factor receptor bound protein 2-associated protein 3
ENSMUSG00000015656(Hspa8)	985.136	-1.00572	0.632986	-1.58885	0.112094	0.999794	heat shock protein 8
ENSMUSG00000094777(Hist1h2ap)	10.4294	-2.75759	1.73591	-1.58855	0.112162	0.999794	histone cluster 1, H2ap
ENSMUSG00000043411(Usp48)	831.083	0.86619	0.545329	1.58838	0.1122	0.999794	ubiquitin specific peptidase 48
ENSMUSG00000021962(Dcp1a)	10060.1	0.842464	0.530418	1.5883	0.112218	0.999794	decapping mRNA 1A
ENSMUSG00000112243(Gm47342)	6.39537	-3.3503	2.10968	-1.58806	0.112272	0.999794	NA
ENSMUSG00000040616(Tmem51)	12.4554	2.26027	1.42339	1.58795	0.112299	0.999794	transmembrane protein 51
ENSMUSG00000033191(Tie1)	31.8901	1.77638	1.11869	1.58791	0.112306	0.999794	tyrosine kinase with immunoglobulin-like and EGF-like domains 1
ENSMUSG00000079265(Gm8257)	20.1426	-1.85317	1.16714	-1.58779	0.112334	0.999794	AY358078 pseudogene
ENSMUSG00000086161(Gm15389)	60.5129	-1.27159	0.801056	-1.58739	0.112425	0.999794	predicted gene 15389
ENSMUSG00000014846(Tppp3)	85.6358	1.14923	0.723999	1.58734	0.112436	0.999794	tubulin polymerization-promoting protein family member 3
ENSMUSG00000026692(Fmo4)	51.7066	-1.28158	0.807419	-1.58725	0.112456	0.999794	flavin containing monooxygenase 4
ENSMUSG00000024782(Ak3)	10.1501	2.68407	1.69108	1.58719	0.112469	0.999794	adenylate kinase 3
ENSMUSG00000029550(Sppl3)	47.4066	1.42547	0.898202	1.58702	0.112508	0.999794	signal peptide peptidase 3
ENSMUSG00000072675(Duxbl2)	3.07905	4.99954	3.15084	1.58673	0.112573	0.999794	double homeobox B-like 2
ENSMUSG00000086583(Gm15500)	304.278	-1.14207	0.720018	-1.58617	0.112701	0.999794	ribosomal protein L5 pseudogene
ENSMUSG00000101693(Gm19461)	65.5155	1.35356	0.853472	1.58595	0.112751	0.999794	predicted gene, 19461
ENSMUSG00000026750(Psmb7)	54.3801	-1.55739	0.982097	-1.58578	0.112788	0.999794	proteasome (prosome, macropain) subunit, beta type 7
ENSMUSG00000034412(Tbc1d10a)	87.1711	1.20737	0.761524	1.58546	0.112861	0.999794	TBC1 domain family, member 10a
ENSMUSG00000115249(Gm49085)	826.897	-0.851672	0.53732	-1.58504	0.112958	0.999794	NA
ENSMUSG00000022354(Ndufb9)	62.3573	-1.25205	0.789997	-1.58487	0.112995	0.999794	NADH dehydrogenase (ubiquinone) 1 beta subcomplex, 9
ENSMUSG00000014601(Strip1)	1086.69	0.92328	0.582652	1.58462	0.113054	0.999794	striatin interacting protein 1
ENSMUSG00000020169(Best3)	46.8588	-1.33672	0.84396	-1.58387	0.113224	0.999794	bestrophin 3
ENSMUSG00000045780(Olfr624)	20.8413	-2.61879	1.65357	-1.58371	0.113259	0.999794	olfactory receptor 624
ENSMUSG00000031065(Cdk16)	727.097	0.960051	0.606322	1.5834	0.11333	0.999794	cyclin-dependent kinase 16
ENSMUSG00000097346(Gm26619)	31.4924	-1.61514	1.02046	-1.58276	0.113476	0.999794	NA
ENSMUSG00000111793(Gm47950)	39.0106	1.61641	1.02126	1.58276	0.113477	0.999794	NA
ENSMUSG00000087475(4933406I18Rik)	3.03061	4.97362	3.14367	1.58211	0.113625	0.999794	RIKEN cDNA 4933406I18 gene
ENSMUSG00000110335(1700015I17Rik)	3.03061	4.97362	3.14367	1.58211	0.113625	0.999794	RIKEN cDNA 1700015I17 gene
ENSMUSG00000032274(Cyp19a1)	705.68	0.879461	0.556021	1.58171	0.113717	0.999794	cytochrome P450, family 19, subfamily a, polypeptide 1
ENSMUSG00000026641(Usf1)	84.5985	1.33409	0.843526	1.58156	0.113751	0.999794	upstream transcription factor 1
ENSMUSG00000036305(Rpl39-ps)	23.2973	-1.96354	1.24158	-1.58148	0.113769	0.999794	ribosomal protein L39, pseudogene
ENSMUSG00000033972(Zfp944)	596.269	-0.876012	0.55401	-1.58122	0.113827	0.999794	zinc finger protein 944
ENSMUSG00000096982(Redrum)	33.1881	-1.51063	0.955409	-1.58113	0.113849	0.999794	Redrum, erythroid developmental long intergenic non-protein coding transcript
ENSMUSG00000026377(Nifk)	281.238	-1.00343	0.634962	-1.5803	0.114037	0.999794	nucleolar protein interacting with the FHA domain of MKI67
ENSMUSG00000036817(Sun1)	1074.83	0.926087	0.586053	1.58021	0.114059	0.999794	Sad1 and UNC84 domain containing 1
ENSMUSG00000026229(Psmd1)	3620.08	0.824145	0.521616	1.57998	0.114111	0.999794	proteasome (prosome, macropain) 26S subunit, non-ATPase, 1
ENSMUSG00000082064(Rpl5-ps2)	16.1465	-7.56444	4.78831	-1.57977	0.114159	0.999794	ribisomal protein L5, pseudogene 2
ENSMUSG00000062981(Mrpl42)	273.567	-0.921548	0.583743	-1.57869	0.114408	0.999794	mitochondrial ribosomal protein L42
ENSMUSG00000069835(Sat2)	3.45996	-5.33825	3.38202	-1.57842	0.114469	0.999794	spermidine/spermine N1-acetyl transferase 2
ENSMUSG00000085937(Ccdc42os)	3.45996	-5.33825	3.38202	-1.57842	0.114469	0.999794	coiled-coil domain containing 42, opposite strand
ENSMUSG00000109017(Gm38979)	3.45996	-5.33825	3.38202	-1.57842	0.114469	0.999794	predicted gene, 38979
ENSMUSG00000113101(Gm33424)	3.45996	-5.33825	3.38202	-1.57842	0.114469	0.999794	predicted gene, 33424
ENSMUSG00000082185(Gm12428)	3.45996	-5.33825	3.38202	-1.57842	0.114469	0.999794	14-3-3 protein eta pseudogene
ENSMUSG00000103364(Gm38157)	3.45996	-5.33825	3.38202	-1.57842	0.114469	0.999794	NA
ENSMUSG00000117066(AC114006.1)	3.45996	-5.33825	3.38202	-1.57842	0.114469	0.999794	NA
ENSMUSG00000078813(Leng1)	408.91	0.937354	0.5939	1.5783	0.114496	0.999794	leukocyte receptor cluster (LRC) member 1
ENSMUSG00000054814(Usp46)	3741.65	-0.807071	0.511396	-1.57817	0.114526	0.999794	ubiquitin specific peptidase 46
ENSMUSG00000108419(Gm45020)	8.18771	3.75102	2.3779	1.57745	0.114693	0.999794	NA
ENSMUSG00000032122(Slc37a2)	3.12748	5.02462	3.18533	1.57742	0.114698	0.999794	solute carrier family 37 (glycerol-3-phosphate transporter), member 2
ENSMUSG00000048978(Nrsn1)	43.0938	-1.39608	0.885196	-1.57715	0.114761	0.999794	neurensin 1
ENSMUSG00000045045(Lrfn4)	4.74427	4.02813	2.55602	1.57594	0.115041	0.999794	leucine rich repeat and fibronectin type III domain containing 4
ENSMUSG00000045598(Zfp553)	286.125	1.08988	0.691771	1.57549	0.115143	0.999794	zinc finger protein 553
ENSMUSG00000091172(Gm17120)	259.294	0.948179	0.601832	1.57549	0.115144	0.999794	NA
ENSMUSG00000026197(Zfand2b)	48.9147	-1.63145	1.03573	-1.57516	0.115219	0.999794	zinc finger, AN1 type domain 2B
ENSMUSG00000034189(Hsdl1)	229.191	1.00737	0.639572	1.57507	0.11524	0.999794	hydroxysteroid dehydrogenase like 1
ENSMUSG00000012429(Mplkip)	15.2445	2.05047	1.30186	1.57504	0.115248	0.999794	M-phase specific PLK1 intereacting protein
ENSMUSG00000100335(2310008N11Rik)	51.75	-1.30494	0.828529	-1.575	0.115256	0.999794	RIKEN cDNA 2310008N11 gene
ENSMUSG00000027274(Mkks)	31.1253	-1.54753	0.98274	-1.57471	0.115324	0.999794	McKusick-Kaufman syndrome
ENSMUSG00000031958(Ldhd)	111.51	1.06666	0.677376	1.5747	0.115327	0.999794	lactate dehydrogenase D
ENSMUSG00000053929(Cyhr1)	57.8488	-1.2675	0.804927	-1.57468	0.115331	0.999794	cysteine and histidine rich 1
ENSMUSG00000036940(Kdm1a)	1249.75	0.848442	0.53897	1.57419	0.115443	0.999794	lysine (K)-specific demethylase 1A
ENSMUSG00000022037(Clu)	2.8367	-5.05722	3.21261	-1.57418	0.115446	0.999794	clusterin
ENSMUSG00000096258(Rps16-ps3)	2.8367	-5.05722	3.21261	-1.57418	0.115446	0.999794	ribosomal protein S16, pseudogene 3
ENSMUSG00000029578(Wipi2)	62.3518	1.20221	0.764124	1.57332	0.115646	0.999794	WD repeat domain, phosphoinositide interacting 2
ENSMUSG00000026259(Ngef)	85.331	1.44741	0.920204	1.57293	0.115736	0.999794	neuronal guanine nucleotide exchange factor
ENSMUSG00000105650(Gm42889)	3.0133	4.95242	3.14949	1.57245	0.115845	0.999794	NA
ENSMUSG00000081516(Gm12470)	7.01838	3.51268	2.23394	1.57242	0.115854	0.999794	predicted gene 12470
ENSMUSG00000055652(Klhl25)	76.6758	1.20125	0.764153	1.572	0.11595	0.999794	kelch-like 25
ENSMUSG00000020482(Ccdc117)	5966.51	0.841534	0.535409	1.57176	0.116007	0.999794	coiled-coil domain containing 117
ENSMUSG00000114263(Gm7201)	20.383	-1.9604	1.24747	-1.5715	0.116066	0.999794	oogenesin 2 pseudogene
ENSMUSG00000091191(Gm17334)	93.3424	-1.34182	0.853961	-1.57128	0.116117	0.999794	NA
ENSMUSG00000020717(Pecam1)	533.565	0.887463	0.564825	1.57122	0.116132	0.999794	platelet/endothelial cell adhesion molecule 1
ENSMUSG00000026174(Cnot9)	1719.55	0.871705	0.554817	1.57116	0.116146	0.999794	CCR4-NOT transcription complex, subunit 9
ENSMUSG00000060780(Lrrtm1)	33.7965	1.73391	1.10364	1.57109	0.116163	0.999794	leucine rich repeat transmembrane neuronal 1
ENSMUSG00000020423(Btg2)	305.561	-0.868474	0.552823	-1.57098	0.116187	0.999794	B cell translocation gene 2, anti-proliferative
ENSMUSG00000102534(Gm37225)	20.191	-1.82813	1.164	-1.57056	0.116284	0.999794	NA
ENSMUSG00000048231(H2-M10.4)	2.98217	4.94703	3.14996	1.57051	0.116297	0.999794	histocompatibility 2, M region locus 10.4
ENSMUSG00000023289(Sva)	2.98217	4.94703	3.14996	1.57051	0.116297	0.999794	seminal vesicle antigen
ENSMUSG00000072595(4930503E14Rik)	44.0882	-1.34761	0.858196	-1.57029	0.116348	0.999794	RIKEN cDNA 4930503E14 gene
ENSMUSG00000029708(Gcc1)	31.0875	1.82656	1.16325	1.57023	0.116362	0.999794	golgi coiled coil 1
ENSMUSG00000061969(Gm5581)	472.559	-1.0719	0.683048	-1.56929	0.116581	0.999794	predicted gene 5581
ENSMUSG00000041189(Chrnb1)	27.786	-1.63682	1.04337	-1.56878	0.116699	0.999794	cholinergic receptor, nicotinic, beta polypeptide 1 (muscle)
ENSMUSG00000023403(Stk31)	1439.19	-0.845166	0.538841	-1.56849	0.116767	0.999794	serine threonine kinase 31
ENSMUSG00000029068(Ccnl2)	2192.33	0.838704	0.534864	1.56807	0.116865	0.999794	cyclin L2
ENSMUSG00000073184(Gm10479)	4.07077	-4.15317	2.64866	-1.56803	0.116875	0.999794	predicted gene 10479
ENSMUSG00000009628(Tex15)	1539.13	-1.00374	0.640214	-1.56782	0.116922	0.999794	testis expressed gene 15
ENSMUSG00000079555(Haus3)	1576.7	-0.79742	0.508646	-1.56773	0.116944	0.999794	HAUS augmin-like complex, subunit 3
ENSMUSG00000092073(Gm6205)	295.867	-0.995301	0.634971	-1.56748	0.117004	0.999794	predicted gene 6205
ENSMUSG00000031154(Otud5)	313.458	0.902301	0.575722	1.56725	0.117056	0.999794	OTU domain containing 5
ENSMUSG00000068617(Efcab1)	2.93365	-5.10906	3.2606	-1.56691	0.117136	0.999794	EF-hand calcium binding domain 1
ENSMUSG00000069303(Hist1h2br)	2.93365	-5.10906	3.2606	-1.56691	0.117136	0.999794	histone cluster 1 H2br
ENSMUSG00000038489(Polr2l)	391.832	-1.01399	0.647348	-1.56637	0.117261	0.999794	polymerase (RNA) II (DNA directed) polypeptide L
ENSMUSG00000025403(Shmt2)	654.569	0.838889	0.535626	1.56618	0.117306	0.999794	serine hydroxymethyltransferase 2 (mitochondrial)
ENSMUSG00000026874(Hc)	15.8967	-2.1898	1.39887	-1.56541	0.117488	0.999794	hemolytic complement
ENSMUSG00000112068(Gm9182)	276.065	-0.939231	0.600007	-1.56537	0.117497	0.999794	predicted gene 9182
ENSMUSG00000049093(Il23r)	62.4132	-1.19656	0.764673	-1.5648	0.11763	0.999794	interleukin 23 receptor
ENSMUSG00000000204(Slfn4)	3.65331	5.22537	3.34046	1.56427	0.117755	0.999794	schlafen 4
ENSMUSG00000086483(8030443G20Rik)	3.65331	5.22537	3.34046	1.56427	0.117755	0.999794	RIKEN cDNA 8030443G20 gene
ENSMUSG00000020178(Adora2a)	3.65331	5.22537	3.34046	1.56427	0.117755	0.999794	adenosine A2a receptor
ENSMUSG00000001018(Snapin)	517.668	0.836087	0.534502	1.56423	0.117763	0.999794	SNAP-associated protein
ENSMUSG00000007457(2310003L06Rik)	79.6696	-1.15951	0.741344	-1.56407	0.117802	0.999794	RIKEN cDNA 2310003L06 gene
ENSMUSG00000040321(Zfp770)	269.393	-0.997803	0.638067	-1.56379	0.117867	0.999794	zinc finger protein 770
ENSMUSG00000027495(Fam210b)	50.1002	1.39369	0.891518	1.56328	0.117987	0.999794	family with sequence similarity 210, member B
ENSMUSG00000032085(Tagln)	11.1413	2.42012	1.54868	1.5627	0.118123	0.999794	transgelin
ENSMUSG00000011382(Dhdh)	104.005	-1.03312	0.661296	-1.56227	0.118225	0.999794	dihydrodiol dehydrogenase (dimeric)
ENSMUSG00000113533(Gm46992)	9.03708	3.33262	2.13388	1.56176	0.118344	0.999794	GLE1 RNA export mediator pseudogene
ENSMUSG00000000325(Arvcf)	18.5911	2.04187	1.30744	1.56173	0.118352	0.999794	armadillo repeat gene deleted in velocardiofacial syndrome
ENSMUSG00000029063(Nadk)	1816.73	0.856766	0.548828	1.56108	0.118504	0.999794	NAD kinase
ENSMUSG00000041477(Dcp1b)	46.3454	1.30624	0.837999	1.55876	0.119052	0.999794	decapping mRNA 1B
ENSMUSG00000025197(Cyp2c23)	5.20789	-3.63897	2.33536	-1.5582	0.119185	0.999794	cytochrome P450, family 2, subfamily c, polypeptide 23
ENSMUSG00000036775(Decr2)	21.01	-1.74051	1.11701	-1.55818	0.119189	0.999794	2-4-dienoyl-Coenzyme A reductase 2, peroxisomal
ENSMUSG00000070305(Mpzl3)	48.8936	1.38134	0.886837	1.55761	0.119326	0.999794	myelin protein zero-like 3
ENSMUSG00000064037(Gpn1)	63.2414	-1.45332	0.933256	-1.55725	0.11941	0.999794	GPN-loop GTPase 1
ENSMUSG00000021078(Tomm20l)	53.9285	-1.32477	0.850852	-1.55699	0.119472	0.999794	translocase of outer mitochondrial membrane 20 homolog (yeast)-like
ENSMUSG00000106743(Gm42847)	68.5919	-1.55123	0.996448	-1.55676	0.119527	0.999794	NA
ENSMUSG00000002205(Vrk3)	204.84	1.01458	0.652123	1.55582	0.119751	0.999794	vaccinia related kinase 3
ENSMUSG00000082676(Gm11843)	3.5288	5.19856	3.34173	1.55565	0.119792	0.999794	predicted gene 11843
ENSMUSG00000042804(Gpr153)	3.5288	5.19856	3.34173	1.55565	0.119792	0.999794	G protein-coupled receptor 153
ENSMUSG00000087501(Gm12116)	3.5288	5.19856	3.34173	1.55565	0.119792	0.999794	NA
ENSMUSG00000062110(Scfd2)	409.973	0.950548	0.611172	1.55529	0.119878	0.999794	Sec1 family domain containing 2
ENSMUSG00000021509(Slc25a48)	2421.3	0.823248	0.529393	1.55508	0.119927	0.999794	solute carrier family 25, member 48
ENSMUSG00000102705(4632432E15Rik)	10.5629	-2.39473	1.54	-1.55502	0.119941	0.999794	RIKEN cDNA 4632432E15 gene
ENSMUSG00000030802(Bckdk)	142.896	1.06356	0.683966	1.55499	0.119948	0.999794	branched chain ketoacid dehydrogenase kinase
ENSMUSG00000047921(Trappc9)	263.294	0.897232	0.577033	1.55491	0.119969	0.999794	trafficking protein particle complex 9
ENSMUSG00000049625(Tifab)	18.2245	1.89025	1.21568	1.55489	0.119972	0.999794	TRAF-interacting protein with forkhead-associated domain, family member B
ENSMUSG00000066515(Klk1b3)	2.93373	4.91986	3.16577	1.55408	0.120166	0.999794	kallikrein 1-related peptidase b3
ENSMUSG00000031292(Cdkl5)	342.166	-0.960262	0.618053	-1.55369	0.120259	0.999794	cyclin-dependent kinase-like 5
ENSMUSG00000003308(Keap1)	116.707	1.1465	0.737981	1.55357	0.120288	0.999794	kelch-like ECH-associated protein 1
ENSMUSG00000074311(Vmn1r139)	5.35725	4.32189	2.78233	1.55334	0.120343	0.999794	vomeronasal 1 receptor 139
ENSMUSG00000089917(Uckl1)	300.291	0.8738	0.562566	1.55324	0.120366	0.999794	uridine-cytidine kinase 1-like 1
ENSMUSG00000019952(Poc1b)	944.145	0.878229	0.565568	1.55283	0.120465	0.999794	POC1 centriolar protein B
ENSMUSG00000032221(Mns1)	63.1166	-1.16754	0.75208	-1.55242	0.120562	0.999794	meiosis-specific nuclear structural protein 1
ENSMUSG00000026827(Gpd2)	130.219	1.00915	0.65009	1.55232	0.120585	0.999794	glycerol phosphate dehydrogenase 2, mitochondrial
ENSMUSG00000094989(Rpl9-ps4)	2.78886	-5.03382	3.24365	-1.5519	0.120687	0.999794	ribosomal protein L9, pseudogene 4
ENSMUSG00000013858(Tmem259)	65.464	1.52062	0.980229	1.55129	0.120832	0.999794	transmembrane protein 259
ENSMUSG00000083111(Gm14421)	6.34501	-3.33551	2.15022	-1.55124	0.120844	0.999794	predicted gene 14421
ENSMUSG00000029166(Mapre3)	96.7866	1.15321	0.743659	1.55073	0.120967	0.999794	microtubule-associated protein, RP/EB family, member 3
ENSMUSG00000073018(Gm1070)	10290.6	0.786516	0.507255	1.55053	0.121013	0.999794	predicted gene 1070
ENSMUSG00000113774(Gm36236)	27.9003	-1.56386	1.00883	-1.55018	0.121099	0.999794	predicted gene, 36236
ENSMUSG00000046959(Slc26a1)	26.1278	1.60416	1.03573	1.54882	0.121424	0.999794	solute carrier family 26 (sulfate transporter), member 1
ENSMUSG00000014867(Surf4)	12881.4	0.900711	0.581858	1.54799	0.121624	0.999794	surfeit gene 4
ENSMUSG00000079654(Prrt4)	4.9034	4.06878	2.62896	1.54768	0.1217	0.999794	proline-rich transmembrane protein 4
ENSMUSG00000002104(Rapsn)	67.148	-1.19465	0.772043	-1.54738	0.121771	0.999794	receptor-associated protein of the synapse
ENSMUSG00000052135(Foxo6)	47.5921	1.50732	0.974137	1.54734	0.121781	0.999794	forkhead box O6
ENSMUSG00000017664(Slc35c2)	87.568	1.25535	0.811708	1.54655	0.121972	0.999794	solute carrier family 35, member C2
ENSMUSG00000068396(Rpl34-ps1)	410.636	-0.821711	0.531638	-1.54562	0.122196	0.999794	ribosomal protein L34, pseudogene 1
ENSMUSG00000027357(Crls1)	778.659	0.83857	0.542583	1.54551	0.122222	0.999794	cardiolipin synthase 1
ENSMUSG00000084984(Far1os)	20.8149	-1.85511	1.20121	-1.54436	0.1225	0.999794	fatty acyl CoA reductase 1, opposite strand
ENSMUSG00000032572(Col6a4)	27.0088	1.608	1.04128	1.54424	0.122529	0.999794	collagen, type VI, alpha 4
ENSMUSG00000029213(Commd8)	55.5652	-1.20435	0.78008	-1.54388	0.122617	0.999794	COMM domain containing 8
ENSMUSG00000044792(Isca1)	293.136	-0.881453	0.571014	-1.54366	0.12267	0.999794	iron-sulfur cluster assembly 1
ENSMUSG00000028532(Cachd1)	505.923	0.832885	0.539688	1.54327	0.122765	0.999794	cache domain containing 1
ENSMUSG00000025316(Banp)	2637.81	0.932297	0.604224	1.54297	0.122839	0.999794	BTG3 associated nuclear protein
ENSMUSG00000016239(Lonrf3)	136.92	-0.960411	0.622469	-1.54291	0.122854	0.999794	LON peptidase N-terminal domain and ring finger 3
ENSMUSG00000071645(Tut1)	182.467	1.00839	0.653683	1.54263	0.122921	0.999794	terminal uridylyl transferase 1, U6 snRNA-specific
ENSMUSG00000031853(Map3k21)	172.08	0.978591	0.6344	1.54255	0.122941	0.999794	mitogen-activated protein kinase kinase kinase 21
ENSMUSG00000040112(Mrps35)	179.87	-0.94447	0.612355	-1.54236	0.122986	0.999794	mitochondrial ribosomal protein S35
ENSMUSG00000024926(Kat5)	523.783	0.987172	0.640082	1.54226	0.123011	0.999794	K(lysine) acetyltransferase 5
ENSMUSG00000003444(Med29)	36.679	-1.67269	1.08482	-1.5419	0.123097	0.999794	mediator complex subunit 29
ENSMUSG00000069255(Dusp22)	51.6805	-1.36395	0.884866	-1.54141	0.123216	0.999794	dual specificity phosphatase 22
ENSMUSG00000081849(Gm15847)	78.9668	1.50728	0.97786	1.54141	0.123218	0.999794	predicted gene 15847
ENSMUSG00000082857(Gm12293)	2.96486	4.92556	3.19673	1.54081	0.123363	0.999794	peroxiredoxin 6 pseudogene
ENSMUSG00000047878(A4galt)	341.958	0.976152	0.633694	1.54042	0.123459	0.999794	alpha 1,4-galactosyltransferase
ENSMUSG00000021973(Micu2)	463.89	-0.942104	0.611665	-1.54023	0.123505	0.999794	mitochondrial calcium uptake 2
ENSMUSG00000030930(Chst15)	10.0048	2.49961	1.62289	1.54022	0.123506	0.999794	carbohydrate (N-acetylgalactosamine 4-sulfate 6-O) sulfotransferase 15
ENSMUSG00000029171(Pgm1)	186.844	0.909712	0.590682	1.5401	0.123535	0.999794	phosphoglucomutase 1
ENSMUSG00000030649(Anapc15)	884.309	-0.863502	0.560704	-1.54003	0.123553	0.999794	anaphase prompoting complex C subunit 15
ENSMUSG00000113061(Gm11361)	120.271	-1.09541	0.711428	-1.53974	0.123624	0.999794	ribosomal protein S18 pseudogene
ENSMUSG00000107944(Gm44280)	13.5046	-2.73893	1.77914	-1.53947	0.12369	0.999794	NA
ENSMUSG00000082998(Gm11221)	35.6549	-1.46828	0.953873	-1.53928	0.123736	0.999794	Fcf1 pseudogene
ENSMUSG00000097380(Gm26816)	6.37837	3.36674	2.18749	1.53909	0.123783	0.999794	NA
ENSMUSG00000032400(Zwilch)	505.052	-0.880678	0.57235	-1.5387	0.123877	0.999794	zwilch kinetochore protein
ENSMUSG00000056629(Fkbp2)	49.2855	-1.51566	0.98535	-1.5382	0.124	0.999794	FK506 binding protein 2
ENSMUSG00000020676(Ccl11)	78.1271	1.26681	0.823746	1.53786	0.124083	0.999794	chemokine (C-C motif) ligand 11
ENSMUSG00000071552(Tigit)	4.53671	3.96525	2.57887	1.53759	0.124149	0.999794	T cell immunoreceptor with Ig and ITIM domains
ENSMUSG00000022043(Trim35)	164.563	0.982955	0.639309	1.53753	0.124164	0.999794	tripartite motif-containing 35
ENSMUSG00000112449(Srp54b)	81.524	1.23333	0.80223	1.53737	0.124202	0.999794	signal recognition particle 54B
ENSMUSG00000113017(Gm46401)	47.8155	-1.4764	0.960566	-1.53701	0.124292	0.999794	predicted gene, 46401
ENSMUSG00000028610(Dmrtb1)	307.014	0.911593	0.593294	1.53649	0.124417	0.999794	DMRT-like family B with proline-rich C-terminal, 1
ENSMUSG00000046223(Plaur)	9.23144	2.83492	1.84572	1.53594	0.124553	0.999794	plasminogen activator, urokinase receptor
ENSMUSG00000022906(Parp9)	21.6189	-1.69834	1.10611	-1.53542	0.124681	0.999794	poly (ADP-ribose) polymerase family, member 9
ENSMUSG00000013236(Ptprs)	137.518	0.967212	0.630044	1.53515	0.124747	0.999794	protein tyrosine phosphatase, receptor type, S
ENSMUSG00000112206(Gm30228)	4.78972	-4.39622	2.864	-1.53499	0.124785	0.999794	predicted gene, 30228
ENSMUSG00000090079(Gm15849)	30.6288	1.54291	1.00527	1.53482	0.124827	0.999794	NA
ENSMUSG00000046196(Ttc39d)	3.97383	-4.11416	2.68142	-1.53432	0.12495	0.999794	tetratricopeptide repeat domain 39D
ENSMUSG00000114843(Gm35733)	120.496	-0.975181	0.635625	-1.53421	0.124978	0.999794	predicted gene, 35733
ENSMUSG00000024987(Cyp26a1)	2.7876	-5.02709	3.27754	-1.5338	0.125079	0.999794	cytochrome P450, family 26, subfamily a, polypeptide 1
ENSMUSG00000057723(Krt33b)	2.7876	-5.02709	3.27754	-1.5338	0.125079	0.999794	keratin 33B
ENSMUSG00000031059(Ndufb11)	293.596	-0.961136	0.626767	-1.53348	0.125157	0.999794	NADH dehydrogenase (ubiquinone) 1 beta subcomplex, 11
ENSMUSG00000001416(Cct3)	432.967	-0.880922	0.574543	-1.53326	0.125213	0.999794	chaperonin containing Tcp1, subunit 3 (gamma)
ENSMUSG00000056313(Tcim)	2.88529	4.89214	3.19096	1.53312	0.125245	0.999794	transcriptional and immune response regulator
ENSMUSG00000103614(Gm37949)	2.88529	4.89214	3.19096	1.53312	0.125245	0.999794	NA
ENSMUSG00000005469(Prkaca)	240.937	1.00316	0.654341	1.53309	0.125253	0.999794	protein kinase, cAMP dependent, catalytic, alpha
ENSMUSG00000018238(Gdf9)	103459	0.870113	0.56757	1.53305	0.125263	0.999794	growth differentiation factor 9
ENSMUSG00000004540(Psg17)	61.1773	-1.3661	0.891131	-1.533	0.125277	0.999794	pregnancy specific glycoprotein 17
ENSMUSG00000029064(Gnb1)	1344.67	0.812486	0.530092	1.53273	0.125343	0.999794	guanine nucleotide binding protein (G protein), beta 1
ENSMUSG00000026586(Prrx1)	15.9496	-2.00629	1.30922	-1.53243	0.125417	0.999794	paired related homeobox 1
ENSMUSG00000027870(Hao2)	9.43704	-2.84284	1.85532	-1.53227	0.125457	0.999794	hydroxyacid oxidase 2
ENSMUSG00000057342(Sphk2)	70.1614	1.26992	0.828859	1.53213	0.125492	0.999794	sphingosine kinase 2
ENSMUSG00000064105(Cnnm2)	220.455	-0.975125	0.636821	-1.53124	0.12571	0.999794	cyclin M2
ENSMUSG00000016664(Pacsin2)	4844.48	0.808322	0.52789	1.53123	0.125712	0.999794	protein kinase C and casein kinase substrate in neurons 2
ENSMUSG00000003429(Rps11)	434.477	-0.91155	0.595324	-1.53118	0.125724	0.999794	ribosomal protein S11
ENSMUSG00000022828(Gtf2e1)	178.548	0.914997	0.59762	1.53107	0.125753	0.999794	general transcription factor II E, polypeptide 1 (alpha subunit)
ENSMUSG00000087338(Scpep1os)	38.6454	1.51895	0.992347	1.53066	0.125852	0.999794	serine carboxypeptidase 1, opposite strand
ENSMUSG00000081344(Gm14303)	515.504	-1.03833	0.678505	-1.53032	0.125939	0.999794	ribosomal protein S29 pseudogene
ENSMUSG00000038648(Creb3l2)	54.4091	1.22055	0.797648	1.53018	0.125971	0.999794	cAMP responsive element binding protein 3-like 2
ENSMUSG00000021650(Ptcd2)	94.5443	-1.0756	0.702939	-1.53014	0.125981	0.999794	pentatricopeptide repeat domain 2
ENSMUSG00000087606(Gm16121)	8.01247	3.07297	2.00893	1.52966	0.126102	0.999794	predicted gene 16121
ENSMUSG00000045252(Zfp574)	123.484	1.10906	0.725043	1.52965	0.126104	0.999794	zinc finger protein 574
ENSMUSG00000079179(Rab10os)	347.264	0.989363	0.6468	1.52963	0.126109	0.999794	RAB10, member RAS oncogene family, opposite strand
ENSMUSG00000072763(5430403G16Rik)	197.629	-1.08051	0.706722	-1.5289	0.126289	0.999794	RIKEN cDNA 5430403G16 gene
ENSMUSG00000020120(Plek)	149.151	-1.02096	0.667811	-1.52882	0.126309	0.999794	pleckstrin
ENSMUSG00000098758(7630403G23Rik)	2.73976	-5.00312	3.27291	-1.52865	0.126352	0.999794	RIKEN cDNA 7630403G23 gene
ENSMUSG00000031981(Capn9)	2.73976	-5.00312	3.27291	-1.52865	0.126352	0.999794	calpain 9
ENSMUSG00000073079(Srp54a)	220.453	-0.926393	0.606028	-1.52863	0.126356	0.999794	signal recognition particle 54A
ENSMUSG00000004105(Angptl2)	838.106	0.796513	0.521188	1.52827	0.126447	0.999794	angiopoietin-like 2
ENSMUSG00000113368(Gm10054)	116.343	-0.982853	0.643339	-1.52774	0.126578	0.999794	predicted gene 10054
ENSMUSG00000076432(Ywhaq)	306.639	-0.92864	0.607879	-1.52767	0.126594	0.999794	tyrosine 3-monooxygenase/tryptophan 5-monooxygenase activation protein theta
ENSMUSG00000107176(Gm9794)	167.382	-1.08249	0.708591	-1.52766	0.126596	0.999794	predicted pseudogene 9794
ENSMUSG00000024099(Ndufv2)	192.908	-0.965633	0.63233	-1.5271	0.126735	0.999794	NADH dehydrogenase (ubiquinone) flavoprotein 2
ENSMUSG00000075132(Olfr1173)	10.7841	-2.322	1.52071	-1.52692	0.126781	0.999794	olfactory receptor 1173
ENSMUSG00000033335(Dnm2)	235.827	0.885963	0.580287	1.52677	0.126819	0.999794	dynamin 2
ENSMUSG00000089889(0610040B10Rik)	2.83545	-5.0508	3.309	-1.52638	0.126915	0.999794	RIKEN cDNA 0610040B10 gene
ENSMUSG00000116129(Gm5477)	2.83545	-5.0508	3.309	-1.52638	0.126915	0.999794	type II keratin Kb16P
ENSMUSG00000102331(Gm19938)	3.92598	-4.09685	2.68406	-1.52636	0.126919	0.999794	predicted gene, 19938
ENSMUSG00000021737(Psmd6)	247.993	-0.890703	0.583971	-1.52525	0.127196	0.999794	proteasome (prosome, macropain) 26S subunit, non-ATPase, 6
ENSMUSG00000047501(Cldn4)	179.952	1.12312	0.73656	1.52482	0.127304	0.999794	claudin 4
ENSMUSG00000006728(Cdk4)	52.0765	-1.43193	0.939375	-1.52434	0.127423	0.999794	cyclin-dependent kinase 4
ENSMUSG00000092643(Gm23562)	2.74101	-5.00998	3.2869	-1.52423	0.127452	0.999794	NA
ENSMUSG00000064063(BC048507)	2.74101	-5.00998	3.2869	-1.52423	0.127452	0.999794	cDNA sequence BC048507
ENSMUSG00000108348(Gm42372)	2.74101	-5.00998	3.2869	-1.52423	0.127452	0.999794	predicted gene, 42372
ENSMUSG00000028517(Plpp3)	1241.79	1.0089	0.662084	1.52382	0.127554	0.999794	phospholipid phosphatase 3
ENSMUSG00000100081(Gm29434)	236.3	1.0882	0.714156	1.52375	0.12757	0.999794	NA
ENSMUSG00000042579(4632404H12Rik)	15.3546	2.03293	1.33451	1.52335	0.127672	0.999794	RIKEN cDNA 4632404H12 gene
ENSMUSG00000013822(Elof1)	790.245	-1.04579	0.686706	-1.5229	0.127783	0.999794	ELF1 homolog, elongation factor 1
ENSMUSG00000028524(Sgip1)	17.6459	-1.82662	1.19949	-1.52283	0.127801	0.999794	SH3-domain GRB2-like (endophilin) interacting protein 1
ENSMUSG00000022471(Xrcc6)	185.416	-1.03423	0.679198	-1.52272	0.127829	0.999794	X-ray repair complementing defective repair in Chinese hamster cells 6
ENSMUSG00000100153(Ppp1ccb)	421.668	0.888465	0.583529	1.52257	0.127866	0.999794	NA
ENSMUSG00000029878(Dbpht2)	16.9444	-2.01664	1.32466	-1.52238	0.127913	0.999794	DNA binding protein with his-thr domain
ENSMUSG00000045776(Lrtm1)	4.34356	-3.97468	2.61116	-1.52219	0.127962	0.999794	leucine-rich repeats and transmembrane domains 1
ENSMUSG00000115289(Gm49164)	647.991	0.845531	0.555474	1.52218	0.127964	0.999794	NA
ENSMUSG00000003198(Zfp959)	118.734	-1.20564	0.792543	-1.52124	0.1282	0.999794	zinc finger protein 959
ENSMUSG00000030059(Tmf1)	6327.98	1.05219	0.691993	1.52051	0.128382	0.999794	TATA element modulatory factor 1
ENSMUSG00000026277(Stk25)	1365.61	0.781932	0.514639	1.51938	0.128667	0.999794	serine/threonine kinase 25 (yeast)
ENSMUSG00000012114(Med15)	2542.36	0.861745	0.567193	1.51932	0.128683	0.999794	mediator complex subunit 15
ENSMUSG00000048280(Zfp738)	67.6115	-1.21423	0.799668	-1.51842	0.128909	0.999794	zinc finger protein 738
ENSMUSG00000021144(Mta1)	62.4645	1.18364	0.779884	1.51771	0.129087	0.999794	metastasis associated 1
ENSMUSG00000009551(6330409D20Rik)	14.9177	7.26531	4.78824	1.51732	0.129185	0.999794	RIKEN cDNA 6330409D20 gene
ENSMUSG00000040938(Slc16a11)	78.0264	1.09747	0.72361	1.51666	0.129354	0.999794	solute carrier family 16 (monocarboxylic acid transporters), member 11
ENSMUSG00000023044(Csad)	1925.01	0.828836	0.546492	1.51665	0.129355	0.999794	cysteine sulfinic acid decarboxylase
ENSMUSG00000020397(Med7)	365.52	-0.871796	0.574912	-1.5164	0.129419	0.999794	mediator complex subunit 7
ENSMUSG00000026480(Ncf2)	6.01009	-3.25361	2.14626	-1.51595	0.129533	0.999794	neutrophil cytosolic factor 2
ENSMUSG00000019873(Reep3)	30.4929	1.4973	0.987886	1.51566	0.129604	0.999794	receptor accessory protein 3
ENSMUSG00000047963(Stbd1)	2710.09	0.84919	0.560528	1.51498	0.129777	0.999794	starch binding domain 1
ENSMUSG00000047496(Rnf152)	65.0039	-1.297	0.856196	-1.51485	0.129811	0.999794	ring finger protein 152
ENSMUSG00000068329(Htra2)	357.915	0.811584	0.535777	1.51478	0.129828	0.999794	HtrA serine peptidase 2
ENSMUSG00000031578(Mak16)	11.0886	-2.39558	1.58263	-1.51367	0.130109	0.999794	MAK16 homolog
ENSMUSG00000018900(Slc22a5)	133.805	1.06334	0.70253	1.51359	0.13013	0.999794	solute carrier family 22 (organic cation transporter), member 5
ENSMUSG00000032000(Birc3)	5337.55	0.785792	0.519244	1.51334	0.130194	0.999794	baculoviral IAP repeat-containing 3
ENSMUSG00000095990(Zfp97)	723.214	-1.08972	0.720184	-1.51312	0.130249	0.999794	zinc finger protein 97
ENSMUSG00000020477(Mrps24)	149.339	-1.0262	0.678388	-1.51271	0.130354	0.999794	mitochondrial ribosomal protein S24
ENSMUSG00000097620(4921514A10Rik)	24.1449	-1.88291	1.24515	-1.51219	0.130485	0.999794	RIKEN cDNA 4921514A10 gene
ENSMUSG00000064310(Zpld1)	58.3413	-1.29954	0.859383	-1.51218	0.130488	0.999794	zona pellucida like domain containing 1
ENSMUSG00000040613(Apobec1)	6.10856	3.31379	2.19171	1.51196	0.130543	0.999794	apolipoprotein B mRNA editing enzyme, catalytic polypeptide 1
ENSMUSG00000094718(Gm22825)	5.20605	-4.22567	2.79535	-1.51168	0.130616	0.999794	NA
ENSMUSG00000037306(Man1c1)	326.772	0.833447	0.551357	1.51163	0.130628	0.999794	mannosidase, alpha, class 1C, member 1
ENSMUSG00000026965(Anapc2)	74.8569	1.10568	0.73148	1.51156	0.130646	0.999794	anaphase promoting complex subunit 2
ENSMUSG00000001166(Oas1c)	10925.3	-1.1479	0.759667	-1.51106	0.130774	0.999794	2'-5' oligoadenylate synthetase 1C
ENSMUSG00000020737(Jpt1)	287.631	-0.996523	0.659526	-1.51097	0.130797	0.999794	Jupiter microtubule associated homolog 1
ENSMUSG00000039367(Sec24c)	132.32	0.949923	0.628706	1.51092	0.130809	0.999794	Sec24 related gene family, member C (S. cerevisiae)
ENSMUSG00000065990(Aurkaip1)	98.3796	-1.08162	0.715908	-1.51084	0.13083	0.999794	aurora kinase A interacting protein 1
ENSMUSG00000025190(Got1)	322.246	-0.886048	0.586495	-1.51075	0.130852	0.999794	glutamic-oxaloacetic transaminase 1, soluble
ENSMUSG00000060708(Bloc1s4)	211.9	1.01393	0.671178	1.51067	0.130873	0.999794	biogenesis of lysosomal organelles complex-1, subunit 4, cappuccino
ENSMUSG00000021266(Wars)	549.429	0.866885	0.573912	1.51048	0.13092	0.999794	tryptophanyl-tRNA synthetase
ENSMUSG00000033099(Nol12)	91.9606	-1.28964	0.854116	-1.50991	0.131065	0.999794	nucleolar protein 12
ENSMUSG00000032555(Topbp1)	622.853	-0.850974	0.563684	-1.50966	0.131129	0.999794	topoisomerase (DNA) II binding protein 1
ENSMUSG00000058816(Ppp1r2-ps3)	30.7102	1.48996	0.987081	1.50946	0.131181	0.999794	protein phosphatase 1, regulatory (inhibitor) subunit 2, pseudogene 3
ENSMUSG00000039768(Dnajc11)	526.282	-0.912558	0.604622	-1.5093	0.131221	0.999794	DnaJ heat shock protein family (Hsp40) member C11
ENSMUSG00000016194(Hsd11b1)	8.851	2.59415	1.71923	1.5089	0.131325	0.999794	hydroxysteroid 11-beta dehydrogenase 1
ENSMUSG00000020431(Adcy1)	31.9274	1.46734	0.972467	1.50889	0.131328	0.999794	adenylate cyclase 1
ENSMUSG00000114538(Gm31517)	17.9181	-1.83565	1.21702	-1.50832	0.131473	0.999794	predicted gene, 31517
ENSMUSG00000020185(E2f7)	2.80573	4.85823	3.22107	1.50827	0.131486	0.999794	E2F transcription factor 7
ENSMUSG00000028811(Yars)	2.80573	4.85823	3.22107	1.50827	0.131486	0.999794	tyrosyl-tRNA synthetase
ENSMUSG00000105656(Gm43017)	2.80573	4.85823	3.22107	1.50827	0.131486	0.999794	NA
ENSMUSG00000042608(Stk40)	384.908	0.903658	0.599233	1.50802	0.131548	0.999794	serine/threonine kinase 40
ENSMUSG00000034209(Rasl10a)	4.34355	3.9803	2.6397	1.50786	0.131591	0.999794	RAS-like, family 10, member A
ENSMUSG00000084880(Tomm6os)	46.4567	-1.30056	0.862599	-1.50772	0.131626	0.999794	translocase of outer mitochondrial membrane 6, opposite strand
ENSMUSG00000109414(4930505K13Rik)	21.9563	-1.67802	1.11303	-1.50761	0.131654	0.999794	RIKEN cDNA 4930505K13 gene
ENSMUSG00000022365(Derl1)	127.186	0.965758	0.640751	1.50723	0.131752	0.999794	Der1-like domain family, member 1
ENSMUSG00000045201(Lrrc3b)	3.35236	5.12466	3.40027	1.50713	0.131777	0.999794	leucine rich repeat containing 3B
ENSMUSG00000034024(Cct2)	1087.98	-0.968137	0.642482	-1.50687	0.131844	0.999794	chaperonin containing Tcp1, subunit 2 (beta)
ENSMUSG00000028464(Tpm2)	2.83686	4.86397	3.229	1.50634	0.13198	0.999794	tropomyosin 2, beta
ENSMUSG00000001248(Gramd1a)	2.83686	4.86397	3.229	1.50634	0.13198	0.999794	GRAM domain containing 1A
ENSMUSG00000063849(Ppcdc)	16.6992	2.13077	1.41492	1.50592	0.132087	0.999794	phosphopantothenoylcysteine decarboxylase
ENSMUSG00000009995(Taz)	1442.12	0.824383	0.547465	1.50582	0.132114	0.999794	tafazzin
ENSMUSG00000035298(Klhl35)	28.244	1.49381	0.992217	1.50553	0.132188	0.999794	kelch-like 35
ENSMUSG00000049608(Gpr55)	4.32973	3.99456	2.65346	1.50542	0.132217	0.999794	G protein-coupled receptor 55
ENSMUSG00000056167(Cnot10)	51.6673	-1.269	0.842961	-1.50541	0.132218	0.999794	CCR4-NOT transcription complex, subunit 10
ENSMUSG00000016382(Pls3)	38.7729	1.40256	0.931754	1.50529	0.132249	0.999794	plastin 3 (T-isoform)
ENSMUSG00000020612(Prkar1a)	2358.75	0.958107	0.636805	1.50455	0.132439	0.999794	protein kinase, cAMP dependent regulatory, type I, alpha
ENSMUSG00000023216(Epb42)	76.8885	1.1523	0.766148	1.50401	0.132578	0.999794	erythrocyte membrane protein band 4.2
ENSMUSG00000002524(Puf60)	176.173	1.08743	0.72303	1.50399	0.132584	0.999794	poly-U binding splicing factor 60
ENSMUSG00000072244(Trim6)	27.2995	-1.63832	1.08945	-1.50381	0.132632	0.999794	tripartite motif-containing 6
ENSMUSG00000028681(Ptch2)	3.83029	-4.06189	2.70167	-1.50348	0.132716	0.999794	patched 2
ENSMUSG00000029994(Anxa4)	51.0207	1.21272	0.806671	1.50337	0.132744	0.999794	annexin A4
ENSMUSG00000045019(Acer1)	10.594	2.42031	1.61022	1.5031	0.132814	0.999794	alkaline ceramidase 1
ENSMUSG00000003808(Farsa)	303.84	0.870466	0.579127	1.50307	0.132822	0.999794	phenylalanyl-tRNA synthetase, alpha subunit
ENSMUSG00000037032(Apbb1)	141.559	1.13556	0.755624	1.50281	0.132888	0.999794	amyloid beta (A4) precursor protein-binding, family B, member 1
ENSMUSG00000057417(Dcpp3)	2.64407	-4.9541	3.2966	-1.50279	0.132893	0.999794	demilune cell and parotid protein 3
ENSMUSG00000031750(Il34)	79.5378	1.21263	0.807009	1.50262	0.132937	0.999794	interleukin 34
ENSMUSG00000109831(Gm36431)	39.7142	-1.31666	0.876371	-1.5024	0.132994	0.999794	predicted gene, 36431
ENSMUSG00000038957(Edc3)	749.053	0.774376	0.515546	1.50205	0.133084	0.999794	enhancer of mRNA decapping 3
ENSMUSG00000041977(Arhgef11)	119.79	1.06613	0.709803	1.50201	0.133095	0.999794	Rho guanine nucleotide exchange factor (GEF) 11
ENSMUSG00000028234(Rps20)	100.602	-1.17882	0.784898	-1.50188	0.133128	0.999794	ribosomal protein S20
ENSMUSG00000021993(Mipep)	657.693	-0.775614	0.516442	-1.50184	0.133138	0.999794	mitochondrial intermediate peptidase
ENSMUSG00000027248(Pdia3)	844.776	-0.810257	0.539517	-1.50182	0.133144	0.999794	protein disulfide isomerase associated 3
ENSMUSG00000055942(Obox7)	66031.1	-0.829341	0.552404	-1.50133	0.13327	0.999794	oocyte specific homeobox 7
ENSMUSG00000084917(Gm17477)	34.6913	-1.67874	1.11837	-1.50106	0.133339	0.999794	NA
ENSMUSG00000041736(Tspo)	35.5578	1.46407	0.97549	1.50086	0.133391	0.999794	translocator protein
ENSMUSG00000026035(Ppil3)	81.8419	-1.16436	0.775933	-1.50059	0.133462	0.999794	peptidylprolyl isomerase (cyclophilin)-like 3
ENSMUSG00000097715(Gpr137b-ps)	161.978	1.08194	0.721017	1.50057	0.133466	0.999794	G protein-coupled receptor 137B, pseudogene
ENSMUSG00000034175(Rhbdd3)	18.3346	1.87788	1.25146	1.50055	0.133472	0.999794	rhomboid domain containing 3
ENSMUSG00000109956(Gm45428)	17.7391	-1.83246	1.22172	-1.4999	0.133641	0.999794	NA
ENSMUSG00000005656(Snx6)	1703.5	-0.78781	0.525313	-1.4997	0.133693	0.999794	sorting nexin 6
ENSMUSG00000021621(Zcchc9)	688.104	-0.832266	0.554997	-1.49959	0.133722	0.999794	zinc finger, CCHC domain containing 9
ENSMUSG00000087098(Gm11884)	184.402	-0.883005	0.588897	-1.49942	0.133765	0.999794	predicted gene 11884
ENSMUSG00000086326(Gm13200)	6.04181	-3.28662	2.19267	-1.49891	0.133897	0.999794	NA
ENSMUSG00000036980(Taf6)	708.77	0.782594	0.522153	1.49878	0.13393	0.999794	TATA-box binding protein associated factor 6
ENSMUSG00000033159(Cnppd1)	2237.55	0.847419	0.565672	1.49808	0.134114	0.999794	cyclin Pas1/PHO80 domain containing 1
ENSMUSG00000108321(Gm44649)	8.97491	2.54861	1.70172	1.49767	0.134219	0.999794	NA
ENSMUSG00000096299(Gm21814)	6.89245	-2.8351	1.89329	-1.49745	0.134277	0.999794	predicted gene, 21814
ENSMUSG00000037936(Scarb1)	287.523	1.01962	0.681129	1.49696	0.134405	0.999794	scavenger receptor class B, member 1
ENSMUSG00000073557(Ppp1r12b)	109.309	1.01955	0.681088	1.49694	0.134409	0.999794	protein phosphatase 1, regulatory (inhibitor) subunit 12B
ENSMUSG00000030647(Ndufc2)	198.799	-0.936411	0.625741	-1.49648	0.134527	0.999794	NADH dehydrogenase (ubiquinone) 1, subcomplex unknown, 2
ENSMUSG00000117055(AC098880.1)	3.17163	-5.21265	3.48353	-1.49637	0.134557	0.999794	NA
ENSMUSG00000097773(Gm10614)	3.17163	-5.21265	3.48353	-1.49637	0.134557	0.999794	predicted gene 10614
ENSMUSG00000113566(Gm40977)	3.17163	-5.21265	3.48353	-1.49637	0.134557	0.999794	predicted gene, 40977
ENSMUSG00000113970(Gm7550)	3.17163	-5.21265	3.48353	-1.49637	0.134557	0.999794	predicted gene 7550
ENSMUSG00000070283(Ndufaf3)	26.2427	-1.97119	1.31748	-1.49618	0.134606	0.999794	NADH dehydrogenase (ubiquinone) 1 alpha subcomplex, assembly factor 3
ENSMUSG00000035164(Zc3h12c)	727.841	0.782666	0.523447	1.49522	0.134858	0.999794	zinc finger CCCH type containing 12C
ENSMUSG00000079584(Gm364)	40.5984	-1.33931	0.89575	-1.49518	0.134867	0.999794	predicted gene 364
ENSMUSG00000087250(Usp46os1)	65.8129	-1.21269	0.811333	-1.49469	0.134994	0.999794	ubiquitin specific peptidase 46, opposite strand 1
ENSMUSG00000022948(Setd4)	737.59	-0.825643	0.552409	-1.49462	0.135012	0.999794	SET domain containing 4
ENSMUSG00000107582(Gm44133)	1115.35	-0.967454	0.647438	-1.49428	0.135102	0.999794	NA
ENSMUSG00000113295(Gm49357)	4.36027	3.9021	2.61137	1.49427	0.135104	0.999794	NA
ENSMUSG00000044952(Kctd21)	8.81188	-2.61165	1.74788	-1.49418	0.135129	0.999794	potassium channel tetramerisation domain containing 21
ENSMUSG00000024095(Hnrnpll)	52.2725	1.19441	0.799593	1.49377	0.135236	0.999794	heterogeneous nuclear ribonucleoprotein L-like
ENSMUSG00000021684(Pde8b)	30.3782	1.53784	1.0298	1.49334	0.135347	0.999794	phosphodiesterase 8B
ENSMUSG00000006262(Mob1b)	533.644	0.910604	0.610234	1.49222	0.135641	0.999794	MOB kinase activator 1B
ENSMUSG00000009563(Tor2a)	327.745	0.89141	0.597409	1.49213	0.135666	0.999794	torsin family 2, member A
ENSMUSG00000005131(4930550C14Rik)	572.558	-0.801736	0.5375	-1.4916	0.135804	0.999794	RIKEN cDNA 4930550C14 gene
ENSMUSG00000107879(9330102E08Rik)	242.346	-0.841314	0.564121	-1.49137	0.135864	0.999794	RIKEN cDNA 9330102E08 gene
ENSMUSG00000021257(Angel1)	877.063	1.07484	0.720866	1.49103	0.135952	0.999794	angel homolog 1
ENSMUSG00000027634(Ndrg3)	50.0399	1.32727	0.890276	1.49086	0.135999	0.999794	N-myc downstream regulated gene 3
ENSMUSG00000055762(Eef1d)	147.799	-1.12777	0.7565	-1.49078	0.13602	0.999794	eukaryotic translation elongation factor 1 delta (guanine nucleotide exchange protein)
ENSMUSG00000081512(Gm15821)	3.12629	-5.20078	3.48888	-1.49067	0.136047	0.999794	predicted gene 15821
ENSMUSG00000111927(Gm47770)	3.12629	-5.20078	3.48888	-1.49067	0.136047	0.999794	NA
ENSMUSG00000114094(Gm48375)	3.12629	-5.20078	3.48888	-1.49067	0.136047	0.999794	NA
ENSMUSG00000113714(Gm48635)	3.12629	-5.20078	3.48888	-1.49067	0.136047	0.999794	NA
ENSMUSG00000074579(Lekr1)	82.547	-1.08861	0.730395	-1.49044	0.136108	0.999794	leucine, glutamate and lysine rich 1
ENSMUSG00000072762(4930522L14Rik)	629.081	-0.994513	0.667268	-1.49043	0.136112	0.999794	RIKEN cDNA 4930522L14 gene
ENSMUSG00000053128(Rnf26)	445.833	0.910562	0.610948	1.49041	0.136117	0.999794	ring finger protein 26
ENSMUSG00000086700(Gm15747)	41.099	1.93937	1.30131	1.49032	0.136141	0.999794	NA
ENSMUSG00000004567(Mcoln1)	317.761	0.875809	0.587691	1.49025	0.136157	0.999794	mucolipin 1
ENSMUSG00000075702(Selenom)	2.75729	4.82929	3.24101	1.49006	0.136209	0.999794	selenoprotein M
ENSMUSG00000000305(Cdh4)	363.464	1.067	0.716131	1.48995	0.136238	0.999794	cadherin 4
ENSMUSG00000078974(Sec61g)	589.147	-0.801339	0.537989	-1.48951	0.136354	0.999794	SEC61, gamma subunit
ENSMUSG00000047030(Spata2)	61.0942	1.41807	0.952071	1.48946	0.136366	0.999794	spermatogenesis associated 2
ENSMUSG00000022391(Rangap1)	91.27	1.27833	0.858493	1.48904	0.136478	0.999794	RAN GTPase activating protein 1
ENSMUSG00000039994(Timeless)	1476.45	0.935478	0.62827	1.48897	0.136495	0.999794	timeless circadian clock 1
ENSMUSG00000087168(Gm15983)	19.922	-1.77109	1.18955	-1.48887	0.136522	0.999794	predicted gene 15983
ENSMUSG00000073437(D330041H03Rik)	3.78244	-4.04421	2.71664	-1.48868	0.136572	0.999794	RIKEN cDNA D330041H03 gene
ENSMUSG00000052825(Gm9892)	3521.03	-0.72763	0.488847	-1.48846	0.13663	0.999794	eukaryotic translation initiation factor 2, subunit 2 (beta) pseudogene
ENSMUSG00000093677(Gm20712)	33.8407	-1.55239	1.043	-1.48839	0.136649	0.999794	NA
ENSMUSG00000024406(Pou5f1)	361.201	1.1254	0.756363	1.48791	0.136776	0.999794	POU domain, class 5, transcription factor 1
ENSMUSG00000021536(Adcy2)	6.04056	-3.28134	2.20609	-1.4874	0.136909	0.999794	adenylate cyclase 2
ENSMUSG00000053603(4930442H23Rik)	2.91642	4.8988	3.29499	1.48674	0.137083	0.999794	RIKEN cDNA 4930442H23 gene
ENSMUSG00000101258(Gm29477)	2.91642	4.8988	3.29499	1.48674	0.137083	0.999794	NA
ENSMUSG00000097255(Rpl31-ps7)	7.19381	-3.09633	2.08309	-1.48641	0.137171	0.999794	ribosomal protein L31, pseudogene 7
ENSMUSG00000024276(Zfp397)	35.5485	-1.43567	0.965918	-1.48633	0.137192	0.999794	zinc finger protein 397
ENSMUSG00000024182(Axin1)	292.899	0.922931	0.620969	1.48628	0.137206	0.999794	axin 1
ENSMUSG00000028608(0610037L13Rik)	35.5717	-1.57613	1.0606	-1.48607	0.13726	0.999794	RIKEN cDNA 0610037L13 gene
ENSMUSG00000026239(Pde6d)	779.84	-0.886783	0.596988	-1.48543	0.137431	0.999794	phosphodiesterase 6D, cGMP-specific, rod, delta
ENSMUSG00000058407(Txndc9)	1500.95	-0.83469	0.561933	-1.48539	0.13744	0.999794	thioredoxin domain containing 9
ENSMUSG00000021381(Barx1)	18.6096	1.91138	1.28681	1.48536	0.137448	0.999794	BarH-like homeobox 1
ENSMUSG00000089847(Timm10b)	20.8503	-1.65649	1.11533	-1.4852	0.137491	0.999794	translocase of inner mitochondrial membrane 10B
ENSMUSG00000079478(Sssca1)	49.9878	-1.55911	1.04983	-1.4851	0.137517	0.999794	Sjogren syndrome/scleroderma autoantigen 1
ENSMUSG00000103646(Gm37706)	2.69317	-4.98563	3.35726	-1.48503	0.137536	0.999794	NA
ENSMUSG00000073164(2410018L13Rik)	4.59896	3.96872	2.67285	1.48483	0.13759	0.999794	RIKEN cDNA 2410018L13 gene
ENSMUSG00000081348(Gm13878)	2.59622	-4.92897	3.32025	-1.48452	0.137672	0.999794	NA
ENSMUSG00000022321(Cdh10)	2.59622	-4.92897	3.32025	-1.48452	0.137672	0.999794	cadherin 10
ENSMUSG00000108518(Gm5587)	2.59622	-4.92897	3.32025	-1.48452	0.137672	0.999794	GrpE-like 2, mitochondrial pseudogene
ENSMUSG00000106120(Gm42697)	2.59622	-4.92897	3.32025	-1.48452	0.137672	0.999794	NA
ENSMUSG00000110691(Gm5363)	2.59622	-4.92897	3.32025	-1.48452	0.137672	0.999794	predicted gene 5363
ENSMUSG00000038252(Ncapd2)	93.9106	1.14154	0.769073	1.48431	0.137726	0.999794	non-SMC condensin I complex, subunit D2
ENSMUSG00000006373(Pgrmc1)	834.314	0.750794	0.505836	1.48426	0.137739	0.999794	progesterone receptor membrane component 1
ENSMUSG00000116606(AC163633.2)	12.544	-2.61644	1.76301	-1.48408	0.137789	0.999794	NA
ENSMUSG00000114995(Gm49284)	6.32822	-3.09467	2.08537	-1.48399	0.137811	0.999794	NA
ENSMUSG00000044279(Crb3)	869.181	0.78188	0.526901	1.48392	0.13783	0.999794	crumbs family member 3
ENSMUSG00000024826(Dpf2)	69.0405	1.26314	0.851536	1.48336	0.137978	0.999794	D4, zinc and double PHD fingers family 2
ENSMUSG00000073598(1700066B19Rik)	3.34886	5.09964	3.43795	1.48334	0.137985	0.999794	RIKEN cDNA 1700066B19 gene
ENSMUSG00000097365(C030034L19Rik)	3.34886	5.09964	3.43795	1.48334	0.137985	0.999794	RIKEN cDNA C030034L19 gene
ENSMUSG00000050901(Mtnr1b)	3.34886	5.09964	3.43795	1.48334	0.137985	0.999794	melatonin receptor 1B
ENSMUSG00000049521(Cdc42ep1)	3.34886	5.09964	3.43795	1.48334	0.137985	0.999794	CDC42 effector protein (Rho GTPase binding) 1
ENSMUSG00000106086(Gm43352)	3.34886	5.09964	3.43795	1.48334	0.137985	0.999794	NA
ENSMUSG00000064030(Pym1)	294.464	-0.85577	0.577029	-1.48306	0.138058	0.999794	PYM homolog 1, exon junction complex associated factor
ENSMUSG00000070643(Sox13)	15.3743	2.06616	1.39327	1.48296	0.138085	0.999794	SRY (sex determining region Y)-box 13
ENSMUSG00000113589(Gm48374)	85.9975	-1.16056	0.782654	-1.48285	0.138115	0.999794	NA
ENSMUSG00000093634(Gm10860)	9.66628	-2.44393	1.64893	-1.48213	0.138305	0.999794	predicted gene 10860
ENSMUSG00000054046(Klk13)	4.72696	4.00926	2.70703	1.48106	0.138592	0.999794	kallikrein related-peptidase 13
ENSMUSG00000083844(Ube2d-ps)	125.885	-0.988183	0.667374	-1.4807	0.138686	0.999794	ubiquitin-conjugating enzyme E2D, pseudogene
ENSMUSG00000020865(Abcc3)	77.9332	1.16536	0.787173	1.48043	0.138758	0.999794	ATP-binding cassette, sub-family C (CFTR/MRP), member 3
ENSMUSG00000026532(Spta1)	14.3154	-2.33308	1.57619	-1.4802	0.138819	0.999794	spectrin alpha, erythrocytic 1
ENSMUSG00000026156(B3gat2)	81.2076	-1.14329	0.772475	-1.48004	0.138863	0.999794	beta-1,3-glucuronyltransferase 2 (glucuronosyltransferase S)
ENSMUSG00000112747(Gm48721)	6.23194	-3.3248	2.24699	-1.47967	0.138962	0.999794	NA
ENSMUSG00000031480(Thsd1)	9.10523	2.49078	1.68367	1.47937	0.139041	0.999794	thrombospondin, type I, domain 1
ENSMUSG00000086922(Gm13835)	194.311	-0.902764	0.610292	-1.47923	0.139078	0.999794	proteasome (prosome, macropain) subunit, alpha type 3 pseudogene
ENSMUSG00000055895(Oosp2)	3820.91	-0.722824	0.488666	-1.47918	0.139093	0.999794	oocyte secreted protein 2
ENSMUSG00000070564(Ntn5)	5.11156	4.22601	2.85705	1.47915	0.1391	0.999794	netrin 5
ENSMUSG00000117171(AC126937.2)	5.11156	4.22601	2.85705	1.47915	0.1391	0.999794	NA
ENSMUSG00000076614(Ighg1)	1004.01	0.93452	0.631814	1.47911	0.139112	0.999794	immunoglobulin heavy constant gamma 1 (G1m marker)
ENSMUSG00000032475(Nck1)	354.769	-0.812375	0.549347	-1.4788	0.139194	0.999794	non-catalytic region of tyrosine kinase adaptor protein 1
ENSMUSG00000003970(Rpl8)	124.283	-1.04518	0.70684	-1.47866	0.13923	0.999794	ribosomal protein L8
ENSMUSG00000108688(Gm44985)	180.232	1.45347	0.983115	1.47843	0.139292	0.999794	NA
ENSMUSG00000000149(Gna12)	863.845	0.992724	0.671687	1.47796	0.139419	0.999794	guanine nucleotide binding protein, alpha 12
ENSMUSG00000095821(Tcstv3)	201.367	-0.853989	0.577837	-1.47791	0.139433	0.999794	2-cell-stage, variable group, member 3
ENSMUSG00000094786(Gm14403)	8.61926	-3.04333	2.05947	-1.47773	0.139481	0.999794	predicted gene 14403
ENSMUSG00000018861(Fdxr)	5.35495	3.19954	2.16535	1.47761	0.139512	0.999794	ferredoxin reductase
ENSMUSG00000022607(Ptk2)	830.997	0.821778	0.55642	1.4769	0.139702	0.999794	PTK2 protein tyrosine kinase 2
ENSMUSG00000055541(Lair1)	57.8169	1.16485	0.788838	1.47666	0.139766	0.999794	leukocyte-associated Ig-like receptor 1
ENSMUSG00000041396(Mettl18)	55.4178	-1.25781	0.852037	-1.47624	0.139879	0.999794	methyltransferase like 18
ENSMUSG00000105072(Gm44335)	142.341	1.36998	0.928093	1.47612	0.139911	0.999794	NA
ENSMUSG00000012428(Steap4)	169.263	0.885394	0.599823	1.47609	0.139919	0.999794	STEAP family member 4
ENSMUSG00000097493(9930014A18Rik)	53.153	1.5207	1.03043	1.47578	0.140002	0.999794	RIKEN cDNA 9930014A18 gene
ENSMUSG00000064347(mt-Ta)	167.825	-1.08721	0.736737	-1.47571	0.140021	0.999794	NA
ENSMUSG00000025759(Mfsd8)	35.2541	1.38604	0.939297	1.47562	0.140047	0.999794	major facilitator superfamily domain containing 8
ENSMUSG00000028405(Aco1)	66.7322	-1.27848	0.866482	-1.47548	0.140084	0.999794	aconitase 1
ENSMUSG00000032892(Rangrf)	9.02276	2.50971	1.70126	1.47521	0.140157	0.999794	RAN guanine nucleotide release factor
ENSMUSG00000100599(1700120C14Rik)	24.7412	1.95092	1.32258	1.47508	0.14019	0.999794	RIKEN cDNA 1700120C14 gene
ENSMUSG00000038764(Ptpn3)	39.1228	-1.32272	0.896752	-1.47502	0.140208	0.999794	protein tyrosine phosphatase, non-receptor type 3
ENSMUSG00000034714(Ttyh2)	13.355	2.0272	1.37494	1.47439	0.140377	0.999794	tweety family member 2
ENSMUSG00000029577(Ube3b)	199.032	0.946344	0.64201	1.47403	0.140472	0.999794	ubiquitin protein ligase E3B
ENSMUSG00000050022(Amz1)	13.9909	2.06598	1.40172	1.47389	0.140511	0.999794	archaelysin family metallopeptidase 1
ENSMUSG00000078783(Gm9733)	40.4828	-1.28252	0.87032	-1.47362	0.140585	0.999794	predicted gene 9733
ENSMUSG00000002741(Ykt6)	41.1536	-1.57725	1.07044	-1.47346	0.140628	0.999794	YKT6 v-SNARE homolog (S. cerevisiae)
ENSMUSG00000019518(Ap4m1)	575.879	0.757444	0.51437	1.47257	0.140868	0.999794	adaptor-related protein complex AP-4, mu 1
ENSMUSG00000042178(Armc5)	31.185	1.62032	1.10038	1.4725	0.140886	0.999794	armadillo repeat containing 5
ENSMUSG00000015027(Galns)	7.85514	2.63282	1.78835	1.47221	0.140965	0.999794	galactosamine (N-acetyl)-6-sulfate sulfatase
ENSMUSG00000067017(Gm3608)	95.3843	-1.05383	0.715837	-1.47216	0.140978	0.999794	capping protein (actin filament) muscle Z-line, alpha 1 pseudogene
ENSMUSG00000030075(Cntn3)	12.8073	-2.10419	1.42969	-1.47178	0.14108	0.999794	contactin 3
ENSMUSG00000026473(Glul)	154.559	1.07536	0.730678	1.47172	0.141096	0.999794	glutamate-ammonia ligase (glutamine synthetase)
ENSMUSG00000022371(Col14a1)	13.4519	2.04232	1.38775	1.47168	0.141108	0.999794	collagen, type XIV, alpha 1
ENSMUSG00000112517(Gm48001)	4.24787	-3.93475	2.6742	-1.47137	0.14119	0.999794	NA
ENSMUSG00000001930(Vwf)	7.75552	-2.86567	1.94782	-1.47122	0.14123	0.999794	Von Willebrand factor
ENSMUSG00000029624(Ptcd1)	265.925	-0.863813	0.587288	-1.47085	0.141332	0.999794	pentatricopeptide repeat domain 1
ENSMUSG00000109959(Gm45355)	62.7064	1.39756	0.950378	1.47053	0.14142	0.999794	NA
[truncated: 18,734 more rows]

## Sheet: Deregulated genes at MII oocyte
Table S1-2. Total 699 deregulated genes identified in Gdf9-cKO MII oocytes determined by RNA-Seq
id	baseMean	log2FoldChange	lfcSE	stat	pvalue	padj	Direction	gene_name
ENSMUSG00000059218(Gm13084)	9717.56	-1.22966	0.623493	-1.97222	0.0485848	0.999794	Down	predicted gene 13084
ENSMUSG00000034430(Zxdc)	205.971	1.3486	0.589893	2.28618	0.0222434	0.999794	Up	ZXD family zinc finger C
ENSMUSG00000094992(Fbxw25)	1480.82	-1.64801	0.645417	-2.5534	0.0106676	0.910587	Down	F-box and WD-40 domain protein 25
ENSMUSG00000115089(Gm4350)	579.453	-1.53673	0.697907	-2.20191	0.0276719	0.999794	Down	oogenesin 3 pseudogene
ENSMUSG00000090129(Olfr287)	14.3271	-7.39298	1.98339	-3.72745	0.000193424	0.0990219	Down	olfactory receptor 287
ENSMUSG00000067787(Blcap)	2944.86	1.35989	0.584863	2.32514	0.0200646	0.999794	Up	bladder cancer associated protein
ENSMUSG00000046997(Spsb4)	135.974	1.68746	0.703607	2.3983	0.0164712	0.999794	Up	splA/ryanodine receptor domain and SOCS box containing 4
ENSMUSG00000107470(Gm3375)	8.73189	-5.2715	2.15502	-2.44614	0.0144394	0.999794	Down	proteasome subunit beta type 5 precursor (proteasome epsilon chain) (Macropain epsilon chain) (multicatalytic endopeptidase complex epsilon chain) (proteasome subunit X) (proteasome chain 6)
ENSMUSG00000019066(Rab3d)	4128.07	1.32609	0.555292	2.3881	0.0169359	0.999794	Up	RAB3D, member RAS oncogene family
ENSMUSG00000035585(Tsen34)	123.238	1.54964	0.699047	2.21678	0.0266379	0.999794	Up	tRNA splicing endonuclease subunit 34
ENSMUSG00000117054(AC151293.1)	64.4896	-1.78013	0.753212	-2.36339	0.0181088	0.999794	Down	NA
ENSMUSG00000051729(Gm5087)	8.46277	-3.76701	1.91203	-1.97016	0.04882	0.999794	Down	predicted gene 5087
ENSMUSG00000002055(Spag5)	454.223	1.30302	0.551482	2.36276	0.0181395	0.999794	Up	sperm associated antigen 5
ENSMUSG00000094817(Cphx3)	24.3079	3.78833	1.26406	2.99696	0.00272683	0.536915	Up	cytoplasmic polyadenylated homeobox 3
ENSMUSG00000112964(E430024I08Rik)	61.5387	-2.92096	0.987913	-2.9567	0.00310948	0.574388	Down	RIKEN cDNA E430024I08 gene
ENSMUSG00000096433(Zfp994)	127.375	-1.94084	0.646273	-3.00312	0.00267226	0.532017	Down	zinc finger protein 994
ENSMUSG00000049550(Clip1)	1817.27	1.10112	0.554851	1.98454	0.047196	0.999794	Up	CAP-GLY domain containing linker protein 1
ENSMUSG00000046262(C87977)	12500.5	-1.65488	0.630865	-2.62319	0.00871101	0.888489	Down	expressed sequence C87977
ENSMUSG00000042216(Sgsm1)	56.1772	1.73985	0.878799	1.9798	0.0477255	0.999794	Up	small G protein signaling modulator 1
ENSMUSG00000113799(Gm47487)	6.15187	-6.16925	2.52375	-2.44448	0.0145062	0.999794	Down	NA
ENSMUSG00000116802(AC129328.1)	2502.78	-1.36607	0.647261	-2.11054	0.0348119	0.999794	Down	NA
ENSMUSG00000019888(Mgat4c)	441.098	-1.26475	0.559613	-2.26005	0.0238181	0.999794	Down	MGAT4 family, member C
ENSMUSG00000022309(Angpt1)	45.8026	-2.05093	0.843419	-2.43168	0.0150288	0.999794	Down	angiopoietin 1
ENSMUSG00000104303(Gm36976)	213.631	-2.4871	0.786473	-3.16235	0.001565	0.431411	Down	NA
ENSMUSG00000087325(Gm6038)	5.18993	-5.92357	2.978	-1.98911	0.0466891	0.999794	Down	predicted pseudogene 6038
ENSMUSG00000059486(Kbtbd2)	7.59553	4.81581	2.38336	2.0206	0.0433214	0.999794	Up	kelch repeat and BTB (POZ) domain containing 2
ENSMUSG00000048930(Tada3)	330.931	1.18041	0.596896	1.97759	0.0479752	0.999794	Up	transcriptional adaptor 3
ENSMUSG00000036850(Mrpl41)	26.6026	-2.44233	1.19385	-2.04577	0.0407791	0.999794	Down	mitochondrial ribosomal protein L41
ENSMUSG00000020496(Rnf187)	825.007	1.38903	0.636141	2.18353	0.0289966	0.999794	Up	ring finger protein 187
ENSMUSG00000033909(Usp36)	169.668	1.37444	0.671159	2.04786	0.0405742	0.999794	Up	ubiquitin specific peptidase 36
ENSMUSG00000034379(Wdr5b)	37.3316	-2.86969	1.21833	-2.35543	0.0185014	0.999794	Down	WD repeat domain 5B
ENSMUSG00000015095(Fbxw5)	177.447	1.53971	0.705515	2.18239	0.0290805	0.999794	Up	F-box and WD-40 domain protein 5
ENSMUSG00000103439(Gm7019)	162.093	2.41449	0.842028	2.86747	0.0041377	0.673143	Up	baculoviral IAP repeat-containing 3 pseudogene
ENSMUSG00000048388(Fam171b)	48.23	-4.81315	1.17888	-4.08282	4.44922e-05	0.0346613	Down	family with sequence similarity 171, member B
ENSMUSG00000105265(Sox2ot)	33.5606	2.23745	1.06038	2.11006	0.0348535	0.999794	Up	SOX2 overlapping transcript (non-protein coding)
ENSMUSG00000105482(Gm42596)	7.35505	6.23512	2.49415	2.4999	0.0124229	0.9678	Up	NA
ENSMUSG00000068250(Amn1)	165.017	-1.70427	0.683674	-2.49281	0.0126738	0.983072	Down	antagonist of mitotic exit network 1
ENSMUSG00000039901(Armh3)	158.787	1.35337	0.614119	2.20376	0.0275412	0.999794	Up	NA
ENSMUSG00000033427(Upb1)	22.4184	-2.61964	1.13902	-2.29992	0.0214528	0.999794	Down	ureidopropionase, beta
ENSMUSG00000045699(Gm21411)	525.881	-1.67257	0.561642	-2.978	0.00290136	0.560191	Down	predicted gene, 21411
ENSMUSG00000032295(Man2c1)	14.6809	-2.84643	1.34683	-2.11343	0.0345636	0.999794	Down	mannosidase, alpha, class 2C, member 1
ENSMUSG00000034634(Ly6d)	4.13481	-5.60068	2.80352	-1.99773	0.0457461	0.999794	Down	lymphocyte antigen 6 complex, locus D
ENSMUSG00000024610(Cd74)	41.0474	2.62729	1.216	2.16059	0.0307269	0.999794	Up	CD74 antigen (invariant polypeptide of major histocompatibility complex, class II antigen-associated)
ENSMUSG00000037740(Mrps26)	258.745	1.20759	0.606555	1.99089	0.0464926	0.999794	Up	mitochondrial ribosomal protein S26
ENSMUSG00000061603(Akap6)	125.151	-2.00243	0.697958	-2.86898	0.00411803	0.673143	Down	A kinase (PRKA) anchor protein 6
ENSMUSG00000003099(Ppp5c)	76.0591	1.97322	0.856396	2.30409	0.0212174	0.999794	Up	protein phosphatase 5, catalytic subunit
ENSMUSG00000096576(Oog1)	9747.98	-1.80645	0.586336	-3.08091	0.00206367	0.486537	Down	oogenesin 1
ENSMUSG00000030543(Mesp2)	2267.63	1.1612	0.56334	2.06129	0.0392759	0.999794	Up	mesoderm posterior 2
ENSMUSG00000104222(Gm7292)	7.61105	6.28627	2.7103	2.3194	0.0203732	0.999794	Up	predicted gene 7292
ENSMUSG00000071414(Gm6736)	155.841	2.8195	0.900196	3.13209	0.00173567	0.443559	Up	predicted gene 6736
ENSMUSG00000029276(Glmn)	1693.05	-1.31506	0.538007	-2.44432	0.0145127	0.999794	Down	glomulin, FKBP associated protein
ENSMUSG00000029272(Sult1e1)	8.29269	6.42912	2.61322	2.46023	0.0138848	0.999794	Up	sulfotransferase family 1E, member 1
ENSMUSG00000044937(Ttc41)	114.007	-1.58709	0.704866	-2.25161	0.0243467	0.999794	Down	tetratricopeptide repeat domain 41
ENSMUSG00000015013(Trappc2l)	45.4898	-1.96088	0.969093	-2.02341	0.0430305	0.999794	Down	trafficking protein particle complex 2-like
ENSMUSG00000020883(Fbxl20)	1138.43	1.16645	0.55158	2.11475	0.0344513	0.999794	Up	F-box and leucine-rich repeat protein 20
ENSMUSG00000106440(Gm44466)	4.9507	-5.85662	2.66568	-2.19705	0.0280171	0.999794	Down	NA
ENSMUSG00000062580(Timm17a)	229.93	-2.14692	0.79298	-2.70741	0.00678101	0.837946	Down	translocase of inner mitochondrial membrane 17a
ENSMUSG00000030708(Dnajb13)	4.3753	-5.6825	2.75153	-2.06521	0.0389029	0.999794	Down	DnaJ heat shock protein family (Hsp40) member B13
ENSMUSG00000020592(Sdc1)	3049.47	1.70319	0.689791	2.46914	0.0135438	0.999794	Up	syndecan 1
ENSMUSG00000100862(Gm10925)	3243.92	1.62742	0.7661	2.12429	0.0336456	0.999794	Up	predicted gene 10925
ENSMUSG00000074653(Lrrc31)	45.9308	-3.59526	1.08768	-3.30544	0.000948282	0.333163	Down	leucine rich repeat containing 31
ENSMUSG00000045980(Tmem104)	190.758	2.33456	0.85103	2.74322	0.00608392	0.801556	Up	transmembrane protein 104
ENSMUSG00000000738(Spg7)	71.6703	2.05098	0.748922	2.73857	0.00617071	0.807057	Up	SPG7, paraplegin matrix AAA peptidase subunit
ENSMUSG00000000739(Sult5a1)	27.9728	-2.43329	1.23223	-1.9747	0.0483017	0.999794	Down	sulfotransferase family 5A, member 1
ENSMUSG00000055240(Zfp101)	30.483	-1.91001	0.968626	-1.97187	0.0486241	0.999794	Down	zinc finger protein 101
ENSMUSG00000020277(Pfkl)	85.5462	1.39338	0.70163	1.98592	0.0470423	0.999794	Up	phosphofructokinase, liver, B-type
ENSMUSG00000106764(Gm42529)	20.4397	2.64972	1.18652	2.2332	0.0255358	0.999794	Up	predicted gene 42529
ENSMUSG00000036186(Fam69b)	669.643	1.25767	0.541568	2.32228	0.0202177	0.999794	Up	family with sequence similarity 69, member B
ENSMUSG00000096044(Gm16427)	148.477	-1.66294	0.844332	-1.96953	0.0488917	0.999794	Down	predicted gene 16427
ENSMUSG00000079491(H2-T10)	929.76	1.14496	0.508174	2.25308	0.0242541	0.999794	Up	histocompatibility 2, T region locus 10
ENSMUSG00000101935(Gm17748)	10.3642	-4.14025	2.0651	-2.00487	0.044977	0.999794	Down	peptidyl-prolyl cis-trans isomerase H-like
ENSMUSG00000089854(Gm16133)	8.3007	4.87938	2.28341	2.13688	0.0326078	0.999794	Up	predicted gene 16133
ENSMUSG00000113854(Gm2099)	35.5913	-1.96562	0.943149	-2.08411	0.0371503	0.999794	Down	predicted gene 2099
ENSMUSG00000026435(Slc45a3)	25686.2	1.30337	0.600982	2.16874	0.0301024	0.999794	Up	solute carrier family 45, member 3
ENSMUSG00000095280(Gm21738)	4.79501	5.63844	2.70904	2.08135	0.0374023	0.999794	Up	NA
ENSMUSG00000060166(Zdhhc8)	890.917	1.55255	0.587142	2.64425	0.00818733	0.878447	Up	zinc finger, DHHC domain containing 8
ENSMUSG00000074166(AW146154)	1440.24	-1.76132	0.673631	-2.61466	0.00893165	0.889096	Down	expressed sequence AW146154
ENSMUSG00000091864(Gm17102)	27.4552	-2.11009	1.05975	-1.99112	0.0464679	0.999794	Down	predicted gene 17102
ENSMUSG00000078496(Zfp982)	540.424	-1.43984	0.671346	-2.14471	0.0319764	0.999794	Down	zinc finger protein 982
ENSMUSG00000078497(Zfp978)	296.937	-1.24861	0.586185	-2.13007	0.0331661	0.999794	Down	zinc finger protein 978
ENSMUSG00000001082(Mfsd10)	790.152	1.34333	0.605462	2.21869	0.0265078	0.999794	Up	major facilitator superfamily domain containing 10
ENSMUSG00000096138(Trav7-6)	137.587	-2.02793	0.639191	-3.17265	0.00151053	0.422902	Down	T cell receptor alpha variable 7-6
ENSMUSG00000038256(Bcl9)	667.168	1.5071	0.662096	2.27626	0.0228306	0.999794	Up	B cell CLL/lymphoma 9
ENSMUSG00000072930(Gm15107)	5.48202	-6.0098	2.59152	-2.31903	0.0203935	0.999794	Down	predicted gene 15107
ENSMUSG00000114743(Gm34672)	5.11326	5.71717	2.61532	2.18603	0.0288134	0.999794	Up	predicted gene, 34672
ENSMUSG00000027359(Slc27a2)	50.1292	-2.50215	0.908879	-2.75301	0.00590504	0.794719	Down	solute carrier family 27 (fatty acid transporter), member 2
ENSMUSG00000030427(Lilra6)	7.06792	6.18095	2.39654	2.57911	0.0099055	0.910587	Up	leukocyte immunoglobulin-like receptor, subfamily A (with TM domain), member 6
ENSMUSG00000023070(Rgn)	456.652	-1.34798	0.55307	-2.43727	0.0147988	0.999794	Down	regucalcin
ENSMUSG00000007564(Ppp2r1a)	1970.33	1.36278	0.565896	2.40818	0.0160321	0.999794	Up	protein phosphatase 2, regulatory subunit A, alpha
ENSMUSG00000032459(Mrps22)	190.995	-1.86375	0.700428	-2.66087	0.00779392	0.856462	Down	mitochondrial ribosomal protein S22
ENSMUSG00000001247(Lsr)	628.998	1.2857	0.646491	1.98873	0.0467311	0.999794	Up	lipolysis stimulated lipoprotein receptor
ENSMUSG00000079524(Gm15402)	4.32745	-5.66735	2.76883	-2.04684	0.0406737	0.999794	Down	NA
ENSMUSG00000022559(Fbxl6)	3854.34	1.34768	0.601873	2.23915	0.0251464	0.999794	Up	F-box and leucine-rich repeat protein 6
ENSMUSG00000036109(Mbnl3)	11.699	-3.88821	1.61605	-2.406	0.0161283	0.999794	Down	muscleblind like splicing factor 3
ENSMUSG00000103966(Gm37120)	4.74657	5.62201	2.6978	2.08392	0.0371673	0.999794	Up	predicted gene, 37120
ENSMUSG00000110120(Gm45251)	30.5379	-2.29182	1.1025	-2.07874	0.0376408	0.999794	Down	NA
ENSMUSG00000110127(6430710M23Rik)	11.0602	-3.26986	1.60431	-2.03817	0.0415325	0.999794	Down	RIKEN cDNA 6430710M23 gene
ENSMUSG00000025366(Esyt1)	407.997	1.19164	0.607025	1.96309	0.0496356	0.999794	Up	extended synaptotagmin-like protein 1
ENSMUSG00000039329(Tex19.1)	1302.67	1.25519	0.608058	2.06426	0.0389931	0.999794	Up	testis expressed gene 19.1
ENSMUSG00000060508(Nlrp9b)	4000.12	-1.27556	0.571921	-2.2303	0.0257273	0.999794	Down	NLR family, pyrin domain containing 9B
ENSMUSG00000074829(2010315B03Rik)	7.68921	-6.49061	2.44609	-2.65346	0.00796719	0.865189	Down	RIKEN cDNA 2010315B03 gene
ENSMUSG00000092365(BC023719)	1043.51	1.30104	0.515698	2.52287	0.0116402	0.948002	Up	cDNA sequence BC023719
ENSMUSG00000092368(A930015D03Rik)	259.543	1.71568	0.558849	3.07003	0.00214039	0.491081	Up	RIKEN cDNA A930015D03 gene
ENSMUSG00000085242(Gm11537)	178.407	1.315	0.633797	2.0748	0.038005	0.999794	Up	NA
ENSMUSG00000049314(Fbxw13)	1149.46	-2.34975	0.825529	-2.84635	0.00442232	0.677258	Down	F-box and WD-40 domain protein 13
ENSMUSG00000096856(Gm10778)	12.3384	-3.901	1.65845	-2.3522	0.0186628	0.999794	Down	predicted gene 10778
ENSMUSG00000028854(Slc9a1)	1014.59	1.52622	0.552108	2.76435	0.0057036	0.786132	Up	solute carrier family 9 (sodium/hydrogen exchanger), member 1
ENSMUSG00000114065(Vmn2r-ps96)	4.37638	5.49569	2.74523	2.00191	0.0452949	0.999794	Up	vomeronasal 2, receptor, pseudogene 96
ENSMUSG00000114062(Gm48313)	10.6401	-3.73468	1.66529	-2.24266	0.0249185	0.999794	Down	NA
ENSMUSG00000028582(Cc2d1b)	64.2565	2.25772	0.820393	2.752	0.00592327	0.794719	Up	coiled-coil and C2 domain containing 1B
ENSMUSG00000100819(Gm2693)	7.54692	-6.46612	2.32731	-2.77837	0.00546322	0.770787	Down	predicted gene 2693
ENSMUSG00000116358(Gm49450)	5.62431	-6.04225	2.53543	-2.38312	0.0171664	0.999794	Down	NA
ENSMUSG00000085731(Gm16229)	20.2089	2.53191	1.25668	2.01476	0.0439303	0.999794	Up	NA
ENSMUSG00000083777(Gm13361)	7.30781	4.68945	2.29987	2.03901	0.0414494	0.999794	Up	Ngfi-A binding protein 1 pseudogene
ENSMUSG00000083773(Gm13394)	17.4619	-4.4991	1.57449	-2.85751	0.00426984	0.673143	Down	glyceraldehyde-3-phosphate dehydrogenase pseudogene
ENSMUSG00000002379(Ndufa11)	288.942	-1.26965	0.633715	-2.0035	0.0451234	0.999794	Down	NADH dehydrogenase (ubiquinone) 1 alpha subcomplex 11
ENSMUSG00000031320(Rps4x)	193.098	-1.57372	0.768735	-2.04715	0.0406435	0.999794	Down	ribosomal protein S4, X-linked
ENSMUSG00000107561(Gm44264)	268.638	2.21339	0.973864	2.27279	0.0230389	0.999794	Up	NA
ENSMUSG00000069083(Gm10259)	68.741	-4.31067	1.03194	-4.17725	2.95059e-05	0.0240312	Down	karyopherin (importin) alpha 2 pseudogene
ENSMUSG00000025130(P4hb)	2914.99	1.14315	0.52634	2.17188	0.0298645	0.999794	Up	prolyl 4-hydroxylase, beta polypeptide
ENSMUSG00000000416(Cttnbp2)	128.404	-1.75853	0.66816	-2.63189	0.00849102	0.884547	Down	cortactin binding protein 2
ENSMUSG00000093192(Gm22877)	98.271	5.92993	2.58663	2.29253	0.0218751	0.999794	Up	NA
ENSMUSG00000020781(Tsen54)	4.61507	5.56202	2.80883	1.98019	0.0476817	0.999794	Up	tRNA splicing endonuclease subunit 54
ENSMUSG00000095909(Gm10324)	221.058	-2.06764	0.796749	-2.5951	0.00945641	0.901276	Down	predicted gene 10324
ENSMUSG00000053113(Socs3)	7.53328	4.80743	2.25085	2.13583	0.0326929	0.999794	Up	suppressor of cytokine signaling 3
ENSMUSG00000037579(Kcnh3)	289.255	1.97145	0.704697	2.79758	0.00514872	0.750039	Up	potassium voltage-gated channel, subfamily H (eag-related), member 3
ENSMUSG00000078513(Gm13088)	247.19	-1.53002	0.760668	-2.01142	0.0442809	0.999794	Down	predicted gene 13088
ENSMUSG00000071470(Ccnb1ip1)	96.5635	-1.63041	0.674824	-2.41606	0.0156895	0.999794	Down	cyclin B1 interacting protein 1
ENSMUSG00000066772(Obox3)	112.301	1.48585	0.742248	2.00183	0.0453031	0.999794	Up	oocyte specific homeobox 3
ENSMUSG00000067916(Zfp991)	21.8444	-3.39884	1.18935	-2.85773	0.00426677	0.673143	Down	zinc finger protein 991
ENSMUSG00000101144(Gm29054)	18.9538	2.6861	1.28998	2.08228	0.0373166	0.999794	Up	NA
ENSMUSG00000110605(Gm32856)	188.216	-3.21882	0.875792	-3.67533	0.000237544	0.118231	Down	predicted gene, 32856
ENSMUSG00000020424(Castor1)	282.853	1.37664	0.609087	2.26017	0.0238106	0.999794	Up	NA
ENSMUSG00000022487(Gtsf1)	526.933	-1.2789	0.590534	-2.16566	0.0303373	0.999794	Down	gametocyte specific factor 1
ENSMUSG00000087171(Gm12962)	19.9795	-2.8199	1.27537	-2.21104	0.0270328	0.999794	Down	predicted gene 12962
ENSMUSG00000004040(Stat3)	1731.78	1.12651	0.566311	1.98921	0.0466777	0.999794	Up	signal transducer and activator of transcription 3
ENSMUSG00000074491(Clec4g)	53.111	1.72276	0.834182	2.06521	0.0389028	0.999794	Up	C-type lectin domain family 4, member g
ENSMUSG00000040084(Bub1b)	14654.7	1.02056	0.516242	1.9769	0.0480525	0.999794	Up	BUB1B, mitotic checkpoint serine/threonine kinase
ENSMUSG00000030703(Gdpd3)	18.089	-6.21041	1.83052	-3.39271	0.00069206	0.2815	Down	glycerophosphodiester phosphodiesterase domain containing 3
ENSMUSG00000085472(Gm15691)	24.3857	-2.7139	1.17874	-2.30237	0.0213144	0.999794	Down	predicted gene 15691
ENSMUSG00000093610(Cyp2c53-ps)	71.7722	-1.70086	0.823899	-2.0644	0.0389798	0.999794	Down	cytochrome P450, family 2, subfamily c, polypeptide 53-ps
ENSMUSG00000018339(Gpx3)	730.39	1.60489	0.523152	3.06773	0.00215695	0.491081	Up	glutathione peroxidase 3
ENSMUSG00000110834(Gm39469)	468.016	-1.62412	0.640755	-2.5347	0.0112544	0.938084	Down	predicted gene, 39469
ENSMUSG00000060671(Atp8b2)	6.74966	6.12406	2.39244	2.55975	0.0104746	0.910587	Up	ATPase, class I, type 8B, member 2
ENSMUSG00000069917(Hba-a2)	52.1448	-9.25439	1.77245	-5.22125	1.77724e-07	0.000289496	Down	hemoglobin alpha, adult chain 2
ENSMUSG00000069919(Hba-a1)	145.84	-10.7395	1.59869	-6.71765	1.84683e-11	8.27288e-08	Down	hemoglobin alpha, adult chain 1
ENSMUSG00000005299(Letm1)	397.237	1.62184	0.634131	2.55757	0.0105405	0.910587	Up	leucine zipper-EF-hand containing transmembrane protein 1
ENSMUSG00000112767(Gm47532)	20.2373	-2.74882	1.2718	-2.16136	0.0306674	0.999794	Down	NA
ENSMUSG00000097854(Gm26602)	177.898	2.97247	0.989147	3.00508	0.00265511	0.532017	Up	NA
ENSMUSG00000110311(Gm45410)	386.088	-3.07493	0.610891	-5.03351	4.81572e-07	0.000663754	Down	NA
ENSMUSG00000037860(Aim2)	4.37404	-5.67827	2.76845	-2.05106	0.0402609	0.999794	Down	absent in melanoma 2
ENSMUSG00000116920(AC156023.3)	6.82923	-6.32772	2.4997	-2.5314	0.0113609	0.938084	Down	NA
ENSMUSG00000105080(Trav7n-6)	64.8242	-3.94343	1.12078	-3.51846	0.000434056	0.194435	Down	T cell receptor alpha variable 7N-6
ENSMUSG00000089803(Gm10171)	241.138	-1.4711	0.656599	-2.24049	0.0250592	0.999794	Down	translocase of inner mitochondrial membrane 23 homolog pseudogene
ENSMUSG00000025993(Slc40a1)	11.7881	5.42977	2.12641	2.55349	0.0106648	0.910587	Up	solute carrier family 40 (iron-regulated transporter), member 1
ENSMUSG00000017386(Traf4)	434.265	1.65706	0.602373	2.75089	0.00594331	0.794719	Up	TNF receptor associated factor 4
ENSMUSG00000059456(Ptk2b)	94.8212	1.63275	0.716055	2.28021	0.0225953	0.999794	Up	PTK2 protein tyrosine kinase 2 beta
ENSMUSG00000051627(Hist1h1e)	12.4541	3.0094	1.52518	1.97315	0.0484785	0.999794	Up	histone cluster 1, H1e
ENSMUSG00000030827(Fgf21)	8.36583	-3.74758	1.90982	-1.96226	0.0497317	0.999794	Down	fibroblast growth factor 21
ENSMUSG00000026404(Ddx59)	362.474	1.40748	0.591658	2.37888	0.0173652	0.999794	Up	DEAD (Asp-Glu-Ala-Asp) box polypeptide 59
ENSMUSG00000107159(Gm7919)	83.7373	-2.66822	1.11378	-2.39564	0.0165915	0.999794	Down	predicted gene 7919
ENSMUSG00000074418(Gm15930)	12.3008	3.96515	1.77483	2.2341	0.0254763	0.999794	Up	predicted gene 15930
ENSMUSG00000003575(Crtc1)	198.052	1.52887	0.707996	2.15943	0.0308169	0.999794	Up	CREB regulated transcription coactivator 1
ENSMUSG00000114521(Gm48050)	51.0087	-1.71228	0.837923	-2.04348	0.0410045	0.999794	Down	NA
ENSMUSG00000049721(Gal3st1)	7.81982	4.78767	2.33375	2.0515	0.0402186	0.999794	Up	galactose-3-O-sulfotransferase 1
ENSMUSG00000066031(Gm13023)	48314	-1.34248	0.620452	-2.1637	0.0304871	0.999794	Down	predicted gene 13023
ENSMUSG00000066030(Oog2)	4269.78	-1.34844	0.577359	-2.33553	0.019516	0.999794	Down	oogenesin 2
ENSMUSG00000002031(Ift46)	128.947	-1.59159	0.704209	-2.26011	0.0238143	0.999794	Down	intraflagellar transport 46
ENSMUSG00000038502(Ptov1)	1282.81	1.30924	0.562707	2.32668	0.0199821	0.999794	Up	prostate tumor over expressed gene 1
ENSMUSG00000030752(Kdm8)	37.4596	2.42908	0.969858	2.50457	0.01226	0.9678	Up	lysine (K)-specific demethylase 8
ENSMUSG00000021239(Vsx2)	60.4093	2.22788	0.832344	2.67664	0.0074365	0.853123	Up	visual system homeobox 2
ENSMUSG00000087030(Gm16143)	10.2388	-6.90629	2.1488	-3.21402	0.00130888	0.397501	Down	predicted gene 16143
ENSMUSG00000021791(Dydc2)	17.0316	-2.6985	1.33623	-2.01948	0.0434374	0.999794	Down	DPY30 domain containing 2
ENSMUSG00000096795(Zfp433)	57.5084	-2.49298	0.952039	-2.61857	0.00882995	0.888489	Down	zinc finger protein 433
ENSMUSG00000072294(Klf12)	25.2852	-3.96739	1.17942	-3.36386	0.000768614	0.287734	Down	Kruppel-like factor 12
ENSMUSG00000030410(Dmwd)	607.922	1.26735	0.614428	2.06265	0.039146	0.999794	Up	dystrophia myotonica-containing WD repeat motif
ENSMUSG00000070677(D5Ertd577e)	673.404	-1.05771	0.515362	-2.05236	0.0401352	0.999794	Down	DNA segment, Chr 5, ERATO Doi 577, expressed
ENSMUSG00000004947(Dtx2)	8409.15	2.13748	0.671559	3.18286	0.00145828	0.422394	Up	deltex 2, E3 ubiquitin ligase
ENSMUSG00000096323(Gm20767)	5.43167	-5.99113	2.5738	-2.32774	0.0199259	0.999794	Down	predicted gene, 20767
ENSMUSG00000083863(Gm13341)	72.2789	-2.17199	0.8846	-2.45533	0.0140755	0.999794	Down	cytochrome c oxidase subunit 2-like
ENSMUSG00000024197(Plin3)	550.453	1.49743	0.659777	2.2696	0.023232	0.999794	Up	perilipin 3
ENSMUSG00000101969(Gm20125)	81.1814	-3.77608	0.845789	-4.46456	8.02334e-06	0.00756643	Down	predicted gene, 20125
ENSMUSG00000020738(Sumo2)	2975.14	-1.39461	0.617531	-2.25837	0.0239227	0.999794	Down	small ubiquitin-like modifier 2
ENSMUSG00000027420(Bfsp1)	16.1552	-7.56713	1.94491	-3.89073	9.99423e-05	0.0577666	Down	beaded filament structural protein 1, in lens-CP94
ENSMUSG00000086247(Gm15787)	80.1936	1.94616	0.847535	2.29625	0.0216615	0.999794	Up	predicted gene 15787
ENSMUSG00000085534(Gm2117)	23.0189	-4.01975	1.71168	-2.34842	0.0188533	0.999794	Down	predicted gene 2117
ENSMUSG00000066456(Hmgn3)	346.114	1.8634	0.595929	3.12688	0.00176671	0.443559	Up	high mobility group nucleosomal binding domain 3
ENSMUSG00000092416(Zfp141)	213.121	-1.19917	0.57628	-2.08087	0.0374454	0.999794	Down	zinc finger protein 141
ENSMUSG00000017221(Psmd3)	1233.86	1.91857	0.657791	2.91668	0.00353778	0.625303	Up	proteasome (prosome, macropain) 26S subunit, non-ATPase, 3
ENSMUSG00000031399(Fam3a)	61.808	1.82185	0.774002	2.35381	0.0185823	0.999794	Up	family with sequence similarity 3, member A
ENSMUSG00000042793(Lgr6)	236.291	1.74291	0.64985	2.68202	0.00731783	0.853123	Up	leucine-rich repeat-containing G protein-coupled receptor 6
ENSMUSG00000086894(Gm15708)	190.485	1.54626	0.67166	2.30214	0.0213272	0.999794	Up	predicted gene 15708
ENSMUSG00000111535(Gm35154)	4.50438	5.53566	2.72174	2.03387	0.0419646	0.999794	Up	predicted gene, 35154
ENSMUSG00000067608(Pcna-ps2)	198.161	-3.19819	0.663892	-4.81733	1.45495e-06	0.00186213	Down	proliferating cell nuclear antigen pseudogene 2
ENSMUSG00000106200(Gm44341)	4.27835	-5.6477	2.7724	-2.03712	0.0416381	0.999794	Down	NA
ENSMUSG00000053358(Gm9905)	259.111	1.70052	0.86136	1.97422	0.0483565	0.999794	Up	predicted gene 9905
ENSMUSG00000033763(Mtss1l)	105.358	1.64033	0.783921	2.09247	0.0363961	0.999794	Up	metastasis suppressor 1-like
ENSMUSG00000031727(Pmfbp1)	19.4086	2.87204	1.27922	2.24514	0.0247591	0.999794	Up	polyamine modulated factor 1 binding protein 1
ENSMUSG00000041528(Rnf123)	174.628	1.88425	0.804896	2.34098	0.019233	0.999794	Up	ring finger protein 123
ENSMUSG00000098112(Bin2)	2701.52	1.24137	0.519751	2.38838	0.0169227	0.999794	Up	bridging integrator 2
ENSMUSG00000081201(Smt3h2-ps4)	49.0119	2.96972	1.21948	2.43523	0.0148823	0.999794	Up	SMT3 suppressor of mif two 3 homolog 2, pseudogene 4 (S. cerevisiae)
ENSMUSG00000110976(Gm48093)	34.7702	-2.4809	1.01428	-2.44597	0.0144464	0.999794	Down	NA
ENSMUSG00000113400(Gm8605)	44.6206	2.83223	0.9727	2.91172	0.0035945	0.625303	Up	GLE1 RNA export mediator pseudogene
ENSMUSG00000012296(Tjap1)	872.26	1.45126	0.610416	2.3775	0.0174306	0.999794	Up	tight junction associated protein 1
ENSMUSG00000056116(H2-T22)	285.321	1.7566	0.561133	3.13046	0.00174535	0.443559	Up	histocompatibility 2, T region locus 22
ENSMUSG00000114999(Gm7962)	9.29359	5.04607	2.33942	2.15698	0.0310074	0.999794	Up	Ewing sarcoma breakpoint region 1 pseudogene
ENSMUSG00000086130(Gm16211)	113.328	-1.68517	0.693726	-2.42917	0.0151336	0.999794	Down	NA
ENSMUSG00000040901(Kcnk18)	227.62	2.20601	0.743352	2.96765	0.00300085	0.572013	Up	potassium channel, subfamily K, member 18
ENSMUSG00000040249(Lrp1)	611.364	1.34921	0.547653	2.46362	0.0137542	0.999794	Up	low density lipoprotein receptor-related protein 1
ENSMUSG00000093727(Obox3-ps5)	115.098	8.79671	2.72801	3.22459	0.00126152	0.393509	Up	oocyte specific homeobox 3, pseudogene 5
ENSMUSG00000025737(Wdr24)	111.76	1.73848	0.708147	2.45497	0.0140896	0.999794	Up	WD repeat domain 24
ENSMUSG00000018974(Sart3)	1018.26	1.36741	0.659975	2.07192	0.0382728	0.999794	Up	squamous cell carcinoma antigen recognized by T cells 3
ENSMUSG00000109692(Gm8575)	8.27205	-4.06649	2.02287	-2.01026	0.0444036	0.999794	Down	peroxiredoxin 2 pseudogene
ENSMUSG00000104524(Gm37333)	5.19283	5.73628	2.62373	2.18631	0.0287929	0.999794	Up	NA
ENSMUSG00000105162(Gm42494)	5052.74	-1.94167	0.760323	-2.55374	0.0106573	0.910587	Down	NA
ENSMUSG00000004043(Stat5a)	211.03	1.16262	0.590225	1.96979	0.0488628	0.999794	Up	signal transducer and activator of transcription 5A
ENSMUSG00000019122(Ccl9)	11.6657	6.90189	2.22398	3.10339	0.00191315	0.457064	Up	chemokine (C-C motif) ligand 9
ENSMUSG00000068079(Tcf15)	41.8174	3.0217	0.968509	3.11995	0.0018088	0.443973	Up	transcription factor 15
ENSMUSG00000027510(Rbm38)	20892.9	1.54326	0.667609	2.31162	0.0207986	0.999794	Up	RNA binding motif protein 38
ENSMUSG00000100801(Gm15459)	166.034	-2.47581	0.817051	-3.03017	0.00244413	0.503758	Down	heat shock protein 8 pseudogene
ENSMUSG00000078902(Gm14443)	7.20824	-6.39785	2.724	-2.3487	0.0188392	0.999794	Down	predicted gene 14443
ENSMUSG00000110444(Gm10033)	699.368	-1.57958	0.623833	-2.53205	0.0113397	0.938084	Down	predicted gene 10033
ENSMUSG00000109032(Gm7972)	86.0116	-1.46036	0.700072	-2.08602	0.0369768	0.999794	Down	predicted gene 7972
ENSMUSG00000035916(Ptprq)	24.1944	-2.78827	1.17937	-2.3642	0.0180692	0.999794	Down	protein tyrosine phosphatase, receptor type, Q
ENSMUSG00000037523(Mavs)	309.558	1.21694	0.587329	2.07199	0.0382662	0.999794	Up	mitochondrial antiviral signaling protein
ENSMUSG00000069806(Cacng7)	4.42482	5.51394	2.73425	2.01662	0.0437351	0.999794	Up	calcium channel, voltage-dependent, gamma subunit 7
ENSMUSG00000020870(Cdc34b)	1853.35	1.87706	0.52466	3.57767	0.000346664	0.163461	Up	cell division cycle 34B
ENSMUSG00000020876(Snx11)	435.61	1.72815	0.642003	2.69182	0.00710641	0.853123	Up	sorting nexin 11
ENSMUSG00000046329(Slc25a23)	79.4882	1.54762	0.747176	2.07129	0.0383318	0.999794	Up	solute carrier family 25 (mitochondrial carrier; phosphate carrier), member 23
ENSMUSG00000027490(E2f1)	706.493	1.47446	0.688963	2.14012	0.0323452	0.999794	Up	E2F transcription factor 1
ENSMUSG00000024112(Cacna1h)	139.873	1.54183	0.665138	2.31806	0.0204459	0.999794	Up	calcium channel, voltage-dependent, T type, alpha 1H subunit
ENSMUSG00000115016(AC158982.1)	1165.04	-1.1982	0.553875	-2.16331	0.0305174	0.999794	Down	NA
ENSMUSG00000020474(Polm)	981.576	1.10256	0.522007	2.11216	0.0346727	0.999794	Up	polymerase (DNA directed), mu
ENSMUSG00000018672(Copz2)	55.0548	-1.93138	0.908525	-2.12584	0.0335162	0.999794	Down	coatomer protein complex, subunit zeta 2
ENSMUSG00000114654(Gm47918)	130.063	-1.35989	0.655043	-2.07603	0.0378915	0.999794	Down	NA
ENSMUSG00000023110(Prmt5)	293.46	1.34275	0.615596	2.18122	0.0291672	0.999794	Up	protein arginine N-methyltransferase 5
ENSMUSG00000069727(Zfp975)	95.0987	-2.0337	0.868944	-2.34043	0.0192615	0.999794	Down	zinc finger protein 975
ENSMUSG00000087260(Lamtor5)	224.986	-1.2999	0.657167	-1.97804	0.0479242	0.999794	Down	late endosomal/lysosomal adaptor, MAPK and MTOR activator 5
ENSMUSG00000032577(Mapkapk3)	14.7742	3.64087	1.63248	2.23026	0.02573	0.999794	Up	mitogen-activated protein kinase-activated protein kinase 3
ENSMUSG00000035781(R3hdm4)	1464.37	1.52589	0.621502	2.45517	0.0140819	0.999794	Up	R3H domain containing 4
ENSMUSG00000095526(Gm10243)	23.3647	-2.63536	1.22841	-2.14534	0.031926	0.999794	Down	ribosomal protein L35a pseudogene
ENSMUSG00000074527(Gm14296)	8.93822	-6.70843	2.58793	-2.5922	0.00953641	0.902397	Down	predicted gene 14296
ENSMUSG00000084949(Gm16249)	25.7052	-3.72357	1.17114	-3.17944	0.00147559	0.422394	Down	predicted gene 16249
ENSMUSG00000021279(Cdc42bpb)	1464.31	1.06893	0.508196	2.10339	0.0354316	0.999794	Up	CDC42 binding protein kinase beta
ENSMUSG00000022556(Hsf1)	1783.67	1.46318	0.555135	2.63572	0.00839599	0.879762	Up	heat shock factor 1
ENSMUSG00000052305(Hbb-bs)	106.901	-10.291	1.62641	-6.32745	2.49253e-10	8.93222e-07	Down	hemoglobin, beta adult s chain
ENSMUSG00000026649(Cfap126)	7.01811	-6.36122	2.37716	-2.67597	0.00745135	0.853123	Down	cilia and flagella associated protein 126
ENSMUSG00000040877(Wdr25)	144.24	1.60314	0.745931	2.14918	0.0316199	0.999794	Up	WD repeat domain 25
ENSMUSG00000003352(Cacnb3)	70.3276	1.61258	0.789458	2.04265	0.0410876	0.999794	Up	calcium channel, voltage-dependent, beta 3 subunit
ENSMUSG00000044700(Tmem201)	2016.69	1.28159	0.57992	2.20994	0.0271092	0.999794	Up	transmembrane protein 201
ENSMUSG00000001228(Uhrf1)	1806.14	-2.19478	0.782463	-2.80496	0.0050323	0.745196	Down	ubiquitin-like, containing PHD and RING finger domains, 1
ENSMUSG00000066613(Zfp932)	813.186	-1.72337	0.658028	-2.619	0.00881879	0.888489	Down	zinc finger protein 932
ENSMUSG00000025036(Sfxn2)	10.5675	3.72992	1.79701	2.07562	0.0379292	0.999794	Up	sideroflexin 2
ENSMUSG00000030685(Kctd13)	1669.41	1.35957	0.600357	2.2646	0.0235375	0.999794	Up	potassium channel tetramerisation domain containing 13
ENSMUSG00000072774(Zfp951)	1467.95	-1.37111	0.628474	-2.18165	0.0291356	0.999794	Down	zinc finger protein 951
ENSMUSG00000031221(Igbp1)	221.055	-1.2375	0.62053	-1.99427	0.0461227	0.999794	Down	immunoglobulin (CD79A) binding protein 1
ENSMUSG00000024776(Stambpl1)	13.6521	-4.83264	1.66202	-2.9077	0.003641	0.627302	Down	STAM binding protein like 1
ENSMUSG00000024777(Ppp2r5b)	31.3383	2.49512	1.10174	2.26471	0.0235305	0.999794	Up	protein phosphatase 2, regulatory subunit B', beta
ENSMUSG00000113626(Gm7240)	229.29	-1.52348	0.774023	-1.96826	0.0490383	0.999794	Down	predicted gene 7240
ENSMUSG00000058558(Rpl5)	177.799	-1.36039	0.68436	-1.98783	0.0468306	0.999794	Down	ribosomal protein L5
ENSMUSG00000002910(Arrdc2)	1732.35	1.49494	0.559766	2.67065	0.0075704	0.853123	Up	arrestin domain containing 2
ENSMUSG00000085546(Gm14252)	6.77888	-6.31332	2.39064	-2.64085	0.00826974	0.878705	Down	NA
ENSMUSG00000098091(Gm16470)	30.9582	3.89792	1.3672	2.85102	0.00435788	0.673143	Up	glyceraldehyde-3-phosphate dehydrogenase pseudogene
ENSMUSG00000029909(Prss37)	17.6705	-3.41291	1.45504	-2.34558	0.0189976	0.999794	Down	protease, serine 37
ENSMUSG00000095113(Gm3633)	26.0995	-8.25571	1.82923	-4.51321	6.38527e-06	0.00673008	Down	predicted gene 3633
ENSMUSG00000002496(Tsc2)	330.783	-2.54542	0.759601	-3.351	0.000805217	0.294446	Down	tuberous sclerosis 2
ENSMUSG00000017734(Dbndd2)	11.2063	-4.19876	1.91527	-2.19225	0.0283613	0.999794	Down	dysbindin (dystrobrevin binding protein 1) domain containing 2
ENSMUSG00000078868(Gm14412)	29.4509	-3.51836	1.1487	-3.06292	0.00219192	0.491081	Down	predicted gene 14412
ENSMUSG00000015461(Atf6b)	97.0342	1.67795	0.756998	2.21658	0.0266517	0.999794	Up	activating transcription factor 6 beta
ENSMUSG00000078866(Zfp970)	34.878	-2.89304	1.33664	-2.16442	0.030432	0.999794	Down	zinc finger protein 970
ENSMUSG00000078864(Gm14322)	19.9187	-3.09478	1.26648	-2.4436	0.0145415	0.999794	Down	predicted gene 14322
ENSMUSG00000110525(Gm45893)	22.58	2.49922	1.25187	1.99638	0.0458923	0.999794	Up	NA
ENSMUSG00000107464(Gm44150)	253.408	-1.59848	0.767142	-2.08368	0.0371896	0.999794	Down	NA
ENSMUSG00000038642(Ctss)	25.7569	3.1841	1.31811	2.41566	0.0157069	0.999794	Up	cathepsin S
ENSMUSG00000072066(6720489N17Rik)	420.294	-1.47063	0.650214	-2.26176	0.023712	0.999794	Down	RIKEN cDNA 6720489N17 gene
ENSMUSG00000035596(Mboat7)	251.048	1.63521	0.658806	2.48208	0.0130617	0.995909	Up	membrane bound O-acyltransferase domain containing 7
ENSMUSG00000003346(Abhd17a)	192.652	1.81124	0.645308	2.80679	0.00500378	0.745196	Up	abhydrolase domain containing 17A
ENSMUSG00000041377(Ninj2)	432.66	-1.64743	0.736669	-2.23632	0.0253309	0.999794	Down	ninjurin 2
ENSMUSG00000057606(Colq)	10.7515	-5.57377	2.02804	-2.74835	0.00598957	0.794971	Down	collagen-like tail subunit (single strand of homotrimer) of asymmetric acetylcholinesterase
ENSMUSG00000053030(Spink2)	225.216	-2.83772	0.819951	-3.46085	0.000538478	0.229725	Down	serine peptidase inhibitor, Kazal type 2
ENSMUSG00000037415(Ranbp10)	193.185	1.41559	0.691852	2.0461	0.0407469	0.999794	Up	RAN binding protein 10
ENSMUSG00000095363(Gm4567)	9.4377	6.5973	2.5803	2.55679	0.0105643	0.910587	Up	predicted gene 4567
ENSMUSG00000032436(Cmtm7)	111.413	-4.03013	0.727603	-5.53891	3.04357e-08	6.81684e-05	Down	CKLF-like MARVEL transmembrane domain containing 7
ENSMUSG00000057193(Slc44a2)	1368.26	1.0968	0.546981	2.0052	0.044942	0.999794	Up	solute carrier family 44, member 2
ENSMUSG00000031387(Renbp)	6.65108	4.61959	2.35311	1.96318	0.049625	0.999794	Up	renin binding protein
ENSMUSG00000024764(Naa40)	2582.76	1.19902	0.610058	1.96543	0.049365	0.999794	Up	N(alpha)-acetyltransferase 40, NatD catalytic subunit
ENSMUSG00000074062(Fbxw16)	13678.1	-1.79263	0.689259	-2.6008	0.00930061	0.900802	Down	F-box and WD-40 domain protein 16
ENSMUSG00000055789(E330017A01Rik)	1845.21	-1.20789	0.584265	-2.06736	0.0387004	0.999794	Down	RIKEN cDNA E330017A01 gene
ENSMUSG00000040213(Kyat3)	14.8544	-3.58503	1.52954	-2.34385	0.0190857	0.999794	Down	kynurenine aminotransferase 3
ENSMUSG00000024248(Cox7a2l)	608.166	-1.4641	0.62706	-2.33486	0.0195508	0.999794	Down	cytochrome c oxidase subunit VIIa polypeptide 2-like
ENSMUSG00000111950(Gm48893)	140.862	-2.03575	0.888935	-2.2901	0.0220157	0.999794	Down	NA
ENSMUSG00000052752(Traf7)	878.159	1.26913	0.57158	2.22039	0.0263925	0.999794	Up	TNF receptor-associated factor 7
ENSMUSG00000113081(Gm3333)	409.853	-1.52467	0.732514	-2.08142	0.0373957	0.999794	Down	zinc finger protein 938 pseudogene
ENSMUSG00000104572(Fbxw23)	3642.26	-1.36774	0.591364	-2.31286	0.0207306	0.999794	Down	F-box and WD-40 domain protein 23
ENSMUSG00000115664(Gm32913)	38.686	2.67408	1.0042	2.6629	0.00774697	0.856462	Up	predicted gene, 32913
ENSMUSG00000048067(Olfr1349)	154.992	1.40588	0.646766	2.17371	0.0297273	0.999794	Up	olfactory receptor 1349
ENSMUSG00000022793(B4galt4)	772.77	-1.11016	0.520061	-2.13468	0.0327871	0.999794	Down	UDP-Gal:betaGlcNAc beta 1,4-galactosyltransferase, polypeptide 4
ENSMUSG00000030602(Pak4)	1452.04	1.74597	0.601222	2.90403	0.0036839	0.628649	Up	p21 protein (Cdc42/Rac)-activated kinase 4
ENSMUSG00000020946(Gosr2)	382.631	1.23262	0.605275	2.03646	0.0417045	0.999794	Up	golgi SNAP receptor complex member 2
ENSMUSG00000094248(Hist1h2ao)	22.6506	-6.52243	1.93943	-3.36307	0.000770802	0.287734	Down	histone cluster 1, H2ao
ENSMUSG00000109909(Gm45663)	77.1693	-1.70101	0.814268	-2.08901	0.0367068	0.999794	Down	NA
ENSMUSG00000082279(Gm12870)	16.3604	4.97555	1.89355	2.62762	0.00859834	0.885431	Up	replication factor C (activator 1) 5 pseudogene
ENSMUSG00000026348(Acmsd)	10.0598	-5.28272	2.24906	-2.34885	0.0188315	0.999794	Down	amino carboxymuconate semialdehyde decarboxylase
ENSMUSG00000063065(Mapk3)	2419.43	1.65222	0.660782	2.50041	0.012405	0.9678	Up	mitogen-activated protein kinase 3
ENSMUSG00000107743(Gm44087)	755.003	-2.07804	0.680114	-3.05543	0.00224738	0.491081	Down	NA
ENSMUSG00000002870(Mcm2)	1608.83	1.27552	0.552729	2.30767	0.0210176	0.999794	Up	minichromosome maintenance complex component 2
ENSMUSG00000110411(Gm45457)	5.14789	5.74116	2.65364	2.16351	0.0305023	0.999794	Up	NA
ENSMUSG00000115166(Vmn2r-ps110)	49.3129	-4.51797	0.942603	-4.79308	1.64242e-06	0.00196193	Down	vomeronasal 2, receptor, pseudogene 110
ENSMUSG00000068240(Gm11808)	101.9	-2.35715	0.915198	-2.57556	0.0100077	0.910587	Down	ubiquitin A-52 residue ribosomal protein fusion product 1 pseudogene
ENSMUSG00000028411(Aptx)	37.2226	-2.1329	0.978125	-2.1806	0.0292132	0.999794	Down	aprataxin
ENSMUSG00000048402(Gli2)	27.6716	2.25965	1.04276	2.16699	0.0302359	0.999794	Up	GLI-Kruppel family member GLI2
ENSMUSG00000041740(Rnf10)	635.235	1.43106	0.675151	2.11962	0.034038	0.999794	Up	ring finger protein 10
ENSMUSG00000054134(Umodl1)	1359.49	-1.56954	0.604575	-2.59611	0.00942858	0.901276	Down	uromodulin-like 1
ENSMUSG00000094954(Gm8011)	87.0303	-2.27381	0.715352	-3.17859	0.00147996	0.422394	Down	predicted gene 8011
ENSMUSG00000029120(Ppp2r2c)	5.67371	5.86443	2.54943	2.30029	0.0214317	0.999794	Up	protein phosphatase 2, regulatory subunit B, gamma
ENSMUSG00000029121(Crmp1)	56.2089	2.88179	0.996196	2.89279	0.00381836	0.645447	Up	collapsin response mediator protein 1
ENSMUSG00000038342(Mlxip)	1135.19	1.49458	0.603258	2.47752	0.01323	0.996028	Up	MLX interacting protein
ENSMUSG00000020407(Upp1)	90.9768	-2.77097	1.09355	-2.53392	0.0112793	0.938084	Down	uridine phosphorylase 1
ENSMUSG00000025157(Zdhhc16)	55.4504	1.66677	0.800018	2.08341	0.0372137	0.999794	Up	zinc finger, DHHC domain containing 16
ENSMUSG00000116089(Gm7859)	11.0094	-7.0126	2.10099	-3.33776	0.000844553	0.302654	Down	NFU1 iron-sulfur cluster scaffold homolog pseudogene
ENSMUSG00000057060(Slc35f3)	171.234	2.12978	0.937798	2.27104	0.0231444	0.999794	Up	solute carrier family 35, member F3
ENSMUSG00000107581(Gm44828)	42.9221	-8.97372	1.73546	-5.1708	2.33099e-07	0.000348055	Down	NA
ENSMUSG00000038539(Atf5)	30.495	2.76037	1.22108	2.2606	0.0237841	0.999794	Up	activating transcription factor 5
ENSMUSG00000114783(Gm48217)	8.41191	-6.62231	2.26545	-2.92317	0.00346487	0.625303	Down	NA
ENSMUSG00000087093(Gm15486)	5.28688	-5.95081	2.63043	-2.2623	0.0236792	0.999794	Down	predicted gene 15486
ENSMUSG00000044433(Camsap3)	440.832	1.93688	0.773624	2.50365	0.0122919	0.9678	Up	calmodulin regulated spectrin-associated protein family, member 3
ENSMUSG00000090069(E430024P14Rik)	79.7354	-1.58341	0.787344	-2.01108	0.0443173	0.999794	Down	RIKEN cDNA E430024P14 gene
ENSMUSG00000108660(Gm21284)	8.1785	6.40742	2.30478	2.78006	0.00543485	0.770787	Up	predicted gene, 21284
ENSMUSG00000062380(Tubb3)	6987.83	1.24376	0.588002	2.11523	0.0344102	0.999794	Up	tubulin, beta 3 class III
ENSMUSG00000073787(Gm10575)	4.85726	5.64587	2.6515	2.12931	0.0332283	0.999794	Up	predicted gene 10575
ENSMUSG00000024672(Ms4a7)	6.7981	6.13583	2.39065	2.56659	0.0102704	0.910587	Up	membrane-spanning 4-domains, subfamily A, member 7
ENSMUSG00000024868(Dkk1)	18.6797	-3.72301	1.62915	-2.28525	0.0222984	0.999794	Down	dickkopf WNT signaling pathway inhibitor 1
ENSMUSG00000026421(Csrp1)	90.7029	1.7812	0.868617	2.05061	0.0403047	0.999794	Up	cysteine and glycine-rich protein 1
ENSMUSG00000006134(Crkl)	696.171	1.13077	0.572876	1.97384	0.0483994	0.999794	Up	v-crk avian sarcoma virus CT10 oncogene homolog-like
ENSMUSG00000115597(Gm49030)	42.4707	2.14151	1.0413	2.05656	0.0397282	0.999794	Up	NA
ENSMUSG00000075054(Yae1d1)	285.167	1.29835	0.553179	2.34708	0.0189214	0.999794	Up	Yae1 domain containing 1
ENSMUSG00000107994(D830050J10Rik)	83.917	3.26275	1.07457	3.03632	0.00239483	0.503758	Up	RIKEN cDNA D830050J10 gene
ENSMUSG00000025223(Ldb1)	1242.31	1.25016	0.564334	2.21528	0.0267409	0.999794	Up	LIM domain binding 1
ENSMUSG00000025225(Nfkb2)	64.9849	2.70762	0.978423	2.76733	0.00565173	0.785021	Up	nuclear factor of kappa light polypeptide gene enhancer in B cells 2, p49/p100
ENSMUSG00000005823(Gpr108)	198.415	1.33708	0.654984	2.0414	0.0412111	0.999794	Up	G protein-coupled receptor 108
ENSMUSG00000105107(Gm43412)	9.60247	-4.03627	2.0288	-1.98948	0.0466481	0.999794	Down	NA
ENSMUSG00000022218(Tgm1)	5.24154	-5.945	2.62493	-2.26482	0.0235237	0.999794	Down	transglutaminase 1, K polypeptide
ENSMUSG00000114547(Gm3226)	17.0443	-4.62495	1.74818	-2.64558	0.00815506	0.878447	Down	tubulin, alpha 1B pseudogene
ENSMUSG00000117013(CAAA01141682.1)	27.2553	-3.14312	1.31152	-2.39654	0.0165507	0.999794	Down	NA
ENSMUSG00000117015(AC105297.1)	11.4934	3.72781	1.61967	2.30158	0.0213587	0.999794	Up	NA
ENSMUSG00000051768(Xrcc1)	339.174	1.25105	0.633625	1.97443	0.0483332	0.999794	Up	X-ray repair complementing defective repair in Chinese hamster cells 1
ENSMUSG00000095597(Gm6472)	158.396	-1.48832	0.727463	-2.0459	0.0407661	0.999794	Down	ribosomal protein S7 pseudogene
ENSMUSG00000020307(Cdc34)	1191.62	1.03347	0.510452	2.02462	0.0429068	0.999794	Up	cell division cycle 34
ENSMUSG00000110896(Gm48273)	88.5636	-2.45534	0.971814	-2.52655	0.0115189	0.942445	Down	NA
ENSMUSG00000062075(Lmnb2)	15.2103	3.49487	1.56102	2.23883	0.0251671	0.999794	Up	lamin B2
ENSMUSG00000112675(Gm48892)	93.1377	-2.77265	0.878432	-3.15636	0.00159751	0.4337	Down	NA
ENSMUSG00000032300(1700017B05Rik)	1002.88	2.11593	0.734858	2.87938	0.00398464	0.665845	Up	RIKEN cDNA 1700017B05 gene
ENSMUSG00000021771(Vdac2)	425.01	-1.21619	0.582071	-2.08942	0.03667	0.999794	Down	voltage-dependent anion channel 2
ENSMUSG00000045934(Mtmr11)	23.9987	2.17673	1.09206	1.99323	0.0462358	0.999794	Up	myotubularin related protein 11
ENSMUSG00000017165(Gast)	5.52736	-6.01535	2.58185	-2.32986	0.0198135	0.999794	Down	gastrin
ENSMUSG00000002227(Mov10)	46.6873	1.85423	0.890808	2.08151	0.037387	0.999794	Up	Moloney leukemia virus 10
ENSMUSG00000109535(Gm8728)	251.175	-7.26211	0.870015	-8.34711	6.99555e-17	1.25346e-12	Down	NLR family, pyrin domain containing 4E pseudogene
ENSMUSG00000025939(Ube2w)	1731.81	-1.18137	0.520734	-2.26866	0.0232888	0.999794	Down	ubiquitin-conjugating enzyme E2W (putative)
ENSMUSG00000114934(Gm48342)	927.742	-1.13036	0.541109	-2.08898	0.0367098	0.999794	Down	NA
ENSMUSG00000074059(Fbxw18)	24814.7	-1.60295	0.625597	-2.56228	0.0103988	0.910587	Down	F-box and WD-40 domain protein 18
ENSMUSG00000042570(Mier2)	2890.59	1.48471	0.548176	2.70846	0.00675968	0.837946	Up	MIER family member 2
ENSMUSG00000096751(Gm28373)	14.8609	3.06925	1.36433	2.24965	0.0244714	0.999794	Up	NA
ENSMUSG00000052724(Gm9888)	11.5823	-7.08214	2.18227	-3.24532	0.00117321	0.38221	Down	predicted gene 9888
ENSMUSG00000052727(Map1b)	3813.6	1.24162	0.600462	2.06778	0.0386605	0.999794	Up	microtubule-associated protein 1B
ENSMUSG00000091423(Gm17509)	26.4921	-2.47606	1.04804	-2.36256	0.0181494	0.999794	Down	predicted gene, 17509
ENSMUSG00000031955(Bcar1)	474.858	1.84673	0.71274	2.59103	0.00956889	0.902397	Up	breast cancer anti-estrogen resistance 1
ENSMUSG00000028848(Gpn2)	2060.39	1.11348	0.509667	2.18472	0.0289094	0.999794	Up	GPN-loop GTPase 2
ENSMUSG00000028849(Map7d1)	39.4423	2.3893	1.00267	2.38293	0.0171753	0.999794	Up	MAP7 domain containing 1
ENSMUSG00000086873(Gm15672)	49.4314	3.55465	1.40985	2.52129	0.0116926	0.948002	Up	predicted gene 15672
ENSMUSG00000020101(Vsir)	5.54571	5.83257	2.55881	2.27941	0.0226426	0.999794	Up	V-set immunoregulatory receptor
ENSMUSG00000017861(Mybl2)	1941.57	1.18068	0.600488	1.9662	0.0492753	0.999794	Up	myeloblastosis oncogene-like 2
ENSMUSG00000096696(Zfp960)	1067.29	-1.41656	0.691584	-2.04828	0.0405326	0.999794	Down	zinc finger protein 960
ENSMUSG00000097709(2810429I04Rik)	15.5112	-3.21347	1.38274	-2.32399	0.020126	0.999794	Down	RIKEN cDNA 2810429I04 gene
ENSMUSG00000084401(Gm12586)	38.9749	-8.83591	3.16529	-2.7915	0.00524639	0.758103	Down	predicted gene 12586
ENSMUSG00000022300(Dcaf13)	634.951	-1.15785	0.58133	-1.99173	0.0464012	0.999794	Down	DDB1 and CUL4 associated factor 13
ENSMUSG00000098137(Gm33962)	1141.46	-1.82357	0.714288	-2.55299	0.0106804	0.910587	Down	predicted gene, 33962
ENSMUSG00000024646(Cyb5a)	317.649	-1.57121	0.700847	-2.24187	0.0249699	0.999794	Down	cytochrome b5 type A (microsomal)
ENSMUSG00000094441(Zfp955a)	880.144	-1.36279	0.552133	-2.46822	0.0135785	0.999794	Down	zinc finger protein 955A
ENSMUSG00000079071(Gm14085)	224.543	1.49202	0.616629	2.41963	0.0155361	0.999794	Up	predicted gene 14085
ENSMUSG00000054808(Actn4)	1276.67	1.26576	0.580654	2.17989	0.0292657	0.999794	Up	actinin alpha 4
ENSMUSG00000115138(Gm36899)	29.6005	-3.04279	1.02781	-2.96046	0.00307177	0.573334	Down	predicted gene, 36899
ENSMUSG00000114426(Gm10769)	7.57732	-5.06647	2.3318	-2.17277	0.0297974	0.999794	Down	zinc finger protein pseudogene
ENSMUSG00000102912(Gm20731)	8.81271	4.9617	2.51049	1.97639	0.048111	0.999794	Up	NA
ENSMUSG00000117199(AC126942.2)	35.5765	-2.03984	0.933688	-2.18471	0.0289098	0.999794	Down	NA
ENSMUSG00000074506(Gm10705)	6.23262	-4.779	2.35203	-2.03186	0.0421673	0.999794	Down	predicted gene 10705
ENSMUSG00000032783(Troap)	1446.21	1.26551	0.573125	2.20809	0.0272379	0.999794	Up	trophinin associated protein
ENSMUSG00000027748(Trpc4)	438.049	1.25354	0.538889	2.32615	0.0200105	0.999794	Up	transient receptor potential cation channel, subfamily C, member 4
ENSMUSG00000034708(Grn)	1792.48	1.45112	0.585509	2.47839	0.0131976	0.996028	Up	granulin
ENSMUSG00000111929(Gm48780)	66.2314	-2.51056	1.03185	-2.43306	0.0149718	0.999794	Down	NA
ENSMUSG00000083472(Gm13491)	232.38	-1.29681	0.588768	-2.20258	0.0276243	0.999794	Down	predicted gene 13491
ENSMUSG00000038500(Prr3)	154.169	1.55491	0.668301	2.32666	0.0199833	0.999794	Up	proline-rich polypeptide 3
ENSMUSG00000097197(9530027J09Rik)	40.7753	1.80163	0.903329	1.99444	0.0461042	0.999794	Up	RIKEN cDNA 9530027J09 gene
ENSMUSG00000115965(Gm30564)	135.718	-1.54189	0.623473	-2.47307	0.0133957	0.999794	Down	predicted gene, 30564
ENSMUSG00000025876(Unc5a)	674.503	1.83892	0.57872	3.17757	0.00148515	0.422394	Up	unc-5 netrin receptor A
ENSMUSG00000025870(Arl10)	15.7838	5.84276	2.04673	2.85468	0.00430803	0.673143	Up	ADP-ribosylation factor-like 10
ENSMUSG00000062275(Fbxw24)	58078.1	-1.34424	0.579001	-2.32166	0.0202514	0.999794	Down	F-box and WD-40 domain protein 24
ENSMUSG00000036814(Slc6a20a)	1117.05	1.11729	0.536865	2.08114	0.0374211	0.999794	Up	solute carrier family 6 (neurotransmitter transporter), member 20A
ENSMUSG00000030500(Slc17a6)	32.8622	-7.18616	1.68281	-4.27033	1.95183e-05	0.0166538	Down	solute carrier family 17 (sodium-dependent inorganic phosphate cotransporter), member 6
ENSMUSG00000009293(Ube2g2)	924.964	1.53385	0.655018	2.34169	0.0191967	0.999794	Up	ubiquitin-conjugating enzyme E2G 2
ENSMUSG00000061787(Rps17)	39.0724	-3.51104	1.41336	-2.48417	0.0129852	0.994311	Down	ribosomal protein S17
ENSMUSG00000085192(Gm12195)	71.5205	1.5684	0.772327	2.03075	0.0422803	0.999794	Up	NA
ENSMUSG00000063350(Olfr874)	7.02068	4.63604	2.27783	2.03529	0.0418218	0.999794	Up	olfactory receptor 874
ENSMUSG00000033216(Eefsec)	2363.86	1.61708	0.739369	2.18711	0.0287348	0.999794	Up	eukaryotic elongation factor, selenocysteine-tRNA-specific
ENSMUSG00000036598(Ccdc113)	21.1181	-4.03792	1.29667	-3.11408	0.00184522	0.446794	Down	coiled-coil domain containing 113
ENSMUSG00000097788(Gm16596)	4.08572	-5.58009	2.82942	-1.97217	0.0485905	0.999794	Down	predicted gene, 16596
ENSMUSG00000069014(Gm5641)	379.023	-1.30783	0.538506	-2.42863	0.0151561	0.999794	Down	heterogeneous nuclear ribonucleoprotein A3 pseudogene
ENSMUSG00000021243(Fcf1)	130.725	-2.0985	0.90682	-2.31413	0.0206605	0.999794	Down	FCF1 rRNA processing protein
ENSMUSG00000020661(Dnmt3a)	1762.89	1.11974	0.556221	2.01313	0.0441014	0.999794	Up	DNA methyltransferase 3A
ENSMUSG00000005514(Por)	446.148	1.36629	0.574463	2.37837	0.0173892	0.999794	Up	P450 (cytochrome) oxidoreductase
ENSMUSG00000079344(Lipo4)	6.63534	-6.28379	2.41571	-2.60122	0.00928937	0.900802	Down	lipase, member O4
ENSMUSG00000090015(Gm15446)	1710.95	-1.72611	0.641739	-2.68974	0.00715069	0.853123	Down	predicted gene 15446
ENSMUSG00000039943(Plcb4)	125.516	-1.37782	0.659504	-2.08917	0.036692	0.999794	Down	phospholipase C, beta 4
ENSMUSG00000090862(Rps13)	10.5725	-6.95032	2.29387	-3.02995	0.00244597	0.503758	Down	ribosomal protein S13
ENSMUSG00000096333(Gm13871)	19.0277	7.6153	1.88376	4.0426	5.28607e-05	0.0378863	Up	predicted gene 13871
ENSMUSG00000029513(Prkab1)	3739.65	1.07106	0.52421	2.04319	0.0410335	0.999794	Up	protein kinase, AMP-activated, beta 1 non-catalytic subunit
ENSMUSG00000081485(Gm12338)	125.555	-1.72939	0.840023	-2.05874	0.039519	0.999794	Down	cytochrome c oxidase, subunit VIIc pseudogene
ENSMUSG00000024833(Pola2)	663.883	1.1418	0.557975	2.04633	0.0407239	0.999794	Up	polymerase (DNA directed), alpha 2
ENSMUSG00000046846(Spesp1)	14.8347	-6.04142	1.97694	-3.05595	0.00224348	0.491081	Down	sperm equatorial segment protein 1
ENSMUSG00000098071(Gm44525)	237.67	-1.66857	0.665523	-2.50715	0.0121709	0.9678	Down	NA
ENSMUSG00000092627(D130058E05Rik)	37.7208	3.07546	1.20788	2.54617	0.0108911	0.920504	Up	NA
ENSMUSG00000074060(Fbxw15)	13097.5	-1.9012	0.668953	-2.84206	0.00448237	0.680636	Down	F-box and WD-40 domain protein 15
ENSMUSG00000020455(Trim11)	1229.1	1.43646	0.665974	2.15693	0.0310108	0.999794	Up	tripartite motif-containing 11
ENSMUSG00000024079(Eif2ak2)	19.3085	-3.3688	1.26698	-2.65893	0.00783903	0.856462	Down	eukaryotic translation initiation factor 2-alpha kinase 2
ENSMUSG00000023908(Pkmyt1)	582.912	1.1612	0.548086	2.11865	0.0341202	0.999794	Up	protein kinase, membrane associated tyrosine/threonine 1
ENSMUSG00000028541(B4galt2)	244.272	1.55358	0.655335	2.37067	0.0177558	0.999794	Up	UDP-Gal:betaGlcNAc beta 1,4- galactosyltransferase, polypeptide 2
ENSMUSG00000087203(Gm13986)	21.3981	-2.65976	1.17171	-2.26998	0.0232087	0.999794	Down	predicted gene 13986
ENSMUSG00000024319(Vps52)	32.5969	2.2203	1.07935	2.05708	0.0396788	0.999794	Up	VPS52 GARP complex subunit
ENSMUSG00000022748(Cmss1)	71.3163	-1.59618	0.744626	-2.1436	0.0320651	0.999794	Down	cms small ribosomal subunit 1
ENSMUSG00000075002(Gm813)	1929.09	-1.1863	0.562503	-2.10897	0.0349474	0.999794	Down	predicted gene 813
ENSMUSG00000082663(Trav13-3)	53.8736	2.64064	0.90602	2.91455	0.003562	0.625303	Up	T cell receptor alpha variable 13-3
ENSMUSG00000025002(Cyp2c55)	8.30378	-5.20681	2.21805	-2.34747	0.0189015	0.999794	Down	cytochrome P450, family 2, subfamily c, polypeptide 55
ENSMUSG00000025004(Cyp2c40)	4.61578	-5.75993	2.70437	-2.12986	0.0331831	0.999794	Down	cytochrome P450, family 2, subfamily c, polypeptide 40
ENSMUSG00000021319(Sfrp4)	45.313	2.40816	1.05089	2.29154	0.0219324	0.999794	Up	secreted frizzled-related protein 4
ENSMUSG00000024663(Rab3il1)	1986.43	1.44479	0.694736	2.07962	0.0375604	0.999794	Up	RAB3A interacting protein (rabin3)-like 1
ENSMUSG00000059013(Sh2d3c)	920.202	2.57557	0.652878	3.94494	7.9819e-05	0.0510784	Up	SH2 domain containing 3C
ENSMUSG00000040812(Agbl2)	92.3934	-4.70754	0.877596	-5.36413	8.1341e-08	0.000161941	Down	ATP/GTP binding protein-like 2
ENSMUSG00000069516(Lyz2)	127.048	3.33547	0.833908	3.99981	6.33935e-05	0.0436879	Up	lysozyme 2
ENSMUSG00000112640(Gm32687)	85.8118	-1.78215	0.820253	-2.17269	0.029804	0.999794	Down	predicted gene, 32687
ENSMUSG00000104614(Fbxw27)	8477.89	-1.4322	0.673029	-2.12799	0.0333381	0.999794	Down	F-box and WD-40 domain protein 27
ENSMUSG00000102615(Gm37844)	21.0085	-2.8599	1.17863	-2.42647	0.0152464	0.999794	Down	NA
ENSMUSG00000022674(Ube2v2)	27.5408	-3.29318	1.22945	-2.67858	0.00739354	0.853123	Down	ubiquitin-conjugating enzyme E2 variant 2
ENSMUSG00000029598(Plbd2)	250.805	1.44052	0.650301	2.21515	0.0267495	0.999794	Up	phospholipase B domain containing 2
ENSMUSG00000029591(Ung)	524.519	1.34658	0.60007	2.24404	0.0248296	0.999794	Up	uracil DNA glycosylase
ENSMUSG00000053216(Btn2a2)	4.76057	-5.80595	2.70066	-2.14982	0.0315694	0.999794	Down	butyrophilin, subfamily 2, member A2
ENSMUSG00000086189(Gm15462)	21.7544	-3.8286	1.57867	-2.4252	0.0153	0.999794	Down	predicted gene 15462
ENSMUSG00000086234(Usp46os2)	1437.52	-1.52955	0.554972	-2.75609	0.00584974	0.794719	Down	ubiquitin specific peptidase 46, opposite strand 2
ENSMUSG00000085526(Gm16083)	243.716	-1.38097	0.656334	-2.10407	0.0353722	0.999794	Down	predicted gene 16083
ENSMUSG00000095134(Mid1-ps1)	11.9224	3.77281	1.72761	2.18383	0.0289748	0.999794	Up	midline 1, pseudogene 1
ENSMUSG00000033863(Klf9)	12.359	3.12518	1.51731	2.05969	0.0394285	0.999794	Up	Kruppel-like factor 9
ENSMUSG00000113816(Gm47003)	89.6408	-2.76885	0.886233	-3.12429	0.00178235	0.443559	Down	NA
ENSMUSG00000047237(Fbxw21)	10893.3	-1.84463	0.784963	-2.34995	0.0187758	0.999794	Down	F-box and WD-40 domain protein 21
ENSMUSG00000109848(Gm45391)	11.9663	-7.12911	2.21276	-3.22182	0.00127378	0.393509	Down	NA
ENSMUSG00000040563(Plppr2)	5.0337	5.69798	2.61992	2.17486	0.0296403	0.999794	Up	phospholipid phosphatase related 2
ENSMUSG00000003604(Aven)	222.321	-1.61382	0.728445	-2.21542	0.026731	0.999794	Down	apoptosis, caspase activation inhibitor
ENSMUSG00000046079(Lrrc8d)	905.238	1.45519	0.569656	2.55451	0.0106337	0.910587	Up	leucine rich repeat containing 8D
ENSMUSG00000001517(Foxm1)	161.491	1.24209	0.608926	2.0398	0.0413705	0.999794	Up	forkhead box M1
ENSMUSG00000100084(2310068J16Rik)	193.917	-1.34973	0.64594	-2.08955	0.0366579	0.999794	Down	RIKEN cDNA 2310068J16 gene
ENSMUSG00000020079(Supv3l1)	943.082	1.16751	0.545012	2.14218	0.0321792	0.999794	Up	suppressor of var1, 3-like 1 (S. cerevisiae)
ENSMUSG00000114274(Gm35333)	143.984	-2.28371	0.678989	-3.3634	0.000769877	0.287734	Down	predicted gene, 35333
ENSMUSG00000031818(Cox4i1)	259.19	-1.6452	0.720202	-2.28436	0.0223502	0.999794	Down	cytochrome c oxidase subunit 4I1
ENSMUSG00000091223(Gm8775)	10.8309	-3.54381	1.66657	-2.12642	0.0334684	0.999794	Down	heterogeneous nuclear ribonucleoprotein H2 pseudogene
ENSMUSG00000031813(Mvb12a)	18.4756	-2.51757	1.22615	-2.05323	0.0400507	0.999794	Down	multivesicular body subunit 12A
ENSMUSG00000107018(Gm43694)	343.564	-3.90019	0.873208	-4.46651	7.95077e-06	0.00756643	Down	NA
ENSMUSG00000001729(Akt1)	1778.49	1.39224	0.620739	2.24287	0.0249052	0.999794	Up	thymoma viral proto-oncogene 1
ENSMUSG00000039706(Ldb2)	144.266	-1.45297	0.633397	-2.29394	0.0217938	0.999794	Down	LIM domain binding 2
ENSMUSG00000023232(Serinc2)	5.54571	5.83257	2.55881	2.27941	0.0226426	0.999794	Up	serine incorporator 2
ENSMUSG00000073007(Tent5d)	29.9537	-2.19073	0.982043	-2.23078	0.0256955	0.999794	Down	NA
ENSMUSG00000031533(Mrps31)	853.226	-1.09345	0.531568	-2.05703	0.0396829	0.999794	Down	mitochondrial ribosomal protein S31
ENSMUSG00000093483(AA465934)	229.996	4.42444	0.719601	6.14847	7.82355e-10	2.33637e-06	Up	expressed sequence AA465934
ENSMUSG00000022180(Slc7a8)	91.0207	1.47674	0.689903	2.1405	0.0323146	0.999794	Up	solute carrier family 7 (cationic amino acid transporter, y+ system), member 8
ENSMUSG00000085118(Gm15774)	26.2476	3.10495	1.3195	2.35312	0.0186164	0.999794	Up	predicted gene 15774
ENSMUSG00000087679(Tmem250-ps)	157.796	1.60448	0.775731	2.06834	0.0386076	0.999794	Up	transmembrane protein 250, pseudogene
ENSMUSG00000018727(Cpsf4l)	358.739	-2.40012	0.917197	-2.61679	0.00887597	0.888489	Down	cleavage and polyadenylation specific factor 4-like
ENSMUSG00000022960(Donson)	904.999	1.38508	0.560871	2.46952	0.0135294	0.999794	Up	downstream neighbor of SON
ENSMUSG00000112160(BC024063)	363.696	-1.75702	0.721779	-2.43429	0.0149211	0.999794	Down	cDNA sequence BC024063
ENSMUSG00000050957(Insl6)	7.03799	4.64638	2.27021	2.04668	0.0406896	0.999794	Up	insulin-like 6
ENSMUSG00000048000(Gigyf2)	877.064	1.31211	0.662909	1.97932	0.0477796	0.999794	Up	GRB10 interacting GYF protein 2
ENSMUSG00000075219(Olfr994)	4.18141	-5.6122	2.8414	-1.97515	0.0482512	0.999794	Down	olfactory receptor 994
ENSMUSG00000075218(Olfr995)	21.1538	-7.95499	1.84805	-4.30454	1.67331e-05	0.0149912	Down	olfactory receptor 995
ENSMUSG00000005686(Ampd3)	1982.5	1.20858	0.566019	2.13523	0.032742	0.999794	Up	adenosine monophosphate deaminase 3
ENSMUSG00000109964(Gm45350)	9.98853	3.5145	1.6978	2.07003	0.0384498	0.999794	Up	NA
ENSMUSG00000107522(Gm44988)	55.1351	-9.33565	1.6751	-5.5732	2.50097e-08	6.40178e-05	Down	NA
ENSMUSG00000043648(Pld6)	28.0977	2.38106	1.12083	2.12437	0.0336394	0.999794	Up	phospholipase D family, member 6
ENSMUSG00000032498(Mlh1)	13.0406	-4.9745	1.86045	-2.67381	0.00749951	0.853123	Down	mutL homolog 1
ENSMUSG00000080916(Gm12463)	1181.13	-1.39282	0.512404	-2.71821	0.00656357	0.832766	Down	aurora kinase C pseudogene
ENSMUSG00000083671(Gm14304)	8.17143	-6.58024	2.2871	-2.87711	0.00401335	0.665845	Down	predicted gene 14304
ENSMUSG00000019338(Zfp687)	160.925	1.86967	0.810514	2.30677	0.0210674	0.999794	Up	zinc finger protein 687
ENSMUSG00000093402(Gm18588)	139.271	-1.76843	0.679824	-2.6013	0.00928707	0.900802	Down	oxysterol binding protein-like 9 pseudogene
ENSMUSG00000097893(1700034P13Rik)	28.6358	3.37299	1.31765	2.55985	0.0104717	0.910587	Up	RIKEN cDNA 1700034P13 gene
ENSMUSG00000021125(Arg2)	247.855	-2.31522	0.811878	-2.85169	0.00434877	0.673143	Down	arginase type II
ENSMUSG00000019810(Fuca2)	5.11326	5.71717	2.61532	2.18603	0.0288134	0.999794	Up	fucosidase, alpha-L- 2, plasma
ENSMUSG00000042308(Setd1a)	1068.85	1.09629	0.515341	2.1273	0.0333951	0.999794	Up	SET domain containing 1A
ENSMUSG00000041765(Ubac2)	2629.25	1.47265	0.543545	2.70935	0.00674159	0.837946	Up	ubiquitin associated domain containing 2
ENSMUSG00000027712(Anxa5)	544.847	-2.11449	0.560698	-3.77118	0.000162475	0.0882189	Down	annexin A5
ENSMUSG00000089707(Slain1os)	430.853	3.41257	0.840604	4.05967	4.9143e-05	0.0366893	Up	SLAIN motif family, member 1, opposite strand
ENSMUSG00000014329(Bicc1)	246.795	-1.32667	0.624115	-2.12568	0.0335303	0.999794	Down	BicC family RNA binding protein 1
ENSMUSG00000008601(Rab25)	11.1226	3.6074	1.76458	2.04434	0.0409199	0.999794	Up	RAB25, member RAS oncogene family
ENSMUSG00000107112(Gm36241)	40.4756	-2.35292	0.986497	-2.38513	0.0170732	0.999794	Down	predicted gene, 36241
ENSMUSG00000037243(Zfp692)	348.937	1.20103	0.56092	2.14118	0.0322599	0.999794	Up	zinc finger protein 692
ENSMUSG00000062202(Btbd9)	277.482	1.30213	0.613584	2.12217	0.033823	0.999794	Up	BTB (POZ) domain containing 9
ENSMUSG00000025178(Pi4k2a)	102.635	1.5632	0.786582	1.98733	0.0468858	0.999794	Up	phosphatidylinositol 4-kinase type 2 alpha
ENSMUSG00000019992(Mtfr2)	4152.48	-2.05457	0.519789	-3.9527	7.7274e-05	0.0510784	Down	mitochondrial fission regulator 2
ENSMUSG00000026285(Pdcd1)	12.7177	3.58005	1.7264	2.07371	0.0381065	0.999794	Up	programmed cell death 1
ENSMUSG00000107304(Gm43775)	83.9275	-1.71938	0.746338	-2.30375	0.0212365	0.999794	Down	NA
ENSMUSG00000031446(Cul4a)	221.496	1.22328	0.589925	2.07361	0.0381154	0.999794	Up	cullin 4A
ENSMUSG00000023348(Trip6)	13.7207	7.1414	2.01363	3.54652	0.000390351	0.179341	Up	thyroid hormone receptor interactor 6
ENSMUSG00000021273(Fdft1)	530.726	-1.84894	0.714765	-2.58678	0.00968785	0.908832	Down	farnesyl diphosphate farnesyl transferase 1
ENSMUSG00000030001(Figla)	19.3047	-3.11197	1.39424	-2.23202	0.025614	0.999794	Down	folliculogenesis specific basic helix-loop-helix
ENSMUSG00000022560(Slc52a2)	161.63	1.98968	0.812841	2.44781	0.0143726	0.999794	Up	solute carrier protein 52, member 2
ENSMUSG00000105416(Gm42553)	748.717	-3.27216	0.703041	-4.65429	3.25091e-06	0.00364062	Down	NA
ENSMUSG00000109993(Gm45659)	90.9172	-1.59995	0.802737	-1.99312	0.046248	0.999794	Down	NA
ENSMUSG00000100895(Gm28685)	122.12	1.77272	0.763409	2.3221	0.0202274	0.999794	Up	predicted gene 28685
ENSMUSG00000026676(Ccdc3)	111.766	-1.4709	0.736023	-1.99844	0.0456688	0.999794	Down	coiled-coil domain containing 3
ENSMUSG00000059810(Rgs3)	119.157	2.37688	0.931523	2.5516	0.010723	0.910587	Up	regulator of G-protein signaling 3
ENSMUSG00000024193(Phf1)	4836.3	1.78959	0.687036	2.60479	0.00919305	0.900802	Up	PHD finger protein 1
ENSMUSG00000066383(Iqcf1)	8.64989	-6.66109	2.60726	-2.55482	0.0106243	0.910587	Down	IQ motif containing F1
ENSMUSG00000097816(Gm26811)	69.5418	2.16773	0.840801	2.57817	0.00993239	0.910587	Up	NA
ENSMUSG00000097811(2810425M01Rik)	10.2878	-3.31183	1.61679	-2.0484	0.0405212	0.999794	Down	RIKEN cDNA 2810425M01 gene
ENSMUSG00000116414(Gm4432)	14.7897	7.24572	2.24564	3.22657	0.00125283	0.393509	Up	predicted gene 4432
ENSMUSG00000100347(Gm7895)	87.4392	1.87599	0.733776	2.55662	0.0105695	0.910587	Up	protein phosphatase 1B, magnesium dependent, beta isoform pseudogene
ENSMUSG00000030697(Ppp4c)	1145.04	1.08971	0.522026	2.08747	0.0368456	0.999794	Up	protein phosphatase 4, catalytic subunit
ENSMUSG00000096923(A730071L15Rik)	289.694	-1.93433	0.618583	-3.12703	0.00176581	0.443559	Down	RIKEN cDNA A730071L15Rik gene
ENSMUSG00000020007(Il20ra)	15.9122	-7.54334	1.94391	-3.8805	0.000104241	0.0583683	Down	interleukin 20 receptor, alpha
ENSMUSG00000020770(Unk)	761.02	1.79382	0.699916	2.5629	0.0103801	0.910587	Up	unkempt family zinc finger
ENSMUSG00000070056(Mfhas1)	352.655	2.90765	0.555676	5.23265	1.671e-07	0.000289496	Up	malignant fibrous histiocytoma amplified sequence 1
ENSMUSG00000042389(Tsen2)	11.3896	-4.54459	1.96433	-2.31356	0.0206918	0.999794	Down	tRNA splicing endonuclease subunit 2
ENSMUSG00000033808(Tmem87a)	435.99	-2.02393	0.664312	-3.04666	0.00231397	0.499538	Down	transmembrane protein 87A
ENSMUSG00000027797(Dclk1)	186.936	-8.61046	1.21279	-7.0997	1.25032e-12	7.46777e-09	Down	doublecortin-like kinase 1
ENSMUSG00000097554(Gm26825)	169.484	-2.23422	0.83629	-2.67159	0.00754936	0.853123	Down	NA
ENSMUSG00000078872(Gm14401)	14.2734	-3.99768	1.76529	-2.2646	0.0235371	0.999794	Down	ethanol induced 1 pseudogene
ENSMUSG00000023953(Polh)	5.04765	-5.88668	2.62126	-2.24574	0.0247205	0.999794	Down	polymerase (DNA directed), eta (RAD 30 related)
ENSMUSG00000064125(Prr36)	10.3217	5.27134	2.09871	2.51171	0.0120148	0.9678	Up	proline rich 36
ENSMUSG00000030084(Plxna1)	829.771	1.2583	0.5637	2.23221	0.0256012	0.999794	Up	plexin A1
ENSMUSG00000073405(H2-T-ps)	238.637	1.61989	0.740864	2.18649	0.0287801	0.999794	Up	histocompatibility 2, T region locus, pseudogene
ENSMUSG00000031932(Gpr83)	7.56381	4.73951	2.30913	2.05251	0.0401204	0.999794	Up	G protein-coupled receptor 83
ENSMUSG00000003534(Ddr1)	246.773	1.55962	0.623709	2.50055	0.0123999	0.9678	Up	discoidin domain receptor family, member 1
ENSMUSG00000066892(Fbxl12)	390.412	1.12713	0.573743	1.96453	0.0494691	0.999794	Up	F-box and leucine-rich repeat protein 12
ENSMUSG00000028737(Aldh4a1)	59.2274	2.20864	0.819018	2.6967	0.00700305	0.853123	Up	aldehyde dehydrogenase 4 family, member A1
ENSMUSG00000096911(Gm2165)	43.6838	-9.00052	3.36239	-2.67682	0.00743235	0.853123	Down	predicted gene 2165
ENSMUSG00000032549(Rab6b)	12.7429	-3.3581	1.61227	-2.08284	0.0372658	0.999794	Down	RAB6B, member RAS oncogene family
ENSMUSG00000059897(Zfp930)	840.309	-1.79274	0.659018	-2.72032	0.00652183	0.832766	Down	zinc finger protein 930
ENSMUSG00000014856(Tmem208)	18.7137	-3.08871	1.39359	-2.21637	0.0266658	0.999794	Down	transmembrane protein 208
ENSMUSG00000103560(Gm38070)	26.6463	-2.744	1.15785	-2.3699	0.0177927	0.999794	Down	NA
ENSMUSG00000083553(Gm11989)	9.59803	5.0947	2.3261	2.19024	0.0285071	0.999794	Up	predicted gene 11989
ENSMUSG00000036256(Igfbp7)	31.762	-2.23323	0.972111	-2.2973	0.0216018	0.999794	Down	insulin-like growth factor binding protein 7
ENSMUSG00000020299(4930524B15Rik)	71.0037	-3.84619	1.02264	-3.76106	0.000169195	0.0891656	Down	RIKEN cDNA 4930524B15 gene
ENSMUSG00000071266(Zfp946)	283.431	-1.18142	0.583473	-2.02481	0.042887	0.999794	Down	zinc finger protein 946
ENSMUSG00000061701(Fbxw20)	21813.9	-1.50782	0.637697	-2.36447	0.0180558	0.999794	Down	F-box and WD-40 domain protein 20
ENSMUSG00000050188(Lsm10)	205.629	-1.71007	0.703348	-2.43132	0.0150438	0.999794	Down	U7 snRNP-specific Sm-like protein LSM10
ENSMUSG00000019082(Slc25a22)	110.984	1.88325	0.810491	2.32359	0.0201476	0.999794	Up	solute carrier family 25 (mitochondrial carrier, glutamate), member 22
ENSMUSG00000055833(1700034H15Rik)	31.6839	3.00719	1.1016	2.72983	0.00633675	0.816931	Up	RIKEN cDNA 1700034H15 gene
ENSMUSG00000034659(Tmem109)	2494.49	1.32813	0.616893	2.15293	0.0313242	0.999794	Up	transmembrane protein 109
ENSMUSG00000083749(Gm13100)	694.469	-2.06328	0.628919	-3.28068	0.00103558	0.343622	Down	oogenesin 2 pseudogene
ENSMUSG00000061898(Rbak)	29.1498	-2.51907	1.01619	-2.47894	0.0131775	0.996028	Down	RB-associated KRAB zinc finger
ENSMUSG00000109915(7420700N18Rik)	1216.47	1.31912	0.620417	2.12619	0.0334877	0.999794	Up	RIKEN cDNA 7420700N18 gene
ENSMUSG00000070324(Fbxw22)	36155.6	-1.16476	0.578038	-2.01501	0.0439031	0.999794	Down	F-box and WD-40 domain protein 22
ENSMUSG00000052957(Gas1)	9.07801	6.56062	2.34134	2.80208	0.00507737	0.745708	Up	growth arrest specific 1
ENSMUSG00000090963(Gm17655)	10.8937	-5.59403	2.10255	-2.66059	0.0078004	0.856462	Down	zinc finger protein pseudogene
ENSMUSG00000104158(Gm38100)	75.4656	-1.7185	0.727857	-2.36104	0.0182237	0.999794	Down	NA
ENSMUSG00000060601(Nr1h2)	735.547	1.38278	0.631121	2.19099	0.0284525	0.999794	Up	nuclear receptor subfamily 1, group H, member 2
ENSMUSG00000039316(Rftn1)	202.985	1.33519	0.645423	2.0687	0.0385744	0.999794	Up	raftlin lipid raft linker 1
ENSMUSG00000103071(Gm38110)	36.6113	-2.35603	1.02753	-2.29291	0.021853	0.999794	Down	NA
ENSMUSG00000070282(3000002C10Rik)	10.4002	3.55877	1.77695	2.00275	0.0452045	0.999794	Up	glyceraldehyde-3-phosphate dehydrogenase pseudogene
ENSMUSG00000000915(Hip1r)	238.874	1.28682	0.626242	2.05483	0.0398951	0.999794	Up	huntingtin interacting protein 1 related
ENSMUSG00000009566(Fpgs)	4420.72	1.27908	0.542559	2.3575	0.0183983	0.999794	Up	folylpolyglutamyl synthetase
ENSMUSG00000106634(Gm43042)	25.9543	-3.3146	1.22022	-2.7164	0.00659966	0.832766	Down	NA
ENSMUSG00000106637(Gm42455)	15.482	-3.20903	1.34488	-2.38611	0.0170276	0.999794	Down	NA
ENSMUSG00000106631(Gm42669)	576.455	-1.55823	0.590214	-2.64011	0.00828782	0.878705	Down	NA
ENSMUSG00000016757(Ttll12)	23.6397	2.75452	1.22177	2.25452	0.0241632	0.999794	Up	tubulin tyrosine ligase-like family, member 12
ENSMUSG00000053477(Tcf4)	141.935	-1.38062	0.681137	-2.02693	0.0426692	0.999794	Down	transcription factor 4
ENSMUSG00000111713(Gm20234)	534.104	-1.48435	0.586322	-2.53162	0.0113536	0.938084	Down	predicted gene, 20234
ENSMUSG00000025857(Dnaaf5)	2271.22	1.43743	0.597292	2.40658	0.0161026	0.999794	Up	dynein, axonemal assembly factor 5
ENSMUSG00000094942(Gm3604)	32.7635	-3.38529	1.16148	-2.91463	0.00356112	0.625303	Down	predicted gene 3604
ENSMUSG00000029111(Nelfa)	1730.84	1.1773	0.570096	2.06509	0.0389149	0.999794	Up	negative elongation factor complex member A, Whsc2
ENSMUSG00000028641(P3h1)	235.759	1.42971	0.59373	2.40802	0.0160393	0.999794	Up	prolyl 3-hydroxylase 1
ENSMUSG00000087100(Gm14641)	36.1489	3.02133	1.35167	2.23525	0.0254007	0.999794	Up	NA
ENSMUSG00000004054(Map3k11)	45.815	1.86492	0.843766	2.21024	0.0270887	0.999794	Up	mitogen-activated protein kinase kinase kinase 11
ENSMUSG00000058927(Gm10053)	254.845	-1.28887	0.572764	-2.25027	0.0244317	0.999794	Down	cytochrome c, somatic pseudogene
ENSMUSG00000074733(Zfp950)	48.7901	-1.97044	0.929875	-2.11904	0.0340871	0.999794	Down	zinc finger protein 950
ENSMUSG00000074731(Zfp345)	702.446	-1.22939	0.594192	-2.06901	0.038545	0.999794	Down	zinc finger protein 345
ENSMUSG00000007777(0610009B22Rik)	184.851	-1.41375	0.60704	-2.32892	0.0198635	0.999794	Down	RIKEN cDNA 0610009B22 gene
ENSMUSG00000040097(Flywch1)	15.562	3.44347	1.43653	2.39708	0.0165264	0.999794	Up	FLYWCH-type zinc finger 1
ENSMUSG00000051043(Gprc5c)	150.557	1.52213	0.711483	2.13938	0.0324052	0.999794	Up	G protein-coupled receptor, family C, group 5, member C
ENSMUSG00000095562(Gm21887)	9.00526	6.528	2.44275	2.67239	0.0075312	0.853123	Up	NA
ENSMUSG00000107336(Gm43461)	17.1652	-2.58509	1.24621	-2.07436	0.0380457	0.999794	Down	NA
ENSMUSG00000040652(Oaz2)	1960.72	1.64703	0.641688	2.56672	0.0102667	0.910587	Up	ornithine decarboxylase antizyme 2
ENSMUSG00000029093(Sorcs2)	554.916	1.22345	0.557312	2.19526	0.0281447	0.999794	Up	sortilin-related VPS10 domain containing receptor 2
ENSMUSG00000029097(Trmt44)	8.81859	4.06199	1.94804	2.08517	0.0370541	0.999794	Up	tRNA methyltransferase 44
ENSMUSG00000022517(Mgrn1)	588.633	1.11965	0.552674	2.02589	0.0427765	0.999794	Up	mahogunin, ring finger 1
ENSMUSG00000081719(Gm13726)	4.42314	-5.69748	2.73779	-2.08105	0.0374294	0.999794	Down	ribosomal protein L7A pseudogene
ENSMUSG00000090071(Cdk5r2)	10.8798	4.28476	2.1332	2.0086	0.0445791	0.999794	Up	cyclin-dependent kinase 5, regulatory subunit 2 (p39)
ENSMUSG00000025402(Nab2)	279.126	1.22187	0.5905	2.06922	0.0385255	0.999794	Up	Ngfi-A binding protein 2
ENSMUSG00000038722(Bud31)	320.239	-1.33719	0.650214	-2.05654	0.0397308	0.999794	Down	BUD31 homolog
ENSMUSG00000056900(Usp13)	171.686	1.26463	0.600647	2.10545	0.0352522	0.999794	Up	ubiquitin specific peptidase 13 (isopeptidase T-3)
ENSMUSG00000032185(Carm1)	132.126	1.37746	0.669806	2.05651	0.0397331	0.999794	Up	coactivator-associated arginine methyltransferase 1
ENSMUSG00000107142(4930566F21Rik)	33.3762	-2.12191	1.03206	-2.056	0.0397826	0.999794	Down	RIKEN cDNA 4930566F21 gene
ENSMUSG00000097526(Gm26847)	18.1405	3.05205	1.42772	2.13771	0.0325403	0.999794	Up	predicted gene, 26847
ENSMUSG00000091086(Rpl6l)	54.365	-1.87915	0.934607	-2.01063	0.0443647	0.999794	Down	ribosomal protein L6-like
ENSMUSG00000113040(Gm9249)	6.66839	4.62917	2.31084	2.00324	0.0451515	0.999794	Up	predicted gene 9249
ENSMUSG00000091269(Gm6682)	10.8782	-5.42624	2.05699	-2.63794	0.00834102	0.879144	Down	tubulin, alpha 1C pseudogene
ENSMUSG00000110403(Gm45553)	232.065	-6.23209	2.31412	-2.69308	0.00707961	0.853123	Down	NA
ENSMUSG00000035378(Shq1)	73.8249	1.52057	0.759838	2.00117	0.0453736	0.999794	Up	SHQ1 homolog (S. cerevisiae)
ENSMUSG00000034908(Sidt2)	250.431	1.23412	0.585475	2.10789	0.0350405	0.999794	Up	SID1 transmembrane family, member 2
ENSMUSG00000059547(Fbxw26)	3596.25	-2.18551	0.800614	-2.72979	0.00633739	0.816931	Down	F-box and WD-40 domain protein 26
ENSMUSG00000085178(Kdm6bos)	91.1602	2.33837	0.792052	2.95229	0.00315427	0.576716	Up	NA
ENSMUSG00000082687(Gm11474)	8.04275	-4.9568	2.19759	-2.25556	0.0240984	0.999794	Down	cytochrome b-c1 complex subunit 6, mitochondrial-like
ENSMUSG00000061576(Dpp6)	121.498	-1.30857	0.639622	-2.04585	0.0407714	0.999794	Down	dipeptidylpeptidase 6
ENSMUSG00000028164(Manba)	195.978	-5.38456	0.715124	-7.52955	5.09138e-14	4.56136e-10	Down	mannosidase, beta A, lysosomal
ENSMUSG00000060336(Zfp937)	74.0923	-1.73995	0.824212	-2.11105	0.034768	0.999794	Down	zinc finger protein 937
ENSMUSG00000021764(Ndufs4)	379.793	-1.11007	0.537936	-2.06358	0.0390578	0.999794	Down	NADH dehydrogenase (ubiquinone) Fe-S protein 4
ENSMUSG00000058806(Col13a1)	48.8428	1.89988	0.837984	2.2672	0.0233782	0.999794	Up	collagen, type XIII, alpha 1
ENSMUSG00000031751(Amfr)	6910.24	1.12608	0.548877	2.0516	0.0402086	0.999794	Up	autocrine motility factor receptor
ENSMUSG00000004934(Pias4)	1319.79	1.59476	0.720098	2.21465	0.0267842	0.999794	Up	protein inhibitor of activated STAT 4
ENSMUSG00000097013(Gm26710)	4.89189	5.66996	2.77928	2.04008	0.041342	0.999794	Up	predicted gene, 26710
ENSMUSG00000112294(Gm4129)	851.597	-1.21318	0.579444	-2.0937	0.0362871	0.999794	Down	predicted gene 4129
ENSMUSG00000104674(Gm42756)	3153.61	-2.13644	0.650009	-3.28679	0.00101337	0.342595	Down	NA
ENSMUSG00000096977(Gm10827)	5.94679	-4.71654	2.38116	-1.98077	0.0476167	0.999794	Down	predicted gene 10827
ENSMUSG00000042626(Shc1)	793.35	1.94187	0.618394	3.14018	0.00168844	0.443559	Up	src homology 2 domain-containing transforming protein C1
ENSMUSG00000044502(Bod1)	7842.32	1.18277	0.568465	2.08064	0.0374673	0.999794	Up	biorientation of chromosomes in cell division 1
ENSMUSG00000087613(Gm13855)	78.1745	-1.6296	0.718143	-2.26919	0.023257	0.999794	Down	predicted gene 13855
ENSMUSG00000087614(Gm12514)	16.2559	-7.57814	2.09918	-3.61006	0.000306132	0.14825	Down	predicted gene 12514
ENSMUSG00000114929(Gm48441)	13.801	4.00989	1.54404	2.59701	0.00940393	0.901276	Up	NA
ENSMUSG00000030491(Tdrd12)	2213.68	-1.10292	0.539895	-2.04284	0.0410685	0.999794	Down	tudor domain containing 12
ENSMUSG00000002985(Apoe)	176.893	1.49679	0.687891	2.17591	0.0295619	0.999794	Up	apolipoprotein E
ENSMUSG00000002981(Clptm1)	211.07	1.33359	0.620777	2.14826	0.031693	0.999794	Up	cleft lip and palate associated transmembrane protein 1
ENSMUSG00000093813(Trav9n-2)	47.0841	2.27833	1.08637	2.09719	0.0359767	0.999794	Up	T cell receptor alpha variable 9N-2
ENSMUSG00000102678(Ighv1-21-1)	4.3262	-5.66306	2.76849	-2.04554	0.0408017	0.999794	Down	immunoglobulin heavy variable 1-21-1
ENSMUSG00000052712(BC004004)	102.386	-2.33454	0.784102	-2.97735	0.00290757	0.560191	Down	cDNA sequence BC004004
ENSMUSG00000064194(Zfp936)	580.405	-1.23666	0.612173	-2.02012	0.0433707	0.999794	Down	zinc finger protein 936
ENSMUSG00000097125(Gm26885)	9.4377	6.5973	2.5803	2.55679	0.0105643	0.910587	Up	predicted gene, 26885
ENSMUSG00000031386(Hcfc1)	561.74	1.4008	0.616039	2.27387	0.0229736	0.999794	Up	host cell factor C1
ENSMUSG00000092390(Gm20541)	270.733	-1.44223	0.672737	-2.14382	0.0320472	0.999794	Down	predicted gene 20541
ENSMUSG00000083716(Gm13436)	46.0815	-2.00189	0.952318	-2.10212	0.0355429	0.999794	Down	ribosomal protein L18 pseudogene
ENSMUSG00000101503(Gm28364)	125.696	1.75023	0.741756	2.35958	0.0182956	0.999794	Up	predicted gene 28364
ENSMUSG00000082193(Rpl5-ps1)	151.816	-1.45297	0.714174	-2.03448	0.0419035	0.999794	Down	ribosomal protein L5, pseudogene 1
ENSMUSG00000090102(Gm4985)	11.7767	-3.70643	1.72915	-2.1435	0.0320728	0.999794	Down	testis derived transcript pseudogene
ENSMUSG00000105975(Gm42609)	5.86354	-6.10004	2.55602	-2.38653	0.017008	0.999794	Down	NA
ENSMUSG00000025575(Cant1)	226.787	1.67272	0.642728	2.60253	0.00925392	0.900802	Up	calcium activated nucleotidase 1
ENSMUSG00000025579(Gaa)	311.189	2.09736	0.619263	3.38686	0.000706971	0.2815	Up	glucosidase, alpha, acid
ENSMUSG00000030226(Lmo3)	143.94	-1.32519	0.616543	-2.14938	0.031604	0.999794	Down	LIM domain only 3
ENSMUSG00000049502(Dtx3l)	91.1052	-1.93218	0.734847	-2.62936	0.0085546	0.885431	Down	deltex 3-like, E3 ubiquitin ligase
ENSMUSG00000038037(Socs1)	361.088	1.41857	0.631069	2.24788	0.0245838	0.999794	Up	suppressor of cytokine signaling 1
ENSMUSG00000007891(Ctsd)	282.561	1.23876	0.604615	2.04885	0.0404772	0.999794	Up	cathepsin D
ENSMUSG00000026308(Klhl30)	28.98	2.17492	1.01318	2.14663	0.0318226	0.999794	Up	kelch-like 30
ENSMUSG00000054320(Lrrc36)	51.9736	-3.22247	1.05358	-3.05859	0.00222379	0.491081	Down	leucine rich repeat containing 36
ENSMUSG00000115294(1700047E10Rik)	10.0803	-3.82973	1.68959	-2.26666	0.0234109	0.999794	Down	RIKEN cDNA 1700047E10 gene
ENSMUSG00000091950(Olfr421-ps1)	4.27961	-5.65202	2.7908	-2.02523	0.0428436	0.999794	Down	olfactory receptor 421, pseudogene 1
ENSMUSG00000112471(Gm5779)	640.04	1.48497	0.643713	2.30688	0.0210615	0.999794	Up	ribosomal protein, large, P0 pseudogene
ENSMUSG00000072813(E330014E10Rik)	431.984	-2.27264	0.581118	-3.9108	9.19911e-05	0.0549432	Down	RIKEN cDNA E330014E10 gene
ENSMUSG00000041708(Mpped1)	410.055	1.51819	0.611122	2.48427	0.0129817	0.994311	Up	metallophosphoesterase domain containing 1
ENSMUSG00000058748(Zfp958)	1586.12	-1.81714	0.655344	-2.77281	0.00555749	0.777962	Down	zinc finger protein 958
ENSMUSG00000042705(Commd10)	95.8676	-1.44624	0.693216	-2.08628	0.0369535	0.999794	Down	COMM domain containing 10
ENSMUSG00000020198(Ap3d1)	285.095	1.4987	0.633408	2.36609	0.0179769	0.999794	Up	adaptor-related protein complex 3, delta 1 subunit
ENSMUSG00000049130(C5ar1)	9.90477	6.66831	2.19197	3.04216	0.00234891	0.501044	Up	complement component 5a receptor 1
ENSMUSG00000049134(Nrap)	177.473	1.27096	0.596776	2.12971	0.0331959	0.999794	Up	nebulin-related anchoring protein
ENSMUSG00000030530(Furin)	2689.89	1.20534	0.584068	2.0637	0.039046	0.999794	Up	furin (paired basic amino acid cleaving enzyme)
ENSMUSG00000063698(Sfxn4)	37.2508	-2.41584	1.14563	-2.10874	0.0349673	0.999794	Down	sideroflexin 4
ENSMUSG00000015134(Aldh1a3)	32.2157	-2.51518	1.07524	-2.33918	0.0193261	0.999794	Down	aldehyde dehydrogenase family 1, subfamily A3
ENSMUSG00000110277(Gm45871)	1965.08	-1.46781	0.62741	-2.33947	0.0193112	0.999794	Down	predicted gene 45871
ENSMUSG00000110270(Gm45607)	8.97238	-5.31101	2.13419	-2.48854	0.012827	0.990664	Down	NA
ENSMUSG00000074061(Fbxw19)	46871.2	-1.43207	0.618972	-2.31363	0.0206882	0.999794	Down	F-box and WD-40 domain protein 19
ENSMUSG00000105256(Gm19658)	15.0447	-4.97686	1.65247	-3.01176	0.00259734	0.528853	Down	predicted gene, 19658
ENSMUSG00000027996(Sfrp2)	7.4388	-5.04989	2.37994	-2.12186	0.0338495	0.999794	Down	secreted frizzled-related protein 2
ENSMUSG00000018927(Ccl6)	34.4952	3.86791	1.11573	3.46671	0.000526869	0.229725	Up	chemokine (C-C motif) ligand 6
ENSMUSG00000098212(Gm38706)	238.598	-1.86033	0.660308	-2.81736	0.00484197	0.729063	Down	predicted gene, 38706
ENSMUSG00000107704(Gm36355)	6.4141	6.0554	2.44995	2.47164	0.0134495	0.999794	Up	predicted gene, 36355
ENSMUSG00000112742(Gm31793)	55.1157	-2.65462	0.953265	-2.78477	0.00535655	0.767829	Down	predicted gene, 31793
ENSMUSG00000056494(Cngb3)	6.60361	-4.65251	2.30227	-2.02083	0.0432971	0.999794	Down	cyclic nucleotide gated channel beta 3
ENSMUSG00000060279(Ap2a1)	68.4887	1.70243	0.772152	2.20479	0.0274687	0.999794	Up	adaptor-related protein complex 2, alpha 1 subunit
ENSMUSG00000030144(Clec4d)	4.97145	5.69071	2.68047	2.12302	0.0337518	0.999794	Up	C-type lectin domain family 4, member d
ENSMUSG00000073427(Gm4924)	200.096	-1.64261	0.727999	-2.25634	0.0240494	0.999794	Down	predicted gene 4924
ENSMUSG00000045662(Henmt1)	170.928	-1.2524	0.628285	-1.99337	0.046221	0.999794	Down	HEN1 methyltransferase homolog 1 (Arabidopsis)
ENSMUSG00000028453(Fancg)	110.569	1.46052	0.719104	2.03102	0.0422525	0.999794	Up	Fanconi anemia, complementation group G
ENSMUSG00000024176(Sox8)	297.195	1.71085	0.74248	2.30424	0.0212094	0.999794	Up	SRY (sex determining region Y)-box 8
ENSMUSG00000002396(Ocel1)	6.25007	-6.19622	2.4496	-2.52948	0.0114232	0.938906	Down	occludin/ELL domain containing 1
ENSMUSG00000092185(Gm20416)	22.4506	3.36246	1.47171	2.28473	0.0223289	0.999794	Up	NA
ENSMUSG00000035095(Fam167a)	740.547	1.74979	0.590642	2.96253	0.00305127	0.573334	Up	family with sequence similarity 167, member A
ENSMUSG00000041423(Paqr6)	344.323	1.411	0.70069	2.01373	0.0440384	0.999794	Up	progestin and adipoQ receptor family member VI
ENSMUSG00000057886(Cbx3-ps6)	294.253	1.35087	0.638761	2.11484	0.034444	0.999794	Up	chromobox 3, pseudogene 6
ENSMUSG00000031998(1700128F08Rik)	7.33684	-5.02065	2.401	-2.09107	0.0365217	0.999794	Down	U1-snRNP binding protein homolog pseudogene
ENSMUSG00000031662(Snx20)	20.3194	-2.74171	1.17776	-2.3279	0.0199172	0.999794	Down	sorting nexin 20
ENSMUSG00000048546(Tob2)	1968.25	1.20726	0.592594	2.03725	0.0416249	0.999794	Up	transducer of ERBB2, 2
ENSMUSG00000015750(Aph1a)	110.009	1.60515	0.735405	2.18267	0.0290604	0.999794	Up	aph1 homolog A, gamma secretase subunit
ENSMUSG00000029255(Gnrhr)	12.0204	-7.14082	2.06901	-3.45132	0.000557843	0.232452	Down	gonadotropin releasing hormone receptor
ENSMUSG00000053565(Eif3k)	577.311	-1.21456	0.549021	-2.21224	0.0269503	0.999794	Down	eukaryotic translation initiation factor 3, subunit K
ENSMUSG00000107368(1700018A23Rik)	45.2979	-2.06116	0.94523	-2.18059	0.0292135	0.999794	Down	RIKEN cDNA 1700018A23 gene
ENSMUSG00000062038(Gm10108)	327.6	-1.49698	0.598497	-2.50123	0.0123763	0.9678	Down	cytochrome c, somatic pseudogene
ENSMUSG00000072968(Gm17728)	13.2799	-5.01899	2.00603	-2.50195	0.012351	0.9678	Down	NA
ENSMUSG00000005237(Dnah2)	58.7821	1.98659	0.919797	2.15981	0.0307874	0.999794	Up	dynein, axonemal, heavy chain 2
ENSMUSG00000070617(Gm13089)	1187.72	-1.60071	0.676141	-2.36743	0.0179123	0.999794	Down	predicted gene 13089
ENSMUSG00000095710(Gm8871)	10.7198	-6.97283	2.12124	-3.28715	0.00101207	0.342595	Down	predicted pseudogene 8871
ENSMUSG00000034201(Gas2l1)	37.8496	2.04415	0.930413	2.19703	0.028018	0.999794	Up	growth arrest-specific 2 like 1
ENSMUSG00000036438(Calm2)	972.554	-1.05143	0.524357	-2.00518	0.0449436	0.999794	Down	calmodulin 2
ENSMUSG00000081523(Gm13058)	140.89	-2.90914	0.741226	-3.92476	8.68153e-05	0.0536399	Down	NA
ENSMUSG00000047417(Rexo1)	1005.52	1.7222	0.646805	2.66262	0.00775341	0.856462	Up	REX1, RNA exonuclease 1
ENSMUSG00000097834(Gm26911)	5.14439	5.72094	2.65413	2.15549	0.0311235	0.999794	Up	predicted gene, 26911
ENSMUSG00000113712(Gm38428)	6.92117	-6.33977	2.41847	-2.62139	0.00875708	0.888489	Down	predicted gene, 38428
ENSMUSG00000037373(Ctbp1)	130.643	2.11713	0.7405	2.85906	0.00424903	0.673143	Up	C-terminal binding protein 1
ENSMUSG00000102591(Gm38383)	570.937	-1.9603	0.728826	-2.68967	0.00715219	0.853123	Down	NA
