# Supplementary material for: Maternal UHRF1 Is Essential for Transcription Landscapes and Repression of Repetitive Elements During the Maternal-to-Zygotic Transition
Source: Front Cell Dev Biol. 2021 Feb 9;8:610773. doi: 10.3389/fcell.2020.610773 (PMC7902027; doi:10.3389/fcell.2020.610773)
Supplement: Supplementary file 6 [file Table_4.XLSX]

## Sheet: Total identified genes at 2cell
Table S2-1. Total identified genes at 2-cell embyros from control and Gdf9-cKO mice by RNA-Seq
id	baseMean	log2FoldChange	lfcSE	stat	pvalue	padj	gene_name
ENSMUSG00000112428(Gm48106)	328.127	8.17562	0.900526	9.07871	1.0987e-19	1.99424e-15	NA
ENSMUSG00000091655(Gm8741)	817.867	6.15501	0.689278	8.92964	4.27381e-19	3.8787e-15	NA
ENSMUSG00000036315(Znrd1)	627.705	5.85849	0.677281	8.65001	5.14934e-18	3.11552e-14	zinc ribbon domain containing 1
ENSMUSG00000075014(Gm10800)	991.348	5.94338	0.753639	7.88625	3.1141e-15	1.4131e-11	NA
ENSMUSG00000042506(Usp22)	298.338	5.23748	0.70158	7.46526	8.31368e-14	2.63081e-10	ubiquitin specific peptidase 22
ENSMUSG00000042106(Inka1)	176.193	5.57259	0.747064	7.45933	8.69642e-14	2.63081e-10	inka box actin regulator 1
ENSMUSG00000046846(Spesp1)	194.358	5.39033	0.728368	7.40056	1.3561e-13	3.51637e-10	sperm equatorial segment protein 1
ENSMUSG00000018923(Med11)	320.205	4.60275	0.649623	7.08527	1.38775e-12	3.14863e-09	mediator complex subunit 11
ENSMUSG00000082352(Gm13228)	144.712	5.98043	0.848108	7.0515	1.76999e-12	3.56968e-09	NA
ENSMUSG00000101655(2310040G24Rik)	960.82	4.37831	0.624774	7.00784	2.42028e-12	4.39305e-09	NA
ENSMUSG00000028070(Naxe)	190.999	4.81355	0.689134	6.98493	2.85006e-12	4.61294e-09	NAD(P)HX epimerase
ENSMUSG00000019303(Psmc3ip)	546.527	4.37787	0.627614	6.97541	3.04971e-12	4.61294e-09	proteasome (prosome, macropain) 26S subunit, ATPase 3, interacting protein
ENSMUSG00000059461(Gm7331)	1160.21	6.50214	0.938342	6.92939	4.22645e-12	5.9011e-09	NA
ENSMUSG00000115708(Gm49187)	896.756	5.06276	0.746136	6.78531	1.15835e-11	1.50181e-08	NA
ENSMUSG00000060550(H2-Q7)	128.205	5.41111	0.813064	6.65521	2.82895e-11	3.42322e-08	histocompatibility 2, Q region locus 9
ENSMUSG00000107084(Gm43269)	447.835	-4.82851	0.727902	-6.63347	3.27887e-11	3.71967e-08	NA
ENSMUSG00000040013(Fkbp6)	550.711	4.97658	0.756305	6.58012	4.70058e-11	5.01884e-08	FK506 binding protein 6
ENSMUSG00000095567(Noc2l)	213.233	4.61094	0.707231	6.5197	7.04466e-11	7.10375e-08	NOC2 like nucleolar associated transcriptional repressor
ENSMUSG00000073409(H2-Q6)	141.456	5.55254	0.870066	6.38174	1.75085e-10	1.67261e-07	histocompatibility 2, Q region locus 6
ENSMUSG00000074182(Znhit6)	1277.08	4.43546	0.701339	6.32427	2.54429e-10	2.30907e-07	zinc finger, HIT type 6
ENSMUSG00000020526(Znhit3)	5024.64	4.45236	0.712973	6.24478	4.24395e-10	3.40729e-07	zinc finger, HIT type 3
ENSMUSG00000112984(Gm48419)	219.3	4.96872	0.796229	6.24031	4.36693e-10	3.40729e-07	NA
ENSMUSG00000082585(Gm15387)	1088.74	4.29378	0.688092	6.24013	4.37209e-10	3.40729e-07	NA
ENSMUSG00000001285(Myg1)	214.286	4.98512	0.799482	6.23543	4.50526e-10	3.40729e-07	melanocyte proliferating gene 1
ENSMUSG00000024369(Nelfe)	319.275	5.29606	0.853433	6.20559	5.44916e-10	3.95631e-07	negative elongation factor complex member E, Rdbp
ENSMUSG00000092335(Zfp977)	376.15	6.09528	0.990767	6.15208	7.64733e-10	5.33872e-07	zinc finger protein 977
ENSMUSG00000064194(Zfp936)	1542.93	3.94349	0.642931	6.13362	8.59017e-10	5.77482e-07	zinc finger protein 936
ENSMUSG00000075054(Yae1d1)	208.787	4.09728	0.668847	6.12588	9.01829e-10	5.8461e-07	Yae1 domain containing 1
ENSMUSG00000038605(Samd10)	299.418	-3.99884	0.653885	-6.1155	9.62538e-10	6.02449e-07	sterile alpha motif domain containing 10
ENSMUSG00000062773(Tex101)	327.863	4.02541	0.659359	6.10503	1.02782e-09	6.02947e-07	testis expressed gene 101
ENSMUSG00000109834(Gm5650)	80.9135	9.925	1.62678	6.10101	1.05397e-09	6.02947e-07	NA
ENSMUSG00000030560(Ctsc)	3309.26	4.41159	0.724183	6.09182	1.11636e-09	6.02947e-07	cathepsin C
ENSMUSG00000030695(Aldoa)	354.762	3.92225	0.644019	6.09028	1.12715e-09	6.02947e-07	aldolase A, fructose-bisphosphate
ENSMUSG00000092125(AA543401)	556.712	4.34858	0.714058	6.08995	1.12943e-09	6.02947e-07	NA
ENSMUSG00000034789(Rab24)	121.312	5.11916	0.851907	6.00906	1.86599e-09	9.67703e-07	RAB24, member RAS oncogene family
ENSMUSG00000040413(Timd2)	8326.04	4.08816	0.685789	5.96126	2.50303e-09	1.26201e-06	T cell immunoglobulin and mucin domain containing 2
ENSMUSG00000083097(Gm14494)	580.166	3.93988	0.66683	5.90838	3.45495e-09	1.69489e-06	NA
ENSMUSG00000051853(Arf3)	562.638	-3.62092	0.614603	-5.89148	3.82763e-09	1.8283e-06	ADP-ribosylation factor 3
ENSMUSG00000025474(Tubgcp2)	222.347	3.79713	0.651062	5.83222	5.46962e-09	2.54562e-06	tubulin, gamma complex associated protein 2
ENSMUSG00000035201(B020004J07Rik)	208.099	3.7905	0.650857	5.82386	5.75025e-09	2.60932e-06	PRAME like 17
ENSMUSG00000091703(Gm4222)	110.326	5.30482	0.914683	5.79962	6.64637e-09	2.9424e-06	NA
ENSMUSG00000097346(Gm26619)	115.941	4.77827	0.83085	5.75105	8.86884e-09	3.83282e-06	NA
ENSMUSG00000036376(Abt1)	673.093	3.7374	0.651318	5.73821	9.56825e-09	4.03891e-06	activator of basal transcription 1
ENSMUSG00000050490(Gm8394)	174.66	4.0122	0.701068	5.72298	1.04672e-08	4.29941e-06	NA
ENSMUSG00000068749(Psma5)	634.441	3.65024	0.638216	5.71945	1.06872e-08	4.29941e-06	proteasome subunit alpha 5
ENSMUSG00000020527(Myo19)	2981.64	4.09089	0.715672	5.71616	1.0896e-08	4.29941e-06	myosin XIX
ENSMUSG00000092604(Gm20508)	75.9524	9.83055	1.72787	5.68939	1.27495e-08	4.92374e-06	NA
ENSMUSG00000081249(Gm11517)	6298.67	4.91895	0.867333	5.67135	1.41678e-08	5.34018e-06	NA
ENSMUSG00000038462(Uqcrfs1)	536.997	3.66718	0.646954	5.66837	1.44162e-08	5.34018e-06	ubiquinol-cytochrome c reductase, Rieske iron-sulfur polypeptide 1
ENSMUSG00000097312(Gm26870)	307.49	4.51319	0.797555	5.65878	1.52451e-08	5.53426e-06	NA
ENSMUSG00000062353(Gm15772)	350.504	4.5593	0.814285	5.59915	2.15407e-08	7.66637e-06	NA
ENSMUSG00000034883(Lrr1)	2866.56	3.23812	0.580118	5.58184	2.3799e-08	8.19061e-06	leucine rich repeat protein 1
ENSMUSG00000094436(Gm16327)	160.206	3.88374	0.695888	5.58098	2.39162e-08	8.19061e-06	NA
ENSMUSG00000093904(Tomm20)	1977.02	3.70054	0.66346	5.57764	2.43803e-08	8.19494e-06	translocase of outer mitochondrial membrane 20
ENSMUSG00000024150(Mcfd2)	349.269	4.23012	0.760553	5.5619	2.66855e-08	8.80671e-06	multiple coagulation factor deficiency 2
ENSMUSG00000090744(Gm6871)	1006.08	4.3864	0.790129	5.55149	2.83239e-08	9.18049e-06	predicted gene 6871
ENSMUSG00000069117(Gm10260)	89.2371	4.99379	0.900323	5.54667	2.91157e-08	9.27156e-06	NA
ENSMUSG00000033916(Chmp2a)	356.204	3.40106	0.616184	5.51955	3.39864e-08	1.06259e-05	charged multivesicular body protein 2A
ENSMUSG00000040767(Snrnp25)	1003.92	3.23209	0.585872	5.51671	3.45397e-08	1.06259e-05	small nuclear ribonucleoprotein 25 (U11/U12)
ENSMUSG00000003429(Rps11)	3391.09	3.87961	0.707998	5.4797	4.26055e-08	1.28889e-05	ribosomal protein S11
ENSMUSG00000030424(Zfp939)	217.727	3.71854	0.679532	5.4722	4.44473e-08	1.32256e-05	zinc finger protein 939
ENSMUSG00000110279(Gm45552)	2677.5	3.92804	0.718321	5.46836	4.5421e-08	1.32974e-05	NA
ENSMUSG00000022724(Riox2)	634.635	4.36182	0.800647	5.44787	5.09774e-08	1.46872e-05	ribosomal oxygenase 2
ENSMUSG00000062456(Rpl9-ps6)	304.769	3.85793	0.708596	5.44448	5.19571e-08	1.47355e-05	NA
ENSMUSG00000107470(Gm3375)	133.801	4.69485	0.865677	5.42332	5.85022e-08	1.62686e-05	NA
ENSMUSG00000075065(Olfr1270)	124.467	4.58365	0.845483	5.42134	5.91551e-08	1.62686e-05	olfactory receptor 1270
ENSMUSG00000015126(Tsr3)	207.857	3.66514	0.677531	5.40955	6.31827e-08	1.71168e-05	TSR3 20S rRNA accumulation
ENSMUSG00000038550(Ciart)	259.426	4.01355	0.749158	5.35742	8.44191e-08	2.25337e-05	circadian associated repressor of transcription
ENSMUSG00000090137(Uba52)	354.887	4.73235	0.88379	5.35461	8.57413e-08	2.25549e-05	ubiquitin A-52 residue ribosomal protein fusion product 1
ENSMUSG00000017760(Ctsa)	850.411	4.39208	0.821517	5.3463	8.97721e-08	2.32779e-05	cathepsin A
ENSMUSG00000039737(Prkrip1)	312.187	3.64733	0.683047	5.33979	9.30553e-08	2.37894e-05	Prkr interacting protein 1 (IL11 inducible)
ENSMUSG00000068240(Gm11808)	1105.61	4.26315	0.80009	5.32834	9.91129e-08	2.49861e-05	ubiquitin A-52 residue ribosomal protein fusion product 1
ENSMUSG00000031527(Eri1)	447.749	3.20898	0.604347	5.30983	1.0973e-07	2.72837e-05	exoribonuclease 1
ENSMUSG00000035522(Tsga8)	55.4106	5.31535	1.00291	5.29992	1.15855e-07	2.84173e-05	testis specific gene A8
ENSMUSG00000095315(Gm10130)	271.937	3.49607	0.660447	5.29349	1.20001e-07	2.90419e-05	NA
ENSMUSG00000011114(Tbrg1)	918.779	4.14475	0.7839	5.28735	1.24102e-07	2.92983e-05	transforming growth factor beta regulated gene 1
ENSMUSG00000093610(Cyp2c53-ps)	72.6843	-4.52486	0.855835	-5.28707	1.24289e-07	2.92983e-05	NA
ENSMUSG00000018761(Mpdu1)	216.818	3.98533	0.755435	5.27554	1.32363e-07	3.08016e-05	mannose-P-dolichol utilization defect 1
ENSMUSG00000113273(Gm48423)	236.031	4.14374	0.787636	5.26098	1.43288e-07	3.29218e-05	NA
ENSMUSG00000059751(Rps3a3)	220.711	3.75563	0.714608	5.25551	1.47618e-07	3.34928e-05	NA
ENSMUSG00000083678(Gm12989)	124.407	4.10991	0.783021	5.24879	1.53105e-07	3.43087e-05	NA
ENSMUSG00000029610(Aimp2)	1757.85	3.43777	0.657718	5.22681	1.72461e-07	3.81749e-05	aminoacyl tRNA synthetase complex-interacting multifunctional protein 2
ENSMUSG00000057788(Ddx49)	105.003	4.62945	0.887804	5.2145	1.84315e-07	3.99889e-05	DEAD box helicase 49
ENSMUSG00000113050(Gm8016)	720.571	3.76468	0.722068	5.21375	1.85062e-07	3.99889e-05	NA
ENSMUSG00000095597(Gm6472)	537.676	3.67876	0.707424	5.20022	1.99058e-07	4.2507e-05	40S ribosomal protein S7 pseudogene
ENSMUSG00000096483(Gm12615)	344.181	3.58521	0.690247	5.1941	2.05714e-07	4.34176e-05	NA
ENSMUSG00000022300(Dcaf13)	1460.21	3.51497	0.677598	5.18739	2.13259e-07	4.40024e-05	DDB1 and CUL4 associated factor 13
ENSMUSG00000052415(Tchh)	58.1237	4.6231	0.89123	5.18733	2.13333e-07	4.40024e-05	trichohyalin
ENSMUSG00000109197(4933402C05Rik)	66.9484	5.37479	1.03908	5.17266	2.3079e-07	4.70681e-05	NA
ENSMUSG00000049950(Rpp38)	178.84	3.79644	0.734266	5.17038	2.33614e-07	4.71148e-05	ribonuclease P/MRP 38 subunit
ENSMUSG00000009941(Nxf2)	484.436	3.09031	0.598442	5.16392	2.41829e-07	4.81728e-05	nuclear RNA export factor 2
ENSMUSG00000004359(Spic)	4087.33	3.93908	0.763076	5.16211	2.44185e-07	4.81728e-05	Spi-C transcription factor (Spi-1/PU.1 related)
ENSMUSG00000055069(Rab39)	325.447	3.20224	0.620577	5.1601	2.46822e-07	4.81728e-05	RAB39, member RAS oncogene family
ENSMUSG00000062081(Gm6055)	5612.55	4.1551	0.806744	5.15045	2.59857e-07	5.01772e-05	NA
ENSMUSG00000017404(Rpl19)	356.079	3.69342	0.718291	5.14196	2.71883e-07	5.19468e-05	ribosomal protein L19
ENSMUSG00000062580(Timm17a)	1900.36	3.5133	0.684344	5.13383	2.83911e-07	5.36799e-05	translocase of inner mitochondrial membrane 17a
ENSMUSG00000074194(Zfp791)	282.743	3.72784	0.726718	5.12969	2.9022e-07	5.4307e-05	zinc finger protein 791
ENSMUSG00000023110(Prmt5)	351.398	3.7708	0.739448	5.09948	3.40593e-07	6.30827e-05	protein arginine N-methyltransferase 5
ENSMUSG00000026914(Psmd14)	1028.19	3.97525	0.779875	5.09729	3.44556e-07	6.31721e-05	proteasome (prosome, macropain) 26S subunit, non-ATPase, 14
ENSMUSG00000092368(A930015D03Rik)	261.216	3.33783	0.65695	5.0808	3.75847e-07	6.77062e-05	NA
ENSMUSG00000020629(Adi1)	458.2	3.34031	0.657684	5.0789	3.79621e-07	6.77062e-05	acireductone dioxygenase 1
ENSMUSG00000028557(Rnf11)	1909.17	3.29822	0.649451	5.07847	3.80477e-07	6.77062e-05	ring finger protein 11
ENSMUSG00000042682(Selenok)	939.983	3.04359	0.602445	5.05206	4.37061e-07	7.63695e-05	selenoprotein K
ENSMUSG00000106440(Gm44466)	55.0546	5.07456	1.00483	5.05016	4.41441e-07	7.63695e-05	NA
ENSMUSG00000038555(Reep2)	169.585	-3.47146	0.687416	-5.05001	4.41783e-07	7.63695e-05	receptor accessory protein 2
ENSMUSG00000035595(1600002K03Rik)	109.873	4.39721	0.871264	5.04693	4.48965e-07	7.65431e-05	family with sequence similarity 174, member C
ENSMUSG00000091900(Gm4353)	479.99	3.20964	0.636255	5.04458	4.54514e-07	7.65431e-05	NA
ENSMUSG00000025163(Cd7)	272.416	-3.17043	0.62853	-5.04419	4.55438e-07	7.65431e-05	CD7 antigen
ENSMUSG00000061167(Rpl15-ps3)	107.6	3.70147	0.735037	5.03575	4.75973e-07	7.92605e-05	NA
ENSMUSG00000069083(Gm10259)	302.352	4.91397	0.977486	5.02715	4.97824e-07	8.21455e-05	NA
ENSMUSG00000094204(Gm21915)	119.134	3.68365	0.733807	5.01992	5.16937e-07	8.45309e-05	NA
ENSMUSG00000104014(4930562F17Rik)	115.285	3.6329	0.724734	5.01273	5.36641e-07	8.61983e-05	RIKEN cDNA 4930562F17 gene
ENSMUSG00000081406(Rps6-ps4)	1088.89	3.49128	0.696651	5.01152	5.40028e-07	8.61983e-05	ribosomal protein S6, pseudogene 4
ENSMUSG00000020116(Pno1)	1449.61	3.39046	0.676705	5.01024	5.4361e-07	8.61983e-05	partner of NOB1 homolog
ENSMUSG00000030284(Creld1)	57.8038	5.37844	1.07368	5.00935	5.4613e-07	8.61983e-05	cysteine-rich with EGF-like domains 1
ENSMUSG00000092607(Scnm1)	422.134	3.34525	0.668133	5.00686	5.53239e-07	8.65676e-05	sodium channel modifier 1
ENSMUSG00000075015(Gm10801)	58.4792	5.65852	1.13211	4.99821	5.78642e-07	8.97687e-05	NA
ENSMUSG00000082082(Gm13230)	55.5618	4.5536	0.913479	4.9849	6.19924e-07	9.5358e-05	NA
ENSMUSG00000031432(Prps1)	13536.1	3.2754	0.6578	4.97932	6.38064e-07	9.73236e-05	phosphoribosyl pyrophosphate synthetase 1
ENSMUSG00000018848(Rars)	523.805	3.97649	0.798948	4.97715	6.45274e-07	9.7603e-05	arginyl-tRNA synthetase
ENSMUSG00000029145(Eif2b4)	711.982	3.45078	0.69554	4.9613	7.00217e-07	0.000105038	eukaryotic translation initiation factor 2B, subunit 4 delta
ENSMUSG00000091780(Sco2)	134.95	3.96109	0.80081	4.94635	7.56189e-07	0.000111963	SCO2 cytochrome c oxidase assembly protein
ENSMUSG00000070319(Eif3g)	809.592	4.00235	0.809259	4.9457	7.58714e-07	0.000111963	eukaryotic translation initiation factor 3, subunit G
ENSMUSG00000054226(Tprkb)	206.804	4.05054	0.81988	4.94041	7.79593e-07	0.000112993	Tp53rk binding protein
ENSMUSG00000094777(Hist1h2ap)	55.1818	5.5779	1.12926	4.93943	7.83519e-07	0.000112993	H2A clustered histone 24
ENSMUSG00000022018(Rgcc)	243.968	3.27296	0.662648	4.93922	7.8437e-07	0.000112993	regulator of cell cycle
ENSMUSG00000085372(Gm16145)	55.784	5.32916	1.08005	4.93416	8.04958e-07	0.000114829	NA
ENSMUSG00000079478(Sssca1)	506.058	4.23322	0.858143	4.933	8.09769e-07	0.000114829	zinc ribbon domain containing 2
ENSMUSG00000104046(Gm37567)	315.859	3.53664	0.720523	4.90844	9.18047e-07	0.000129174	NA
ENSMUSG00000064208(Gm10145)	142.733	4.08576	0.832949	4.90518	9.33414e-07	0.000130326	NA
ENSMUSG00000082935(Gm7658)	44.8833	6.02243	1.22893	4.90053	9.55767e-07	0.000132428	NA
ENSMUSG00000041360(Pum3)	591.597	3.82796	0.781875	4.89587	9.78698e-07	0.000134578	pumilio RNA-binding family member 3
ENSMUSG00000075229(Ccdc58)	255.691	3.63717	0.744209	4.8873	1.0223e-06	0.000139517	coiled-coil domain containing 58
ENSMUSG00000023982(Guca1a)	1443.73	3.10302	0.636704	4.87356	1.09604e-06	0.000148464	guanylate cyclase activator 1a (retina)
ENSMUSG00000025575(Cant1)	175.347	-3.25635	0.668511	-4.87104	1.11012e-06	0.000149257	calcium activated nucleotidase 1
ENSMUSG00000079104(Prps1l3)	2082.34	3.29132	0.678345	4.85198	1.22236e-06	0.000162106	phosphoribosyl pyrophosphate synthetase 1-like 3
ENSMUSG00000106738(Gm5)	1263.61	3.06968	0.632691	4.85179	1.22355e-06	0.000162106	NA
ENSMUSG00000022564(Grina)	249.767	-3.25752	0.671615	-4.85028	1.23288e-06	0.000162159	glutamate receptor, ionotropic, N-methyl D-aspartate-associated protein 1 (glutamate binding)
ENSMUSG00000025839(Pramel7)	796.296	3.18036	0.656005	4.84808	1.24663e-06	0.000162788	PRAME like 7
ENSMUSG00000025591(Tma16)	724.303	3.41374	0.704461	4.84589	1.26043e-06	0.000163415	translation machinery associated 16
ENSMUSG00000027472(Pdrg1)	732.482	3.17945	0.657519	4.83553	1.3279e-06	0.000170942	p53 and DNA damage regulated 1
ENSMUSG00000009927(Rps25)	935.094	3.23895	0.671123	4.82617	1.39182e-06	0.000177908	ribosomal protein S25
ENSMUSG00000093924(Gm12623)	70.7747	4.20804	0.874853	4.80999	1.50937e-06	0.000191584	NA
ENSMUSG00000046034(Otulin)	160.882	3.8839	0.807752	4.80828	1.52233e-06	0.000191887	OTU deubiquitinase with linear linkage specificity
ENSMUSG00000028318(Polr1e)	764.958	3.48939	0.726749	4.80136	1.57592e-06	0.000197273	polymerase (RNA) I polypeptide E
ENSMUSG00000057176(Ccdc189)	551.411	3.57378	0.744983	4.79713	1.60957e-06	0.000200104	coiled-coil domain containing 189
ENSMUSG00000053801(Grwd1)	293.286	4.38945	0.91696	4.78695	1.69332e-06	0.00020431	glutamate-rich WD repeat containing 1
ENSMUSG00000022193(Psmb5)	638.249	3.42862	0.716273	4.78675	1.69507e-06	0.00020431	proteasome (prosome, macropain) subunit, beta type 5
ENSMUSG00000035890(Rnf126)	186.767	-3.12347	0.652586	-4.78629	1.69889e-06	0.00020431	ring finger protein 126
ENSMUSG00000014856(Tmem208)	200.768	3.46037	0.723173	4.78498	1.71001e-06	0.00020431	transmembrane protein 208
ENSMUSG00000039826(Trub2)	264.825	3.65895	0.764851	4.78388	1.71942e-06	0.00020431	TruB pseudouridine (psi) synthase family member 2
ENSMUSG00000095136(Gm12616)	1102.64	3.56059	0.744333	4.7836	1.7218e-06	0.00020431	NA
ENSMUSG00000084273(Gm12628)	62.4408	4.45438	0.931186	4.78356	1.72219e-06	0.00020431	NA
ENSMUSG00000067344(Rps25-ps1)	139.45	3.46882	0.725529	4.78109	1.74348e-06	0.000205493	NA
ENSMUSG00000031153(Gripap1)	101.603	3.47605	0.728315	4.77272	1.81754e-06	0.00021284	GRIP1 associated protein 1
ENSMUSG00000050017(Pitpnb)	896.467	3.34755	0.702469	4.76541	1.88475e-06	0.000218314	phosphatidylinositol transfer protein, beta
ENSMUSG00000095280(Gm21738)	249.305	3.83791	0.805459	4.76488	1.8897e-06	0.000218314	NA
ENSMUSG00000089766(Gm16538)	343.153	4.44026	0.932095	4.76374	1.90037e-06	0.000218314	NA
ENSMUSG00000083139(Gm12418)	158.922	3.36723	0.707216	4.76125	1.92397e-06	0.00021946	NA
ENSMUSG00000094989(Rpl9-ps4)	66.6626	4.32167	0.908124	4.75889	1.94656e-06	0.00021946	NA
ENSMUSG00000044763(Trmt10c)	479.41	3.15469	0.662905	4.75889	1.94661e-06	0.00021946	tRNA methyltransferase 10C, mitochondrial RNase P subunit
ENSMUSG00000031068(Glrx3)	425.939	3.48618	0.73306	4.75565	1.97805e-06	0.000221627	glutaredoxin 3
ENSMUSG00000032900(Tex43)	29.226	8.45094	1.77791	4.7533	2.00126e-06	0.000222702	testis expressed 43
ENSMUSG00000019948(Actr6)	372.594	3.74917	0.788933	4.7522	2.01219e-06	0.000222702	ARP6 actin-related protein 6
ENSMUSG00000074501(Gm5612)	13365.3	3.57117	0.752123	4.74811	2.05325e-06	0.000225536	NA
ENSMUSG00000041057(Wdr43)	1206.46	3.24366	0.68335	4.74671	2.06753e-06	0.000225536	WD repeat domain 43
ENSMUSG00000028252(Ccnc)	678.603	2.87563	0.60591	4.74597	2.07507e-06	0.000225536	cyclin C
ENSMUSG00000008976(Gabpa)	2286.55	2.80739	0.592174	4.74081	2.12861e-06	0.000229978	GA repeat binding protein, alpha
ENSMUSG00000033099(Nol12)	318.191	3.1778	0.67116	4.73478	2.19291e-06	0.000235367	nucleolar protein 12
ENSMUSG00000021113(Snapc1)	288.722	2.93976	0.621025	4.73372	2.20442e-06	0.000235367	small nuclear RNA activating complex, polypeptide 1
ENSMUSG00000047215(Rpl9)	164.781	3.64359	0.770535	4.72866	2.26009e-06	0.0002399	ribosomal protein L9
ENSMUSG00000059669(Taf1b)	254.368	3.14865	0.666087	4.72708	2.27771e-06	0.000240364	TATA-box binding protein associated factor, RNA polymerase I, B
ENSMUSG00000079555(Haus3)	650.347	3.11733	0.66005	4.72287	2.32538e-06	0.00024131	HAUS augmin-like complex, subunit 3
ENSMUSG00000037805(Rpl10a)	222.916	3.92419	0.830897	4.72284	2.32578e-06	0.00024131	ribosomal protein L10A
ENSMUSG00000026034(Clk1)	1025.97	2.99003	0.633109	4.72277	2.32655e-06	0.00024131	CDC-like kinase 1
ENSMUSG00000004393(Ddx56)	283.384	4.03716	0.856181	4.71531	2.4134e-06	0.000248896	DEAD box helicase 56
ENSMUSG00000020801(Med31)	1890.9	2.72083	0.577222	4.71367	2.43295e-06	0.000249494	mediator complex subunit 31
ENSMUSG00000026377(Nifk)	1472.19	3.12361	0.663724	4.70619	2.5239e-06	0.000257367	nucleolar protein interacting with the FHA domain of MKI67
ENSMUSG00000057375(Yipf1)	746.199	3.15406	0.671325	4.69826	2.62386e-06	0.000264205	Yip1 domain family, member 1
ENSMUSG00000083773(Gm13394)	52.4679	4.46973	0.951575	4.69719	2.63763e-06	0.000264205	NA
ENSMUSG00000051518(Rps19bp1)	520.004	3.13588	0.667609	4.69718	2.6378e-06	0.000264205	ribosomal protein S19 binding protein 1
ENSMUSG00000006589(Aprt)	915.835	3.46133	0.737033	4.6963	2.64918e-06	0.000264205	adenine phosphoribosyl transferase
ENSMUSG00000026785(Pkn3)	148.955	4.24154	0.90575	4.68291	2.82837e-06	0.000279492	protein kinase N3
ENSMUSG00000025351(Cd63)	3088.51	3.03598	0.648436	4.68201	2.84079e-06	0.000279492	CD63 antigen
ENSMUSG00000047675(Rps8)	837.55	3.22465	0.688816	4.68144	2.84865e-06	0.000279492	predicted pseudogene 15501
ENSMUSG00000059498(Fcgr3)	1312.29	2.7373	0.585083	4.67848	2.89009e-06	0.000282032	Fc receptor, IgG, low affinity III
ENSMUSG00000024436(Mrps18b)	507.47	3.21451	0.687689	4.67437	2.94863e-06	0.00028478	mitochondrial ribosomal protein S18B
ENSMUSG00000105415(Gm44364)	260.761	3.33739	0.713987	4.6743	2.94963e-06	0.00028478	NA
ENSMUSG00000032401(Lctl)	179.716	3.21912	0.689744	4.66711	3.05459e-06	0.000293354	lactase-like
ENSMUSG00000046774(8030474K03Rik)	128.898	3.43689	0.736648	4.66558	3.07748e-06	0.000293997	RIKEN cDNA 8030474K03 gene
ENSMUSG00000067038(Rps12-ps3)	81.3609	3.62178	0.776699	4.66304	3.11577e-06	0.000296096	NA
ENSMUSG00000081094(Rpl19-ps11)	763.901	3.18781	0.6857	4.64899	3.33567e-06	0.000315343	NA
ENSMUSG00000040843(Tiprl)	2143.22	2.95218	0.636414	4.63877	3.5049e-06	0.000329154	TIP41, TOR signalling pathway regulator-like (S. cerevisiae)
ENSMUSG00000099216(Obox8)	2237.43	3.86825	0.834034	4.638	3.51804e-06	0.000329154	NA
ENSMUSG00000047649(Cd3eap)	198.067	3.43665	0.741191	4.63666	3.54091e-06	0.000329595	CD3E antigen, epsilon polypeptide associated protein
ENSMUSG00000028683(Eif2b3)	434.608	3.20284	0.691053	4.63473	3.5741e-06	0.000330494	eukaryotic translation initiation factor 2B, subunit 3
ENSMUSG00000003848(Nob1)	540.328	3.17437	0.68502	4.63398	3.58699e-06	0.000330494	NIN1/RPN12 binding protein 1 homolog
ENSMUSG00000081044(AU015836)	788.033	-2.97931	0.643473	-4.63005	3.65576e-06	0.000332132	NA
ENSMUSG00000055401(Fbxo6)	102.292	3.44793	0.744694	4.62999	3.65679e-06	0.000332132	F-box protein 6
ENSMUSG00000071866(Ppia)	351.825	3.50327	0.756673	4.62983	3.65966e-06	0.000332132	peptidylprolyl isomerase A
ENSMUSG00000028393(Alad)	45.1617	6.61836	1.4301	4.62791	3.69375e-06	0.000333558	aminolevulinate, delta-, dehydratase
ENSMUSG00000028797(Tmem234)	229.932	3.91718	0.846632	4.62678	3.71391e-06	0.000333719	transmembrane protein 234
ENSMUSG00000112003(Gm4864)	46.788	7.68253	1.66232	4.62158	3.80828e-06	0.000339952	NA
ENSMUSG00000029151(Slc30a3)	418.071	-3.0265	0.654959	-4.6209	3.82074e-06	0.000339952	solute carrier family 30 (zinc transporter), member 3
ENSMUSG00000017307(Acot8)	229.495	3.11265	0.674542	4.61446	3.94118e-06	0.000348958	acyl-CoA thioesterase 8
ENSMUSG00000108199(Gm44249)	427.427	3.9361	0.853563	4.61138	4.00008e-06	0.000352454	NA
ENSMUSG00000055762(Eef1d)	547.827	3.01332	0.653965	4.60777	4.07014e-06	0.000356894	eukaryotic translation elongation factor 1 delta (guanine nucleotide exchange protein)
ENSMUSG00000049916(2610318N02Rik)	379.598	2.99792	0.6508	4.60651	4.09479e-06	0.00035733	RIKEN cDNA 2610318N02 gene
ENSMUSG00000003208(Yju2)	51.7502	4.98184	1.08231	4.60298	4.16486e-06	0.000361705	YJU2 splicing factor
ENSMUSG00000059734(Ndufs8)	571.537	2.8121	0.611475	4.59888	4.24764e-06	0.000367138	NADH:ubiquinone oxidoreductase core subunit S8
ENSMUSG00000033488(Cryzl2)	238.262	3.36558	0.733545	4.58809	4.4731e-06	0.000384793	crystallin zeta like 2
ENSMUSG00000079162(Trim43b)	6950.58	3.17025	0.691356	4.58555	4.52797e-06	0.000387676	tripartite motif-containing 43B
ENSMUSG00000040658(Dnph1)	83.1377	4.45852	0.973748	4.57872	4.67837e-06	0.000398672	2'-deoxynucleoside 5'-phosphate N-hydrolase 1
ENSMUSG00000091021(Gm17300)	149.96	3.22867	0.706209	4.57184	4.83463e-06	0.000410063	NA
ENSMUSG00000025337(Sbds)	820.632	2.70682	0.592809	4.56609	4.96903e-06	0.000419502	SBDS ribosome maturation factor
ENSMUSG00000024309(Pfdn6)	449.572	3.69982	0.810743	4.56349	5.03108e-06	0.000422774	prefoldin subunit 6
ENSMUSG00000028416(Bag1)	464.806	3.03944	0.666262	4.56194	5.06837e-06	0.000422961	BCL2-associated athanogene 1
ENSMUSG00000074365(Crxos)	4720.19	3.15889	0.692518	4.56146	5.07991e-06	0.000422961	cone-rod homeobox, opposite strand
ENSMUSG00000031765(Mt1)	6638.66	2.93519	0.643722	4.55973	5.12205e-06	0.000423046	metallothionein 1
ENSMUSG00000021276(Cinp)	384.459	3.54688	0.777909	4.5595	5.12755e-06	0.000423046	cyclin-dependent kinase 2 interacting protein
ENSMUSG00000074506(Gm10705)	71.0478	4.21671	0.925146	4.55788	5.16716e-06	0.000424385	predicted gene 10705
ENSMUSG00000029465(Arpc3)	561.029	3.27253	0.719028	4.55133	5.33088e-06	0.000433322	actin related protein 2/3 complex, subunit 3
ENSMUSG00000113394(Gm48436)	628.782	2.80639	0.616617	4.55127	5.33234e-06	0.000433322	NA
ENSMUSG00000096942(Rps19-ps6)	196.355	3.35995	0.738343	4.55067	5.34759e-06	0.000433322	NA
ENSMUSG00000031950(Gabarapl2)	1921.84	3.14705	0.69176	4.54933	5.38163e-06	0.000434142	gamma-aminobutyric acid (GABA) A receptor-associated protein-like 2
ENSMUSG00000085939(Cd63-ps)	1177.59	3.00841	0.66169	4.54656	5.453e-06	0.000437953	NA
ENSMUSG00000096044(Gm16427)	512.18	3.90463	0.859222	4.54438	5.50983e-06	0.000440568	PRAME like 33
ENSMUSG00000029466(Anapc7)	287.305	3.36876	0.741974	4.54027	5.61835e-06	0.000447275	anaphase promoting complex subunit 7
ENSMUSG00000083731(Gm16202)	24.436	-7.97354	1.75673	-4.53885	5.65617e-06	0.000447827	NA
ENSMUSG00000015365(Mov10l1)	81.4003	4.2467	0.935887	4.53762	5.68919e-06	0.000447827	Mov10 like RISC complex RNA helicase 1
ENSMUSG00000027170(Eif3m)	638.977	3.47569	0.766035	4.53725	5.6993e-06	0.000447827	eukaryotic translation initiation factor 3, subunit M
ENSMUSG00000067399(Trim43c)	3078.73	3.29107	0.725919	4.53366	5.79698e-06	0.000451749	tripartite motif-containing 43C
ENSMUSG00000058833(Rex1bd)	73.9038	4.01323	0.885221	4.53359	5.799e-06	0.000451749	required for excision 1-B domain containing
ENSMUSG00000044730(9930104L06Rik)	268.077	2.96129	0.654207	4.52654	5.99578e-06	0.000465083	RIKEN cDNA 9930104L06 gene
ENSMUSG00000031812(Map1lc3b)	22764.7	3.08755	0.682298	4.52523	6.03307e-06	0.000465984	microtubule-associated protein 1 light chain 3 beta
ENSMUSG00000041278(Ttc1)	1810.27	3.04518	0.674366	4.51563	6.31303e-06	0.000485541	tetratricopeptide repeat domain 1
ENSMUSG00000014769(Psmb1)	2093.96	2.98586	0.661719	4.51227	6.41361e-06	0.000491196	proteasome (prosome, macropain) subunit, beta type 1
ENSMUSG00000047507(Baiap3)	78.2115	4.10986	0.91131	4.50984	6.48759e-06	0.000494774	BAI1-associated protein 3
ENSMUSG00000067931(Zfp948)	309.329	2.94977	0.654673	4.50573	6.61466e-06	0.000501504	zinc finger protein 948
ENSMUSG00000071151(Gm4799)	195.185	3.26976	0.725774	4.5052	6.63109e-06	0.000501504	NA
ENSMUSG00000097913(Gm26837)	123.873	3.24779	0.721625	4.50066	6.77436e-06	0.000509252	NA
ENSMUSG00000026246(Alppl2)	2230.36	3.9027	0.867232	4.50018	6.78965e-06	0.000509252	alkaline phosphatase, placental-like 2
ENSMUSG00000110057(Gm2225)	58.499	4.35418	0.968435	4.4961	6.92108e-06	0.000516578	NA
ENSMUSG00000037544(Dlgap5)	261.509	3.33912	0.742787	4.49539	6.94425e-06	0.000516578	DLG associated protein 5
ENSMUSG00000018196(Glrx2)	234.716	3.07734	0.68476	4.49404	6.98837e-06	0.000517738	glutaredoxin 2 (thioltransferase)
ENSMUSG00000085048(Gm15537)	41.7543	5.16544	1.14968	4.49293	7.02508e-06	0.000518342	NA
ENSMUSG00000029614(Rpl6)	585.554	3.05003	0.679482	4.48877	7.16368e-06	0.00052403	ribosomal protein L6
ENSMUSG00000026171(Rnf25)	120.412	3.30131	0.73556	4.48815	7.1844e-06	0.00052403	ring finger protein 25
ENSMUSG00000022978(Mis18a)	638.294	2.69715	0.601053	4.48737	7.21062e-06	0.00052403	MIS18 kinetochore protein A
ENSMUSG00000037361(Sf3b6)	1028.34	2.87836	0.641464	4.48717	7.21764e-06	0.00052403	splicing factor 3B, subunit 6
ENSMUSG00000023279(Bmp15)	4535.23	-2.8718	0.640351	-4.48473	7.30059e-06	0.000527941	bone morphogenetic protein 15
ENSMUSG00000063457(Rps15)	928.649	3.01529	0.674307	4.4717	7.76018e-06	0.000558949	ribosomal protein S15
ENSMUSG00000039106(Htr5a)	109.59	-3.25341	0.728317	-4.46702	7.9316e-06	0.000569038	5-hydroxytryptamine (serotonin) receptor 5A
ENSMUSG00000113566(Gm40977)	629.928	3.08876	0.691781	4.46493	8.00948e-06	0.000572362	NA
ENSMUSG00000020219(Timm13)	244.774	4.01682	0.900381	4.46124	8.14854e-06	0.000580016	translocase of inner mitochondrial membrane 13
ENSMUSG00000024528(Srfbp1)	166.576	3.59921	0.807381	4.45788	8.27733e-06	0.000586882	serum response factor binding protein 1
ENSMUSG00000037958(Nsrp1)	619.586	2.81393	0.631563	4.4555	8.36964e-06	0.000591041	nuclear speckle regulatory protein 1
ENSMUSG00000020736(Nt5c)	65.7209	8.17531	1.83521	4.4547	8.40111e-06	0.000591041	5',3'-nucleotidase, cytosolic
ENSMUSG00000084034(Gm12617)	8487.05	3.64348	0.819042	4.44847	8.64851e-06	0.000606097	NA
ENSMUSG00000060950(Trmt61a)	44.2945	5.24539	1.17962	4.44668	8.72094e-06	0.000608427	tRNA methyltransferase 61A
ENSMUSG00000003549(Ercc1)	376.826	3.09213	0.695488	4.44599	8.74881e-06	0.000608427	excision repair cross-complementing rodent repair deficiency, complementation group 1
ENSMUSG00000055835(Zfp1)	285.025	3.24572	0.73029	4.44443	8.81247e-06	0.000608796	zinc finger protein 1
ENSMUSG00000075701(Selenos)	3759.01	3.07362	0.691626	4.44405	8.82803e-06	0.000608796	selenoprotein S
ENSMUSG00000042184(1700069L16Rik)	259.913	2.83865	0.638847	4.4434	8.85473e-06	0.000608796	NA
ENSMUSG00000030815(Phkg2)	546.51	3.20677	0.722021	4.44138	8.93831e-06	0.000612224	phosphorylase kinase, gamma 2 (testis)
ENSMUSG00000019179(Mdh2)	1880.29	2.80014	0.6309	4.43832	9.06633e-06	0.000618658	malate dehydrogenase 2, NAD (mitochondrial)
ENSMUSG00000021994(Wnt5a)	36.9395	-4.82251	1.08775	-4.43348	9.27251e-06	0.000630357	wingless-type MMTV integration site family, member 5A
ENSMUSG00000066315(Gm12918)	159.903	3.5356	0.798095	4.43004	9.42139e-06	0.000638088	NA
ENSMUSG00000001228(Uhrf1)	169.056	-2.98185	0.673824	-4.42526	9.63255e-06	0.000649607	ubiquitin-like, containing PHD and RING finger domains, 1
ENSMUSG00000056076(Eif3b)	148.093	3.38683	0.765458	4.42458	9.66305e-06	0.000649607	eukaryotic translation initiation factor 3, subunit B
ENSMUSG00000025439(Clns1a)	1823.59	3.25219	0.735815	4.41985	9.87704e-06	0.000661543	chloride channel, nucleotide-sensitive, 1A
ENSMUSG00000000983(Wfdc18)	23.4569	-7.9147	1.79238	-4.41575	1.00659e-05	0.000671717	WAP four-disulfide core domain 18
ENSMUSG00000002319(Ipo4)	92.2913	3.50003	0.792845	4.41452	1.01233e-05	0.000673068	importin 4
ENSMUSG00000042660(Wdr55)	376.325	3.15275	0.714471	4.4127	1.02091e-05	0.00067455	WD repeat domain 55
ENSMUSG00000116900(AC087556.2)	52.659	3.75962	0.852045	4.41247	1.02199e-05	0.00067455	NA
ENSMUSG00000008348(Ubc)	1049.78	3.67958	0.835049	4.40642	1.05091e-05	0.000691124	ubiquitin C
ENSMUSG00000093584(Obox3-ps2)	810.453	2.86158	0.649745	4.40416	1.06193e-05	0.000694572	NA
ENSMUSG00000021270(Hsp90aa1)	5149.21	2.53822	0.57647	4.40303	1.06748e-05	0.000694572	heat shock protein 90, alpha (cytosolic), class A member 1
ENSMUSG00000066979(Bub3)	1631	2.57118	0.583961	4.403	1.06763e-05	0.000694572	BUB3 mitotic checkpoint protein
ENSMUSG00000027804(Ppid)	538.729	3.28611	0.746568	4.40163	1.07443e-05	0.000696497	peptidylprolyl isomerase D (cyclophilin D)
ENSMUSG00000092349(Platr17)	445.733	3.14064	0.714646	4.39468	1.10937e-05	0.000716589	NA
ENSMUSG00000113061(Gm11361)	123.231	3.50568	0.798211	4.39193	1.12351e-05	0.000723152	NA
ENSMUSG00000021418(Rpp40)	580.179	3.02532	0.689155	4.3899	1.13404e-05	0.000727346	ribonuclease P 40 subunit
ENSMUSG00000109881(Gm45507)	1492.06	2.79665	0.637327	4.3881	1.14346e-05	0.000730806	NA
ENSMUSG00000055413(H2-Q5)	29.467	6.0016	1.36822	4.38643	1.15227e-05	0.000733852	histocompatibility 2, Q region locus 5
ENSMUSG00000032449(Slc25a36)	360.173	2.87543	0.655979	4.38342	1.16831e-05	0.000739634	solute carrier family 25, member 36
ENSMUSG00000018920(Cxcl16)	195.803	3.04078	0.693735	4.3832	1.16949e-05	0.000739634	chemokine (C-X-C motif) ligand 16
ENSMUSG00000040627(Aicda)	53.415	4.35658	0.994976	4.37858	1.19456e-05	0.000751565	activation-induced cytidine deaminase
ENSMUSG00000022194(Pabpn1)	1315.16	2.79952	0.639552	4.37731	1.20155e-05	0.000751565	poly(A) binding protein, nuclear 1
ENSMUSG00000030588(Yif1b)	129.134	3.73119	0.852396	4.3773	1.20157e-05	0.000751565	Yip1 interacting factor homolog B (S. cerevisiae)
ENSMUSG00000052369(Tmem106c)	134.992	-2.98073	0.681047	-4.3767	1.20492e-05	0.000751565	transmembrane protein 106C
ENSMUSG00000063800(Prpf38a)	1050.24	2.89774	0.662514	4.37385	1.22073e-05	0.000755493	PRP38 pre-mRNA processing factor 38 (yeast) domain containing A
ENSMUSG00000018446(C1qbp)	946.257	3.02666	0.692194	4.37256	1.22801e-05	0.000755493	complement component 1, q subcomponent binding protein
ENSMUSG00000074832(2410141K09Rik)	48.7312	4.20963	0.962766	4.37243	1.22869e-05	0.000755493	RIKEN cDNA 2410141K09 gene
ENSMUSG00000069135(Fgfr1op)	378.758	2.65681	0.607694	4.37195	1.23139e-05	0.000755493	centrosomal protein 43
ENSMUSG00000078566(Bnip3)	2183.63	2.66391	0.609459	4.37093	1.23717e-05	0.000755493	BCL2/adenovirus E1B interacting protein 3
ENSMUSG00000020755(Sap30bp)	584.026	2.76945	0.633643	4.37068	1.23863e-05	0.000755493	SAP30 binding protein
ENSMUSG00000070493(Chchd2)	2464.85	2.80882	0.642713	4.37026	1.24101e-05	0.000755493	coiled-coil-helix-coiled-coil-helix domain containing 2
ENSMUSG00000008690(Ncaph2)	357.979	2.96963	0.679615	4.36958	1.24485e-05	0.000755493	non-SMC condensin II complex, subunit H2
ENSMUSG00000000561(Wdr77)	439.68	3.32158	0.760348	4.36851	1.251e-05	0.000755493	WD repeat domain 77
ENSMUSG00000086835(Gm11775)	167.737	-2.86765	0.656487	-4.36818	1.25284e-05	0.000755493	NA
ENSMUSG00000113342(AA414992)	1264.01	3.24049	0.741979	4.36737	1.25754e-05	0.000755817	NA
ENSMUSG00000024732(Ccdc86)	308.032	3.41013	0.781161	4.36547	1.26851e-05	0.00075989	coiled-coil domain containing 86
ENSMUSG00000053746(Ptrh1)	426.288	2.85456	0.65422	4.3633	1.28118e-05	0.000764956	peptidyl-tRNA hydrolase 1 homolog
ENSMUSG00000092109(Gm9376)	30.444	6.04648	1.38716	4.35888	1.30727e-05	0.000777975	predicted gene 9376
ENSMUSG00000021639(Gtf2h2)	329.127	3.12963	0.718139	4.35797	1.31273e-05	0.000778674	general transcription factor II H, polypeptide 2
ENSMUSG00000032301(Psma4)	1033.61	3.09193	0.709607	4.35725	1.31709e-05	0.000778713	proteasome subunit alpha 4
ENSMUSG00000055334(Snupn)	1321.18	3.22984	0.741449	4.35612	1.32387e-05	0.000780181	snurportin 1
ENSMUSG00000060499(Rpl10l)	591.383	2.69918	0.620138	4.35255	1.34563e-05	0.000790436	ribosomal protein L10-like
ENSMUSG00000030057(Cnbp)	4889.61	2.92724	0.672894	4.35023	1.35997e-05	0.000796286	cellular nucleic acid binding protein
ENSMUSG00000038456(Dennd2a)	244.101	3.45866	0.795379	4.34844	1.37108e-05	0.000800209	DENN/MADD domain containing 2A
ENSMUSG00000071671(Gm10343)	664.019	3.2575	0.749841	4.34425	1.39751e-05	0.000813019	NA
ENSMUSG00000023944(Hsp90ab1)	1620.22	3.27461	0.754483	4.3402	1.42353e-05	0.000824401	heat shock protein 90 alpha (cytosolic), class B member 1
ENSMUSG00000026999(Nup35)	3396.12	2.48882	0.573503	4.33968	1.42691e-05	0.000824401	nucleoporin 35
ENSMUSG00000081434(Gm14165)	48.1063	4.065	0.936831	4.3391	1.4307e-05	0.000824401	NA
ENSMUSG00000101711(Gm28306)	708.016	2.96926	0.684985	4.33478	1.45904e-05	0.00083807	NA
ENSMUSG00000038274(Fau)	1112.36	2.93484	0.677369	4.33271	1.47287e-05	0.000843344	Finkel-Biskis-Reilly murine sarcoma virus (FBR-MuSV) ubiquitously expressed (fox derived)
ENSMUSG00000100652(Gm7634)	19.5447	7.87153	1.81851	4.32857	1.50084e-05	0.000856658	NA
ENSMUSG00000029521(Chek2)	476.117	2.80119	0.647564	4.32573	1.52025e-05	0.000865018	checkpoint kinase 2
ENSMUSG00000109730(Gm7151)	166.051	3.01409	0.696985	4.32447	1.52902e-05	0.000867291	NA
ENSMUSG00000062611(Rps3a2)	643.367	2.82869	0.65433	4.32304	1.53895e-05	0.000870203	NA
ENSMUSG00000030587(2200002D01Rik)	52.9027	4.48509	1.03808	4.32057	1.55627e-05	0.00087726	RIKEN cDNA 2200002D01 gene
ENSMUSG00000052825(Gm9892)	1280.84	2.8737	0.665544	4.31782	1.57575e-05	0.000885491	NA
ENSMUSG00000022313(Utp23)	727.415	3.48906	0.809253	4.31146	1.62182e-05	0.000908568	UTP23 small subunit processome component
ENSMUSG00000020889(Nr1d1)	211.787	-2.75626	0.640263	-4.30489	1.6707e-05	0.000933074	nuclear receptor subfamily 1, group D, member 1
ENSMUSG00000022336(Eif3e)	616.537	3.10352	0.721386	4.30216	1.69142e-05	0.000941749	eukaryotic translation initiation factor 3, subunit E
ENSMUSG00000022814(Umps)	570.951	3.59447	0.83685	4.29524	1.74507e-05	0.000968649	uridine monophosphate synthetase
ENSMUSG00000083720(Gm12901)	43.1513	4.17866	0.974645	4.28736	1.80805e-05	0.00100055	NA
ENSMUSG00000053289(Ddx10)	231.452	3.55881	0.830581	4.28472	1.82968e-05	0.00100719	DEAD box helicase 10
ENSMUSG00000034837(Gnat1)	169.079	-2.99435	0.698878	-4.28452	1.83137e-05	0.00100719	guanine nucleotide binding protein, alpha transducing 1
ENSMUSG00000020738(Sumo2)	396.527	3.33753	0.779093	4.28387	1.8367e-05	0.00100719	small ubiquitin-like modifier 2
ENSMUSG00000031590(Frg1)	591.161	2.87696	0.672046	4.28091	1.86135e-05	0.00101763	FSHD region gene 1
ENSMUSG00000030512(Snrpa1)	1326.51	3.15556	0.737558	4.27839	1.88249e-05	0.0010261	small nuclear ribonucleoprotein polypeptide A'
ENSMUSG00000044894(Uqcrq)	509.397	2.99037	0.699175	4.27699	1.89436e-05	0.00102948	ubiquinol-cytochrome c reductase, complex III subunit VII
ENSMUSG00000029613(Eif2ak1)	1354.07	2.77281	0.649033	4.27222	1.93537e-05	0.0010468	eukaryotic translation initiation factor 2 alpha kinase 1
ENSMUSG00000006056(Calcoco2)	1043.33	2.87935	0.674046	4.27174	1.93957e-05	0.0010468	calcium binding and coiled-coil domain 2
ENSMUSG00000104158(Gm38100)	398.635	3.53782	0.828282	4.27128	1.94354e-05	0.0010468	beclin 2
ENSMUSG00000047904(Sstr2)	20.1797	-7.69732	1.80308	-4.26897	1.96375e-05	0.00105456	somatostatin receptor 2
ENSMUSG00000081378(Rps13-ps4)	49.3184	3.97563	0.931902	4.26614	1.9888e-05	0.00106138	NA
ENSMUSG00000072980(Oip5)	304.837	3.06767	0.719112	4.26591	1.99085e-05	0.00106138	Opa interacting protein 5
ENSMUSG00000083621(Gm14586)	203.017	3.21977	0.754829	4.26556	1.99399e-05	0.00106138	NA
ENSMUSG00000087385(Frg2f1)	605.398	2.62537	0.615759	4.26363	2.01135e-05	0.00106466	FSHD region gene 2 family member 1
ENSMUSG00000079225(Gm9531)	2817.51	3.01257	0.706583	4.26357	2.01188e-05	0.00106466	NA
ENSMUSG00000031266(Gla)	715.22	2.65514	0.622923	4.2624	2.02246e-05	0.00106714	galactosidase, alpha
ENSMUSG00000066116(Gm10154)	51.5393	4.29411	1.0078	4.26087	2.03631e-05	0.00107133	NA
ENSMUSG00000080893(Gm15920)	103.716	3.38458	0.795222	4.25614	2.07983e-05	0.00108959	NA
ENSMUSG00000061062(Gm10093)	294.658	2.80541	0.659198	4.2558	2.08302e-05	0.00108959	NA
ENSMUSG00000028542(Slc6a9)	75.0525	-3.55552	0.8367	-4.24946	2.14283e-05	0.00111766	solute carrier family 6 (neurotransmitter transporter, glycine), member 9
ENSMUSG00000041881(Ndufa7)	375.54	2.68768	0.632808	4.24724	2.16423e-05	0.00112559	NADH:ubiquinone oxidoreductase subunit A7
ENSMUSG00000072813(E330014E10Rik)	239.073	3.62899	0.855288	4.243	2.20548e-05	0.00114066	RIKEN cDNA E330014E10 gene
ENSMUSG00000019797(1700021F05Rik)	369.864	2.90773	0.685305	4.24297	2.20578e-05	0.00114066	mitochondrial transcription rescue factor 1
ENSMUSG00000032171(Pin1)	449.876	2.79509	0.659055	4.24105	2.22477e-05	0.00114721	protein (peptidyl-prolyl cis/trans isomerase) NIMA-interacting 1
ENSMUSG00000028907(Utp11)	787.469	2.71696	0.641313	4.23656	2.26972e-05	0.00116707	UTP11 small subunit processome component
ENSMUSG00000020708(Psmc5)	359.897	3.38397	0.799675	4.23169	2.31946e-05	0.00118928	protease (prosome, macropain) 26S subunit, ATPase 5
ENSMUSG00000043036(Ccdc63)	184.851	2.98005	0.704818	4.22812	2.35655e-05	0.00120489	coiled-coil domain containing 63
ENSMUSG00000096957(E230013L22Rik)	439.251	3.04379	0.720191	4.22637	2.37494e-05	0.00121089	RIKEN cDNA E230013L22 gene
ENSMUSG00000045591(Olig3)	19.4323	-7.64306	1.80875	-4.22561	2.38297e-05	0.00121158	oligodendrocyte transcription factor 3
ENSMUSG00000007035(Msh5)	70.6262	3.45722	0.818455	4.22408	2.39922e-05	0.00121471	mutS homolog 5
ENSMUSG00000028069(Gpatch4)	170.275	4.23165	1.00187	4.22377	2.40252e-05	0.00121471	G patch domain containing 4
ENSMUSG00000019837(Gtf3c6)	364.575	2.68375	0.635783	4.22118	2.43031e-05	0.00122339	general transcription factor IIIC, polypeptide 6, alpha
ENSMUSG00000090693(Trim43a)	4699.38	3.03965	0.720197	4.22058	2.43674e-05	0.00122339	tripartite motif-containing 43A
ENSMUSG00000020770(Unk)	471.549	2.86736	0.679624	4.21904	2.45346e-05	0.00122339	unkempt family zinc finger
ENSMUSG00000069682(Gm10275)	113.792	3.49096	0.827496	4.2187	2.45713e-05	0.00122339	NA
ENSMUSG00000039182(AW209491)	72.5977	3.49957	0.829541	4.21868	2.45739e-05	0.00122339	expressed sequence AW209491
ENSMUSG00000038510(Rpf2)	924.288	3.12492	0.74092	4.21762	2.46892e-05	0.00122339	ribosome production factor 2 homolog
ENSMUSG00000001056(Nhp2)	2395.91	2.74799	0.651628	4.21711	2.47449e-05	0.00122339	NHP2 ribonucleoprotein
ENSMUSG00000034429(Zfp707)	417.975	3.09756	0.734521	4.21711	2.47453e-05	0.00122339	zinc finger protein 707
ENSMUSG00000095186(Gm10718)	112.899	3.72613	0.883685	4.21658	2.48034e-05	0.00122339	NA
ENSMUSG00000028868(Wasf2)	688.661	-2.48525	0.589715	-4.21433	2.50519e-05	0.0012323	WAS protein family, member 2
ENSMUSG00000062369(Usp17lb)	1614.96	2.58175	0.613782	4.2063	2.59583e-05	0.00127049	ubiquitin specific peptidase 17-like B
ENSMUSG00000032399(Rpl4)	1179.37	2.91071	0.692002	4.20621	2.59684e-05	0.00127049	ribosomal protein L4
ENSMUSG00000095954(Gm3183)	80.6216	4.50926	1.07343	4.20078	2.65991e-05	0.00129785	predicted gene 3183
ENSMUSG00000021209(Ppp4r4)	82.9168	3.54335	0.84475	4.19456	2.73404e-05	0.00133044	protein phosphatase 4, regulatory subunit 4
ENSMUSG00000041774(Ydjc)	685.754	2.98446	0.711633	4.19383	2.74288e-05	0.00133118	YdjC homolog (bacterial)
ENSMUSG00000022247(Brix1)	4295.72	2.6831	0.640013	4.19225	2.76196e-05	0.00133686	BRX1, biogenesis of ribosomes
ENSMUSG00000025702(March8)	81.6677	-3.25409	0.776388	-4.19133	2.77329e-05	0.00133878	membrane associated ring-CH-type finger 8
ENSMUSG00000006333(Rps9)	843.064	2.93972	0.702163	4.18666	2.83088e-05	0.00136295	ribosomal protein S9
ENSMUSG00000004100(Ppan)	459.142	2.87049	0.686191	4.18323	2.874e-05	0.00137584	peter pan homolog
ENSMUSG00000061390(Uba52-ps)	113.152	3.87258	0.925819	4.18287	2.8785e-05	0.00137584	NA
ENSMUSG00000027737(Slc7a11)	176.497	-3.01942	0.721879	-4.18272	2.88039e-05	0.00137584	solute carrier family 7 (cationic amino acid transporter, y+ system), member 11
ENSMUSG00000091931(Gon7)	955.408	3.02086	0.723474	4.1755	2.97336e-05	0.00141652	GON7 subunit of KEOPS complex
ENSMUSG00000055567(Unc80)	117.717	-3.01029	0.721843	-4.17028	3.04223e-05	0.00144554	unc-80, NALCN activator
ENSMUSG00000030732(Chrdl2)	50.1935	-3.64385	0.874342	-4.16754	3.07904e-05	0.00145921	chordin-like 2
ENSMUSG00000029464(Gpn3)	786.274	2.93121	0.703788	4.1649	3.11493e-05	0.00147237	GPN-loop GTPase 3
ENSMUSG00000030744(Rps3)	1195.45	3.07094	0.737676	4.16299	3.14104e-05	0.00147952	ribosomal protein S3
ENSMUSG00000026798(Coq4)	258.432	2.8515	0.685027	4.16261	3.14635e-05	0.00147952	coenzyme Q4
ENSMUSG00000066478(Gm5745)	38.1698	6.37613	1.53226	4.16126	3.16495e-05	0.00148442	NA
ENSMUSG00000021116(Eif2s1)	2444.32	2.67547	0.643604	4.15701	3.22445e-05	0.00150843	eukaryotic translation initiation factor 2, subunit 1 alpha
ENSMUSG00000114771(Gm49064)	2091.08	2.8226	0.679204	4.15574	3.24234e-05	0.0015129	NA
ENSMUSG00000031595(Pdgfrl)	155.727	3.61856	0.871104	4.15399	3.26734e-05	0.00152065	platelet-derived growth factor receptor-like
ENSMUSG00000113095(Gm7969)	27.0086	5.87593	1.4154	4.15142	3.30421e-05	0.00153388	predicted gene 7969
ENSMUSG00000034509(Mad2l1bp)	6057.32	2.62976	0.633564	4.15074	3.31397e-05	0.00153449	MAD2L1 binding protein
ENSMUSG00000015337(Endog)	136.133	3.5268	0.849878	4.14977	3.32807e-05	0.00153602	endonuclease G
ENSMUSG00000057561(Eif1a)	761.067	2.93265	0.706774	4.14935	3.3342e-05	0.00153602	eukaryotic translation initiation factor 1A
ENSMUSG00000097727(F630040K05Rik)	88.8066	-3.07722	0.741736	-4.14867	3.34409e-05	0.00153667	NA
ENSMUSG00000033022(Cdo1)	812.161	-2.58272	0.62296	-4.14588	3.38505e-05	0.00154513	cysteine dioxygenase 1, cytosolic
ENSMUSG00000035448(Ccr3)	72.6182	-3.59132	0.86626	-4.14578	3.38663e-05	0.00154513	chemokine (C-C motif) receptor 3
ENSMUSG00000063171(Rps4l)	754.212	3.2137	0.775295	4.14513	3.39628e-05	0.00154513	ribosomal protein S4-like
ENSMUSG00000022286(Grhl2)	423.307	2.52437	0.608999	4.14511	3.39654e-05	0.00154513	grainyhead like transcription factor 2
ENSMUSG00000036167(Pphln1)	2135.72	2.87097	0.692897	4.14343	3.42145e-05	0.00155257	periphilin 1
ENSMUSG00000035960(Apex1)	883.374	2.76063	0.66708	4.13837	3.49777e-05	0.00158324	apurinic/apyrimidinic endonuclease 1
ENSMUSG00000026784(Pdss1)	256.956	2.90185	0.70215	4.13281	3.58363e-05	0.00161807	prenyl (solanesyl) diphosphate synthase, subunit 1
ENSMUSG00000039200(Atf7ip2)	356.452	2.57849	0.624551	4.12855	3.65051e-05	0.00164418	activating transcription factor 7 interacting protein 2
ENSMUSG00000058748(Zfp958)	660.601	2.62963	0.637408	4.1255	3.69927e-05	0.00166202	zinc finger protein 958
ENSMUSG00000019139(Isyna1)	218.86	3.55399	0.862251	4.12176	3.7599e-05	0.00168386	myo-inositol 1-phosphate synthase A1
ENSMUSG00000032387(Rbpms2)	2052.18	-2.42054	0.587316	-4.12136	3.76644e-05	0.00168386	RNA binding protein with multiple splicing 2
ENSMUSG00000043445(Pgp)	471.276	2.83457	0.687994	4.12005	3.78795e-05	0.00168932	phosphoglycolate phosphatase
ENSMUSG00000027498(Cstf1)	666.349	2.78519	0.676297	4.1183	3.8168e-05	0.00169801	cleavage stimulation factor, 3' pre-RNA, subunit 1
ENSMUSG00000034617(Mtrr)	110.983	3.52559	0.856269	4.11739	3.83185e-05	0.00170054	5-methyltetrahydrofolate-homocysteine methyltransferase reductase
ENSMUSG00000022312(Eif3h)	992.252	2.91633	0.709678	4.10937	3.96742e-05	0.00175641	eukaryotic translation initiation factor 3, subunit H
ENSMUSG00000021536(Adcy2)	130.683	3.04982	0.742626	4.10681	4.01164e-05	0.00177166	adenylate cyclase 2
ENSMUSG00000040794(C1qtnf4)	66.4875	3.6993	0.901421	4.10386	4.0632e-05	0.00178741	C1q and tumor necrosis factor related protein 4
ENSMUSG00000036403(Cep135)	195.711	-2.73104	0.665517	-4.10364	4.067e-05	0.00178741	centrosomal protein 135
ENSMUSG00000013418(B4galnt2)	171.803	2.68748	0.655058	4.10266	4.08434e-05	0.0017907	beta-1,4-N-acetyl-galactosaminyl transferase 2
ENSMUSG00000041583(Obox6)	3852.62	2.86908	0.700023	4.09856	4.15737e-05	0.00181832	oocyte specific homeobox 6
ENSMUSG00000111163(Gm46136)	100.978	-2.98285	0.727988	-4.09739	4.17831e-05	0.00182093	NA
ENSMUSG00000032977(Fam207a)	209.537	3.0788	0.751456	4.09711	4.1834e-05	0.00182093	family with sequence similarity 207, member A
ENSMUSG00000086347(Gm11626)	136.065	3.20104	0.781564	4.09568	4.20929e-05	0.00182782	NA
ENSMUSG00000021692(Dimt1)	613.116	2.79716	0.683087	4.09487	4.22399e-05	0.00182983	DIM1 dimethyladenosine transferase 1-like (S. cerevisiae)
ENSMUSG00000024966(Stip1)	1755.9	2.78653	0.680958	4.09207	4.2754e-05	0.00183527	stress-induced phosphoprotein 1
ENSMUSG00000000732(Icosl)	113.012	-3.02314	0.738794	-4.092	4.27672e-05	0.00183527	icos ligand
ENSMUSG00000039463(Slc9a8)	47.2558	3.91467	0.956908	4.09096	4.29595e-05	0.00183527	solute carrier family 9 (sodium/hydrogen exchanger), member 8
ENSMUSG00000113011(Gm1995)	353.088	3.05899	0.747852	4.09038	4.30676e-05	0.00183527	NA
ENSMUSG00000073411(H2-D1)	118.435	2.92035	0.713985	4.09021	4.30991e-05	0.00183527	histocompatibility 2, D region locus 1
ENSMUSG00000070713(Gm10282)	847.076	2.49975	0.611177	4.09005	4.31275e-05	0.00183527	NA
ENSMUSG00000071470(Ccnb1ip1)	336.227	2.8311	0.692267	4.08961	4.32098e-05	0.00183527	cyclin B1 interacting protein 1
ENSMUSG00000027076(Timm10)	755.283	2.83625	0.693553	4.08946	4.32386e-05	0.00183527	translocase of inner mitochondrial membrane 10
ENSMUSG00000084838(Gm10241)	1222.84	2.95744	0.723221	4.08926	4.32756e-05	0.00183527	NA
ENSMUSG00000082321(Gm14253)	186.458	2.71079	0.663224	4.08729	4.36437e-05	0.00184354	NA
ENSMUSG00000074397(Foxr1)	971.014	2.70198	0.661094	4.08713	4.36738e-05	0.00184354	forkhead box R1
ENSMUSG00000026761(Orc4)	1023.78	2.46491	0.603923	4.0815	4.47456e-05	0.0018844	origin recognition complex, subunit 4
ENSMUSG00000026955(Sapcd2)	179.34	3.37343	0.827095	4.07865	4.5298e-05	0.00190053	suppressor APC domain containing 2
ENSMUSG00000015092(Edf1)	200.463	3.0391	0.745161	4.07844	4.5338e-05	0.00190053	endothelial differentiation-related factor 1
ENSMUSG00000086993(Rsf1os2)	168.923	3.18018	0.780033	4.07698	4.5624e-05	0.00190636	NA
ENSMUSG00000073705(Cenps)	2103.8	2.49463	0.61193	4.07666	4.56871e-05	0.00190636	centromere protein S
ENSMUSG00000064346(mt-Tw)	39.6853	3.90497	0.958079	4.07583	4.58499e-05	0.00190876	NA
ENSMUSG00000096956(Snhg18)	89.9764	-3.08311	0.756919	-4.07323	4.63653e-05	0.00192581	NA
ENSMUSG00000038987(Cfap157)	211.653	3.06488	0.753601	4.06698	4.76264e-05	0.00196957	cilia and flagella associated protein 157
ENSMUSG00000084416(Rpl10a-ps1)	31.1645	5.4892	1.34972	4.0669	4.76426e-05	0.00196957	NA
ENSMUSG00000025869(Nop16)	1324.49	2.67519	0.657877	4.0664	4.77446e-05	0.00196957	NOP16 nucleolar protein
ENSMUSG00000001918(Slc1a5)	89.9939	3.32704	0.818489	4.06486	4.8062e-05	0.00197817	solute carrier family 1 (neutral amino acid transporter), member 5
ENSMUSG00000054727(1700013H16Rik)	307.983	2.70845	0.666668	4.06267	4.85143e-05	0.00199227	RIKEN cDNA 1700013H16 gene
ENSMUSG00000067995(Gtf2f2)	996.154	2.76629	0.681301	4.06031	4.9008e-05	0.002008	general transcription factor IIF, polypeptide 2
ENSMUSG00000024601(Isoc1)	138.688	-2.75831	0.679502	-4.05931	4.92186e-05	0.00201209	isochorismatase domain containing 1
ENSMUSG00000023106(Denr)	1103.21	2.49845	0.615859	4.05685	4.97396e-05	0.00202882	density-regulated protein
ENSMUSG00000103574(Gm37116)	51.0705	3.71728	0.916596	4.05553	5.00205e-05	0.00203243	NA
ENSMUSG00000054079(Utp18)	550.308	2.72391	0.671678	4.05538	5.00521e-05	0.00203243	UTP18 small subunit processome component
ENSMUSG00000094942(Gm3604)	164.661	3.42851	0.846014	4.05255	5.06622e-05	0.00205261	predicted gene 3604
ENSMUSG00000074887(EU599041)	423.113	2.78507	0.687543	4.05076	5.10519e-05	0.0020618	expressed sequence EU599041
ENSMUSG00000074627(Mroh8)	69.5052	3.49061	0.861779	4.05046	5.11163e-05	0.0020618	maestro heat-like repeat family member 8
ENSMUSG00000065037(Rn7sk)	143.483	-2.7058	0.668287	-4.04887	5.14664e-05	0.00207132	RNA, 7SK, nuclear
ENSMUSG00000032456(Nmnat3)	26.2932	4.81229	1.18905	4.04716	5.18419e-05	0.00208182	nicotinamide nucleotide adenylyltransferase 3
ENSMUSG00000047843(Bri3)	814.337	-2.65027	0.655261	-4.0446	5.24121e-05	0.00210007	brain protein I3
ENSMUSG00000100592(Gm28645)	1475.23	2.35135	0.581532	4.04337	5.26877e-05	0.00210584	NA
ENSMUSG00000070697(Utp3)	465.985	3.13788	0.776142	4.04293	5.27882e-05	0.00210584	UTP3 small subunit processome component
ENSMUSG00000096842(Gm10736)	650.8	2.8104	0.695466	4.04104	5.32156e-05	0.00211824	NA
ENSMUSG00000058028(Zscan5b)	1975.98	2.62408	0.649623	4.03938	5.35916e-05	0.00212854	zinc finger and SCAN domain containing 5B
ENSMUSG00000041028(Ghitm)	1666.73	2.51238	0.622087	4.03863	5.37634e-05	0.0021307	growth hormone inducible transmembrane protein
ENSMUSG00000029348(Asphd2)	28.6812	-5.23743	1.29739	-4.0369	5.41621e-05	0.00214182	aspartate beta-hydroxylase domain containing 2
ENSMUSG00000012848(Rps5)	1154.56	2.68036	0.664252	4.03516	5.45654e-05	0.00215308	ribosomal protein S5
ENSMUSG00000042569(Dhrs7b)	76.9965	3.42601	0.849465	4.03314	5.50354e-05	0.00216691	dehydrogenase/reductase (SDR family) member 7B
ENSMUSG00000097457(2310031A07Rik)	1189.32	2.44555	0.607539	4.02534	5.68927e-05	0.00223519	NA
ENSMUSG00000057359(Gm17494)	501.989	2.65005	0.658777	4.02269	5.75373e-05	0.00225564	NA
ENSMUSG00000039660(Spout1)	165.061	3.3772	0.839836	4.02127	5.78858e-05	0.00226441	SPOUT domain containing methyltransferase 1
ENSMUSG00000095799(Gm8332)	355.844	3.16432	0.787162	4.01991	5.82202e-05	0.00227259	NA
ENSMUSG00000044330(Gm9790)	51.7863	3.46592	0.862344	4.01919	5.83995e-05	0.0022747	NA
ENSMUSG00000082998(Gm11221)	171.933	3.14736	0.783191	4.01864	5.85357e-05	0.00227512	NA
ENSMUSG00000022407(Adsl)	719.738	2.81557	0.701216	4.01527	5.93783e-05	0.00230294	adenylosuccinate lyase
ENSMUSG00000035621(Midn)	56.0046	-3.44034	0.857136	-4.01376	5.9759e-05	0.00230712	midnolin
ENSMUSG00000024132(Eci1)	614.154	2.59693	0.647057	4.01345	5.9838e-05	0.00230712	enoyl-Coenzyme A delta isomerase 1
ENSMUSG00000031753(Cog4)	698.597	2.91531	0.726406	4.01333	5.98674e-05	0.00230712	component of oligomeric golgi complex 4
ENSMUSG00000030498(Gas2)	53.6705	3.43675	0.85646	4.01274	6.00182e-05	0.00230803	growth arrest specific 2
ENSMUSG00000026238(Ptma)	395.718	2.75161	0.685958	4.01133	6.03776e-05	0.00231497	prothymosin alpha
ENSMUSG00000097177(9330159M07Rik)	1701.19	2.88327	0.718834	4.01103	6.04538e-05	0.00231497	NA
ENSMUSG00000027496(Aurka)	2213.35	2.78848	0.695653	4.00843	6.1124e-05	0.00233571	aurora kinase A
ENSMUSG00000067148(Polr1c)	1255.22	2.55522	0.637936	4.00545	6.18986e-05	0.00236034	polymerase (RNA) I polypeptide C
ENSMUSG00000014226(Cacybp)	906.749	2.57515	0.643411	4.00234	6.2718e-05	0.00237906	calcyclin binding protein
ENSMUSG00000093674(Rpl41)	15002.4	2.76971	0.692032	4.00229	6.27328e-05	0.00237906	ribosomal protein L41
ENSMUSG00000033706(Smyd5)	77.7467	4.35866	1.08912	4.002	6.28099e-05	0.00237906	SET and MYND domain containing 5
ENSMUSG00000095193(Gm20939)	101.112	3.84709	0.961388	4.00161	6.29139e-05	0.00237906	predicted gene, 20939
ENSMUSG00000060198(Gm11353)	53.269	3.67794	0.919264	4.00096	6.30858e-05	0.0023806	NA
ENSMUSG00000032939(Nup93)	215.983	2.61091	0.652681	4.00029	6.32656e-05	0.0023818	nucleoporin 93
ENSMUSG00000075227(Znhit2)	145.621	2.83919	0.70987	3.99959	6.34511e-05	0.0023818	zinc finger, HIT domain containing 2
ENSMUSG00000023484(Prph)	44.3497	-3.74845	0.93736	-3.99894	6.36264e-05	0.0023818	peripherin
ENSMUSG00000061436(Hipk2)	140.838	-2.77812	0.69474	-3.9988	6.36652e-05	0.0023818	homeodomain interacting protein kinase 2
ENSMUSG00000061024(Rrs1)	122.317	3.17261	0.79347	3.99839	6.37737e-05	0.0023818	ribosome biogenesis regulator 1
ENSMUSG00000030830(Itgal)	55.7626	3.49519	0.874359	3.99743	6.40332e-05	0.00238658	integrin alpha L
ENSMUSG00000038028(Tigar)	1107.59	2.51345	0.629561	3.99238	6.54134e-05	0.00243303	Trp53 induced glycolysis regulatory phosphatase
ENSMUSG00000114270(Gm48746)	64.2786	3.37222	0.844864	3.99143	6.56761e-05	0.00243781	NA
ENSMUSG00000014873(Surf2)	352.789	3.37484	0.846158	3.98843	6.65131e-05	0.00246383	surfeit gene 2
ENSMUSG00000033342(Plppr5)	28.5564	6.96262	1.74617	3.98737	6.68107e-05	0.00246396	phospholipid phosphatase related 5
ENSMUSG00000038412(Higd1a)	1351.25	2.46581	0.618501	3.98676	6.69819e-05	0.00246396	HIG1 domain family, member 1A
ENSMUSG00000031508(Ankrd10)	1567.61	2.99071	0.750169	3.98671	6.69946e-05	0.00246396	ankyrin repeat domain 10
ENSMUSG00000018239(Zcchc10)	1595.67	2.46686	0.618923	3.98573	6.72737e-05	0.00246396	zinc finger, CCHC domain containing 10
ENSMUSG00000042814(Mcts2)	472.937	2.56771	0.644401	3.98465	6.75809e-05	0.00246396	malignant T cell amplified sequence 2
ENSMUSG00000007721(Ccdc124)	440.762	2.71126	0.680504	3.98419	6.77094e-05	0.00246396	coiled-coil domain containing 124
ENSMUSG00000091028(Gm10722)	45.7234	4.26222	1.06979	3.98417	6.77164e-05	0.00246396	NA
ENSMUSG00000010097(Nxf1)	604.611	2.78326	0.698584	3.98415	6.77225e-05	0.00246396	nuclear RNA export factor 1
ENSMUSG00000113623(Gm48691)	275.012	2.55553	0.641432	3.98409	6.77382e-05	0.00246396	NA
ENSMUSG00000033307(Mif)	507.933	3.0397	0.763504	3.98125	6.85535e-05	0.00248401	macrophage migration inhibitory factor (glycosylation-inhibiting factor)
ENSMUSG00000004268(Emg1)	1299.07	2.60754	0.65496	3.98122	6.85632e-05	0.00248401	EMG1 N1-specific pseudouridine methyltransferase
ENSMUSG00000017677(Wsb1)	1227.01	2.62531	0.659502	3.98074	6.87022e-05	0.00248409	WD repeat and SOCS box-containing 1
ENSMUSG00000022757(Tfg)	613.004	2.49701	0.627849	3.97708	6.97659e-05	0.00251694	Trk-fused gene
ENSMUSG00000058922(Gm10052)	1116.52	2.3355	0.5873	3.97667	6.9888e-05	0.00251694	NA
ENSMUSG00000063696(Gm8730)	608.832	2.58978	0.651613	3.97441	7.05547e-05	0.00253106	NA
ENSMUSG00000100014(Gm29290)	564.417	2.48357	0.624893	3.97439	7.0559e-05	0.00253106	NA
ENSMUSG00000032288(Imp3)	1561.08	2.85232	0.717881	3.97325	7.08983e-05	0.00253821	IMP3, U3 small nucleolar ribonucleoprotein
ENSMUSG00000025580(Eif4a3)	1334.77	2.80031	0.705243	3.9707	7.16606e-05	0.00256046	eukaryotic translation initiation factor 4A3
ENSMUSG00000029430(Ran)	3148.57	2.35606	0.593981	3.96657	7.29158e-05	0.00260019	RAN, member RAS oncogene family
ENSMUSG00000112166(Gm47948)	130.15	-2.81598	0.710388	-3.964	7.37041e-05	0.00261983	NA
ENSMUSG00000029246(Ppat)	1411.64	3.15751	0.796579	3.96384	7.37552e-05	0.00261983	phosphoribosyl pyrophosphate amidotransferase
ENSMUSG00000108873(Gm44609)	15.8321	-7.34741	1.85396	-3.9631	7.3982e-05	0.00262275	NA
ENSMUSG00000022109(Med4)	1670.1	2.50697	0.632909	3.96103	7.46277e-05	0.00264048	mediator complex subunit 4
ENSMUSG00000112249(Gm30262)	57.4275	3.19427	0.807132	3.95756	7.57208e-05	0.00267395	NA
ENSMUSG00000101585(1600010M07Rik)	298.228	2.68359	0.678756	3.95369	7.69544e-05	0.00271223	RIKEN cDNA 1600010M07 gene
ENSMUSG00000045251(Zfp688)	30.6578	4.43896	1.12336	3.95149	7.76667e-05	0.00273203	zinc finger protein 688
ENSMUSG00000100801(Gm15459)	211.656	3.62305	0.917381	3.94935	7.83645e-05	0.00275007	NA
ENSMUSG00000044749(Abca6)	38.8918	-3.86965	0.979909	-3.94899	7.84826e-05	0.00275007	ATP-binding cassette, sub-family A (ABC1), member 6
ENSMUSG00000032398(Snapc5)	488.094	2.92607	0.741217	3.94765	7.89222e-05	0.00276015	small nuclear RNA activating complex, polypeptide 5
ENSMUSG00000000827(Tpd52l2)	2333.12	2.28262	0.578543	3.94547	7.96441e-05	0.00278004	tumor protein D52-like 2
ENSMUSG00000012117(Dhdds)	177.853	2.64746	0.671375	3.94334	8.03558e-05	0.00279094	dehydrodolichyl diphosphate synthase
ENSMUSG00000086429(Gt(ROSA)26Sor)	282.465	2.54324	0.645035	3.94279	8.05407e-05	0.00279094	gene trap ROSA 26, Philippe Soriano
ENSMUSG00000048007(Timm8a1)	1049.07	2.95823	0.750291	3.94278	8.0544e-05	0.00279094	translocase of inner mitochondrial membrane 8A1
ENSMUSG00000111275(Gm29824)	25.6498	5.20766	1.32084	3.94269	8.05716e-05	0.00279094	NA
ENSMUSG00000017167(Cntnap1)	70.0935	-3.1067	0.788353	-3.94075	8.12284e-05	0.00280603	contactin associated protein-like 1
ENSMUSG00000019814(Ltv1)	678.993	2.80804	0.712612	3.94049	8.13163e-05	0.00280603	LTV1 ribosome biogenesis factor
ENSMUSG00000002147(Stat6)	128.339	-2.80817	0.713557	-3.93545	8.30421e-05	0.00286015	signal transducer and activator of transcription 6
ENSMUSG00000076438(Oxct2b)	15.8041	-7.34496	1.86678	-3.93457	8.33459e-05	0.00286517	3-oxoacid CoA transferase 2B
ENSMUSG00000090319(Gm4462)	66.8226	3.03896	0.772982	3.93147	8.44275e-05	0.00289687	NA
ENSMUSG00000062480(Acat3)	281.473	2.87596	0.731777	3.93011	8.49074e-05	0.00290784	acetyl-Coenzyme A acetyltransferase 3
ENSMUSG00000062070(Pgk1)	320.917	2.63605	0.670938	3.92891	8.53327e-05	0.0029169	phosphoglycerate kinase 1
ENSMUSG00000030357(Fkbp4)	263.358	2.88073	0.733431	3.92775	8.57452e-05	0.00292426	FK506 binding protein 4
ENSMUSG00000104366(4933409D19Rik)	106.719	2.89236	0.736502	3.92715	8.59569e-05	0.00292426	NA
ENSMUSG00000014767(Tbp)	1160.88	2.372	0.604058	3.92678	8.60908e-05	0.00292426	TATA box binding protein
ENSMUSG00000020847(Rph3al)	103.907	-2.76234	0.703512	-3.9265	8.61923e-05	0.00292426	rabphilin 3A-like (without C2 domains)
ENSMUSG00000113657(Gm17821)	97.9899	-3.00277	0.76586	-3.92078	8.82614e-05	0.00298603	NA
ENSMUSG00000028741(Mrto4)	581.576	2.76319	0.704794	3.92056	8.83421e-05	0.00298603	mRNA turnover 4, ribosome maturation factor
ENSMUSG00000050786(Ccdc126)	427.599	2.7491	0.701542	3.91865	8.90468e-05	0.00300425	coiled-coil domain containing 126
ENSMUSG00000040034(Nup43)	917.391	2.59057	0.661247	3.91771	8.93948e-05	0.00300845	nucleoporin 43
ENSMUSG00000031400(G6pdx)	1086.25	-2.41067	0.615371	-3.91742	8.95027e-05	0.00300845	glucose-6-phosphate dehydrogenase X-linked
ENSMUSG00000046562(Unc119b)	310.586	3.18817	0.813965	3.91684	8.97165e-05	0.00301006	unc-119 lipid binding chaperone B
ENSMUSG00000101304(Plet1os)	26.2742	-5.10858	1.30557	-3.91292	9.11854e-05	0.0030454	placenta expressed transcript 1, opposite strand
ENSMUSG00000030609(Aen)	173.505	2.94597	0.752899	3.91283	9.12211e-05	0.0030454	apoptosis enhancing nuclease
ENSMUSG00000021134(Srsf5)	1087.42	2.41255	0.616596	3.91269	9.12732e-05	0.0030454	serine and arginine-rich splicing factor 5
ENSMUSG00000026610(Esrrg)	105.184	-2.98667	0.763436	-3.91215	9.14792e-05	0.00304668	estrogen-related receptor gamma
ENSMUSG00000027985(Lef1)	530.645	-2.82579	0.722756	-3.90974	9.23954e-05	0.00305902	lymphoid enhancer binding factor 1
ENSMUSG00000027823(Gmps)	444.958	2.77887	0.710755	3.90974	9.23959e-05	0.00305902	guanine monophosphate synthetase
ENSMUSG00000026840(Lamc3)	36.291	3.90421	0.998623	3.90959	9.2453e-05	0.00305902	laminin gamma 3
ENSMUSG00000093392(Gm6061)	243.233	2.84842	0.728607	3.9094	9.2524e-05	0.00305902	NA
ENSMUSG00000043155(Hpdl)	159.903	3.81355	0.975785	3.90819	9.2991e-05	0.00306887	4-hydroxyphenylpyruvate dioxygenase-like
ENSMUSG00000025019(Lcor)	719.431	-2.31424	0.592288	-3.90729	9.3336e-05	0.00307467	ligand dependent nuclear receptor corepressor
ENSMUSG00000029138(4930548H24Rik)	147.902	2.68688	0.688145	3.90453	9.44091e-05	0.00310438	RIKEN cDNA 4930548H24 gene
ENSMUSG00000046637(Ttc34)	15.1514	-7.28402	1.86638	-3.90276	9.5101e-05	0.00312148	tetratricopeptide repeat domain 34
ENSMUSG00000078154(Gm12184)	1280.41	2.60879	0.668886	3.90019	9.61153e-05	0.00314908	NA
ENSMUSG00000068601(Gm10244)	831.783	2.4078	0.617508	3.89923	9.64996e-05	0.00315597	NA
ENSMUSG00000020475(Pgam2)	33.1854	5.58217	1.43186	3.89854	9.67748e-05	0.00315928	phosphoglycerate mutase 2
ENSMUSG00000029290(Zfp326)	78.2769	-2.99719	0.769065	-3.89719	9.73159e-05	0.00317124	zinc finger protein 326
ENSMUSG00000114638(Gm31834)	515.648	-2.62172	0.673362	-3.89348	9.88152e-05	0.00321433	NA
ENSMUSG00000021550(2210016F16Rik)	119.326	3.49076	0.896673	3.89301	9.9009e-05	0.00321487	RIKEN cDNA 2210016F16 gene
ENSMUSG00000027282(Mtch2)	773.603	2.316	0.595379	3.88996	0.000100262	0.00324974	mitochondrial carrier 2
ENSMUSG00000022427(Tomm22)	1018.81	2.8327	0.728412	3.88887	0.000100712	0.00325851	translocase of outer mitochondrial membrane 22
ENSMUSG00000026429(Ube2t)	1156.74	2.30806	0.593573	3.88842	0.000100898	0.00325873	ubiquitin-conjugating enzyme E2T
ENSMUSG00000042354(Gnl3)	1273.63	2.9243	0.752762	3.88476	0.000102429	0.00330229	guanine nucleotide binding protein-like 3 (nucleolar)
ENSMUSG00000057894(Zfp329)	118.887	-2.69793	0.695092	-3.88139	0.000103859	0.00334246	zinc finger protein 329
ENSMUSG00000032892(Rangrf)	120.099	2.86157	0.73746	3.8803	0.000104327	0.00335156	RAN guanine nucleotide release factor
ENSMUSG00000070705(Eid2b)	14.445	7.43335	1.91617	3.87927	0.000104769	0.00335903	EP300 interacting inhibitor of differentiation 2B
ENSMUSG00000002778(Kdelr1)	193.129	-2.57059	0.662711	-3.8789	0.000104929	0.00335903	KDEL (Lys-Asp-Glu-Leu) endoplasmic reticulum protein retention receptor 1
ENSMUSG00000097906(Gm9625)	173.254	2.65408	0.684554	3.8771	0.000105709	0.00337294	NA
ENSMUSG00000072419(Dppa2)	1316.02	3.02596	0.780482	3.87704	0.000105735	0.00337294	developmental pluripotency associated 2
ENSMUSG00000050917(Fgf4)	149.562	2.57323	0.664035	3.87514	0.000106565	0.00339345	fibroblast growth factor 4
ENSMUSG00000067235(H2-Q10)	55.0975	3.83806	0.990629	3.87437	0.000106903	0.00339824	histocompatibility 2, Q region locus 10
ENSMUSG00000042035(Igsf3)	479.468	-2.44276	0.630596	-3.87373	0.000107182	0.00340116	immunoglobulin superfamily, member 3
ENSMUSG00000101674(4930444A19Rik)	110.959	-2.83232	0.731485	-3.87202	0.000107938	0.00341916	NA
ENSMUSG00000036672(Cenpt)	371.085	2.46254	0.636165	3.87091	0.000108431	0.00342879	centromere protein T
ENSMUSG00000028729(Ebna1bp2)	1149.09	2.6608	0.687639	3.86948	0.000109069	0.00344297	EBNA1 binding protein 2
ENSMUSG00000115961(Gm41409)	128.427	2.62969	0.679767	3.86852	0.000109498	0.00345051	NA
ENSMUSG00000078508(Gm13128)	159.718	3.23198	0.835901	3.86646	0.000110425	0.00346964	PRAME like 30
ENSMUSG00000094973(Gm8994)	144.412	2.76344	0.714745	3.86633	0.000110487	0.00346964	eukaryotic translation initiation factor 4A3 like 1
ENSMUSG00000085114(1600025M17Rik)	488.848	2.92394	0.756522	3.86497	0.000111102	0.00348291	RIKEN cDNA 1600025M17 gene
ENSMUSG00000056962(Jmjd6)	760.325	2.58254	0.668427	3.8636	0.000111727	0.00349648	jumonji domain containing 6
ENSMUSG00000056116(H2-T22)	297.497	2.41112	0.624138	3.86312	0.000111947	0.00349735	histocompatibility 2, T region locus 9
ENSMUSG00000097636(Mirt1)	24.8491	-4.89368	1.26713	-3.86202	0.000112452	0.00350706	NA
ENSMUSG00000024987(Cyp26a1)	113.917	-3.65879	0.947966	-3.85962	0.000113562	0.00353552	cytochrome P450, family 26, subfamily a, polypeptide 1
ENSMUSG00000056586(Zar1l)	223.214	2.60823	0.675845	3.85921	0.000113754	0.00353552	zygote arrest 1-like
ENSMUSG00000040213(Kyat3)	168.487	3.67327	0.952019	3.8584	0.000114132	0.00353945	kynurenine aminotransferase 3
ENSMUSG00000093509(Obox3-ps3)	369.376	2.51965	0.653079	3.8581	0.00011427	0.00353945	NA
ENSMUSG00000020397(Med7)	1263.95	2.34924	0.609006	3.8575	0.000114551	0.00354212	mediator complex subunit 7
ENSMUSG00000022748(Cmss1)	401.338	2.69837	0.699936	3.85517	0.000115651	0.00357005	cms small ribosomal subunit 1
ENSMUSG00000113691(Gm38699)	26.0455	5.83108	1.51313	3.85365	0.00011637	0.00358614	NA
ENSMUSG00000049517(Rps23)	278.819	2.48265	0.644678	3.85099	0.000117642	0.0036192	ribosomal protein S23
ENSMUSG00000021690(Jmy)	193.949	2.906	0.754751	3.85027	0.000117986	0.00362361	junction-mediating and regulatory protein
ENSMUSG00000094311(Rfpl4b)	464.47	2.52235	0.655232	3.84955	0.000118334	0.00362818	ret finger protein-like 4B
ENSMUSG00000078511(Pramef25)	277.229	2.43726	0.633386	3.84799	0.000119092	0.00364527	PRAME like 16
ENSMUSG00000109455(Gm44710)	499.591	2.64906	0.688806	3.84588	0.000120122	0.0036706	NA
ENSMUSG00000115284(Gm34678)	519.326	3.14007	0.816742	3.84463	0.000120735	0.00368312	NA
ENSMUSG00000078427(Sarnp)	242.091	2.45517	0.638824	3.84326	0.000121409	0.00369748	SAP domain containing ribonucleoprotein
ENSMUSG00000079224(Gm6565)	226.375	2.96142	0.770944	3.84129	0.00012239	0.00371547	NA
ENSMUSG00000044155(Lsm8)	615.573	2.41088	0.627629	3.84125	0.000122409	0.00371547	LSM8 homolog, U6 small nuclear RNA associated
ENSMUSG00000025893(Kbtbd3)	95.5331	2.77183	0.721743	3.84046	0.000122804	0.00372122	kelch repeat and BTB (POZ) domain containing 3
ENSMUSG00000060143(Gm10076)	593.693	2.8283	0.736924	3.83798	0.000124051	0.00375276	NA
ENSMUSG00000022562(Oplah)	89.0778	3.06339	0.798414	3.83684	0.000124627	0.00376389	5-oxoprolinase (ATP-hydrolysing)
ENSMUSG00000083833(Gm13841)	113.431	3.40889	0.888802	3.83537	0.000125376	0.00378022	NA
ENSMUSG00000055833(1700034H15Rik)	173.35	3.16111	0.82454	3.83378	0.000126189	0.00379192	RIKEN cDNA 1700034H15 gene
ENSMUSG00000063576(Klhdc3)	275.042	-2.71129	0.707276	-3.83342	0.000126373	0.00379192	kelch domain containing 3
ENSMUSG00000054648(Zfp869)	108.838	2.6796	0.699023	3.83335	0.000126408	0.00379192	zinc finger protein 869
ENSMUSG00000022557(Bop1)	94.709	3.59933	0.9391	3.83275	0.00012672	0.00379192	block of proliferation 1
ENSMUSG00000025925(Terf1)	705.324	2.49532	0.651082	3.83258	0.000126808	0.00379192	telomeric repeat binding factor 1
ENSMUSG00000022864(D16Ertd472e)	472.175	2.31662	0.604901	3.82976	0.00012827	0.00382482	DNA segment, Chr 16, ERATO Doi 472, expressed
ENSMUSG00000097466(D430036J16Rik)	14.4602	-7.2167	1.88443	-3.82964	0.00012833	0.00382482	NA
ENSMUSG00000069516(Lyz2)	94.035	-2.91882	0.762259	-3.82918	0.000128572	0.00382574	lysozyme 2
ENSMUSG00000024847(Aip)	322.053	2.52908	0.660935	3.82651	0.000129972	0.00385808	aryl-hydrocarbon receptor-interacting protein
ENSMUSG00000024907(Gal)	198.616	-2.62343	0.685752	-3.82562	0.000130443	0.00385808	galanin and GMAP prepropeptide
ENSMUSG00000107585(3300002P13Rik)	14.7549	-7.24553	1.89401	-3.82551	0.000130502	0.00385808	RIKEN cDNA 3300002P13 gene
ENSMUSG00000071041(Impdh2-ps)	1030.46	3.31585	0.866814	3.82533	0.000130599	0.00385808	inosine monophosphate dehydrogenase 2, pseudogene
ENSMUSG00000094219(Calhm3)	49.6733	4.10342	1.07276	3.8251	0.000130721	0.00385808	NA
ENSMUSG00000081603(Gm14681)	183.32	2.72713	0.713429	3.82257	0.000132068	0.0038915	NA
ENSMUSG00000105032(Gm43117)	76.1288	3.45792	0.904924	3.82123	0.000132789	0.00390615	NA
ENSMUSG00000101878(Gm8203)	5602.56	2.25029	0.58907	3.82008	0.00013341	0.00390615	NA
ENSMUSG00000020372(Rack1)	442.93	2.76364	0.723495	3.81985	0.00013353	0.00390615	receptor for activated C kinase 1
ENSMUSG00000002015(Bcap31)	2344.88	2.57764	0.674832	3.81967	0.000133631	0.00390615	B cell receptor associated protein 31
ENSMUSG00000000320(Alox12)	942.808	2.2661	0.59337	3.81903	0.000133977	0.00390615	arachidonate 12-lipoxygenase
ENSMUSG00000096351(Samd11)	79.634	3.12776	0.819013	3.81894	0.000134027	0.00390615	sterile alpha motif domain containing 11
ENSMUSG00000021810(Ecd)	510.581	3.03907	0.795806	3.81886	0.000134071	0.00390615	ecdysoneless cell cycle regulator
ENSMUSG00000033938(Ndufb7)	211.199	3.45659	0.905396	3.81776	0.000134667	0.00391722	NADH:ubiquinone oxidoreductase subunit B7
ENSMUSG00000050299(Gm9843)	124.918	3.14527	0.824168	3.8163	0.00013547	0.00393428	NA
ENSMUSG00000004328(Hif3a)	36.2856	-3.97093	1.04081	-3.81523	0.000136055	0.00394495	hypoxia inducible factor 3, alpha subunit
ENSMUSG00000026426(Arl8a)	99.8569	-2.89188	0.758513	-3.81257	0.00013753	0.00398135	ADP-ribosylation factor-like 8A
ENSMUSG00000090268(Gm5286)	102.067	2.97391	0.780348	3.811	0.000138405	0.0040003	NA
ENSMUSG00000024410(Rmc1)	429.446	2.45955	0.645587	3.80978	0.000139088	0.00401366	regulator of MON1-CCZ1
ENSMUSG00000034300(Fam53c)	532.848	-2.30568	0.60549	-3.80795	0.000140124	0.00403713	family with sequence similarity 53, member C
ENSMUSG00000043424(Eif3j2)	165.014	2.68766	0.706056	3.80658	0.000140901	0.00405307	eukaryotic translation initiation factor 3, subunit J2
ENSMUSG00000074449(Gm15319)	13.2735	7.32116	1.92745	3.79837	0.000145651	0.00418309	predicted gene 15319
ENSMUSG00000089999(Gm6485)	339.716	2.33193	0.614167	3.7969	0.000146514	0.00420123	NA
ENSMUSG00000022889(Mrpl39)	111.18	3.17132	0.835607	3.79523	0.000147508	0.00422307	mitochondrial ribosomal protein L39
ENSMUSG00000115249(Gm49085)	491.31	-2.62501	0.691839	-3.79424	0.000148094	0.00422707	NA
ENSMUSG00000112255(Gm47594)	64.5684	-3.08204	0.812301	-3.79421	0.000148114	0.00422707	NA
ENSMUSG00000030677(Kif22)	679.46	3.06424	0.807957	3.79259	0.000149087	0.00424815	kinesin family member 22
ENSMUSG00000025268(Maged2)	23.3502	-5.51726	1.4569	-3.787	0.000152476	0.00433792	melanoma antigen, family D, 2
ENSMUSG00000046410(Kcnk6)	66.9998	3.70619	0.97919	3.78495	0.000153737	0.00436695	potassium inwardly-rectifying channel, subfamily K, member 6
ENSMUSG00000091956(C2cd4b)	25.1562	4.41187	1.1663	3.7828	0.000155072	0.00438656	C2 calcium-dependent domain containing 4B
ENSMUSG00000028187(Rpf1)	672.749	2.60329	0.68819	3.7828	0.000155074	0.00438656	ribosome production factor 1 homolog
ENSMUSG00000031609(Sap30)	1505.91	2.57371	0.680394	3.78267	0.000155152	0.00438656	sin3 associated polypeptide
ENSMUSG00000096010(Hist4h4)	104.551	-3.20001	0.846512	-3.78023	0.000156682	0.00441692	H4 histone 16
ENSMUSG00000025277(Abhd6)	633.424	2.64702	0.700235	3.78018	0.000156713	0.00441692	abhydrolase domain containing 6
ENSMUSG00000087412(Gm15501)	692.097	2.444	0.646733	3.77899	0.000157467	0.00443128	NA
ENSMUSG00000102311(Gm5543)	286.991	2.40125	0.635597	3.77795	0.000158126	0.00444294	NA
ENSMUSG00000078521(Aunip)	272.485	2.57776	0.682487	3.777	0.000158727	0.00445294	aurora kinase A and ninein interacting protein
ENSMUSG00000029066(Mrpl20)	491.336	3.05341	0.809015	3.77423	0.000160501	0.00449575	mitochondrial ribosomal protein L20
ENSMUSG00000003444(Med29)	1269.16	2.45601	0.651013	3.7726	0.000161558	0.0045184	mediator complex subunit 29
ENSMUSG00000048154(Kmt2d)	324.762	-2.40998	0.63922	-3.77018	0.000163127	0.00455471	lysine (K)-specific methyltransferase 2D
ENSMUSG00000016256(Ctsz)	579.364	2.65109	0.70324	3.76983	0.000163358	0.00455471	cathepsin Z
ENSMUSG00000001942(Siae)	320.102	2.79489	0.741705	3.76819	0.000164436	0.00457306	sialic acid acetylesterase
ENSMUSG00000061724(Gm2423)	1012.17	2.27042	0.602543	3.76806	0.00016452	0.00457306	NA
ENSMUSG00000031163(Glod5)	75.6398	3.3425	0.887268	3.76718	0.000165102	0.00458223	glyoxalase domain containing 5
ENSMUSG00000032078(Zpr1)	346.298	3.0074	0.79893	3.76428	0.000167028	0.00462717	ZPR1 zinc finger
ENSMUSG00000068882(Ssb)	1147.85	2.40995	0.640268	3.76397	0.000167236	0.00462717	Sjogren syndrome antigen B
ENSMUSG00000097554(Gm26825)	194.537	3.40448	0.904581	3.7636	0.000167487	0.00462717	NA
ENSMUSG00000005268(Prlr)	524.402	-2.2399	0.595285	-3.76274	0.00016806	0.00462806	prolactin receptor
ENSMUSG00000041733(Coq5)	98.4895	3.43029	0.911648	3.76273	0.000168067	0.00462806	coenzyme Q5 methyltransferase
ENSMUSG00000041560(Nop53)	202.28	2.80734	0.746156	3.76241	0.000168284	0.00462806	NOP53 ribosome biogenesis factor
ENSMUSG00000110537(Gm4316)	24.1018	5.1162	1.36069	3.76001	0.000169908	0.00466565	NA
ENSMUSG00000047554(Tmem41b)	7653.41	2.7253	0.725094	3.75854	0.000170905	0.00468022	transmembrane protein 41B
ENSMUSG00000042854(Trp53rkb)	101.303	2.92648	0.778635	3.75847	0.000170954	0.00468022	transformation related protein 53 regulating kinase B
ENSMUSG00000038900(Rpl12)	91.8035	2.82839	0.752723	3.75754	0.000171592	0.00469061	ribosomal protein L12
ENSMUSG00000042684(Npl)	849.113	3.00255	0.79962	3.75498	0.000173357	0.00473174	N-acetylneuraminate pyruvate lyase
ENSMUSG00000020476(Dbnl)	55.0132	3.82797	1.02011	3.75251	0.000175074	0.00477142	drebrin-like
ENSMUSG00000038074(Fkbp14)	333.758	-2.31263	0.616532	-3.75102	0.000176116	0.00478875	FK506 binding protein 14
ENSMUSG00000010358(Ifi35)	322.542	2.62045	0.69863	3.75085	0.000176237	0.00478875	interferon-induced protein 35
ENSMUSG00000002486(Tchp)	39.5951	3.90295	1.04067	3.75044	0.000176527	0.00478946	trichoplein, keratin filament binding
ENSMUSG00000026127(Imp4)	1686.13	2.49067	0.664423	3.74862	0.000177808	0.004817	IMP4, U3 small nucleolar ribonucleoprotein
ENSMUSG00000037601(Nme1)	427.841	2.97845	0.794698	3.7479	0.000178322	0.00481794	NME/NM23 nucleoside diphosphate kinase 1
ENSMUSG00000002524(Puf60)	210.04	2.67201	0.71295	3.74783	0.000178373	0.00481794	poly-U binding splicing factor 60
ENSMUSG00000001785(Pwp1)	833.882	2.75649	0.735576	3.74739	0.000178683	0.00481913	PWP1 homolog, endonuclein
ENSMUSG00000097599(Gm26678)	64.9905	3.38206	0.902803	3.74618	0.000179549	0.00483531	NA
ENSMUSG00000003344(Btbd2)	323.168	-2.31561	0.61821	-3.74567	0.000179914	0.00483797	BTB (POZ) domain containing 2
ENSMUSG00000114753(Gm34059)	59.5013	3.60858	0.963514	3.74523	0.00018023	0.00483928	NA
ENSMUSG00000038256(Bcl9)	83.2628	-2.98619	0.797543	-3.74423	0.000180945	0.00485131	B cell CLL/lymphoma 9
ENSMUSG00000110206(Flt3l)	44.2945	3.81053	1.01887	3.73995	0.00018406	0.00492753	FMS-like tyrosine kinase 3 ligand
ENSMUSG00000072594(Gm16439)	24.1687	4.34611	1.16254	3.73847	0.000185145	0.00494929	NA
ENSMUSG00000027667(Zfp639)	1342.06	2.25579	0.603596	3.73726	0.000186038	0.00496584	zinc finger protein 639
ENSMUSG00000027342(Pcna)	2114.77	2.19991	0.588873	3.7358	0.000187122	0.00498616	proliferating cell nuclear antigen
ENSMUSG00000020400(Tnip1)	151.661	2.52923	0.677082	3.73549	0.000187348	0.00498616	TNFAIP3 interacting protein 1
ENSMUSG00000061897(Gm14292)	186.031	2.39941	0.642459	3.73473	0.000187916	0.00498764	NA
ENSMUSG00000018171(Vmp1)	1030.68	2.70949	0.725495	3.73468	0.000187953	0.00498764	vacuole membrane protein 1
ENSMUSG00000024963(Dnajc4)	334.721	2.40064	0.64304	3.73328	0.000189005	0.00499644	DnaJ heat shock protein family (Hsp40) member C4
ENSMUSG00000040263(Klhdc4)	52.5106	3.65307	0.978551	3.73314	0.000189106	0.00499644	kelch domain containing 4
ENSMUSG00000032363(Adamts7)	32.1105	-4.40583	1.1802	-3.73314	0.000189111	0.00499644	a disintegrin-like and metallopeptidase (reprolysin type) with thrombospondin type 1 motif, 7
ENSMUSG00000108521(Gm44639)	24.2854	-4.51664	1.21001	-3.73272	0.000189427	0.00499751	NA
ENSMUSG00000022663(Atg3)	594.832	2.68471	0.719349	3.73214	0.00018986	0.00500167	autophagy related 3
ENSMUSG00000042389(Tsen2)	92.4884	3.20363	0.859422	3.72766	0.000193269	0.00507777	tRNA splicing endonuclease subunit 2
ENSMUSG00000021243(Fcf1)	2133.32	2.62556	0.704357	3.7276	0.000193308	0.00507777	FCF1 rRNA processing protein
ENSMUSG00000038965(Ube2l3)	883.74	2.63815	0.708271	3.72477	0.00019549	0.00512767	ubiquitin-conjugating enzyme E2L 3
ENSMUSG00000040901(Kcnk18)	138.509	-2.81413	0.755608	-3.72433	0.000195833	0.00512925	potassium channel, subfamily K, member 18
ENSMUSG00000032718(Mansc1)	77.1228	-3.11377	0.836441	-3.72264	0.000197153	0.00515638	MANSC domain containing 1
ENSMUSG00000061477(Rps7)	164.742	2.65362	0.713528	3.71901	0.000200005	0.00522345	ribosomal protein S7
ENSMUSG00000024258(Polr2d)	1181.78	2.3607	0.634953	3.71792	0.000200871	0.00523852	polymerase (RNA) II (DNA directed) polypeptide D
ENSMUSG00000107906(Gm5580)	107.176	2.92485	0.786989	3.71651	0.000201996	0.00525712	NA
ENSMUSG00000082002(Gm6568)	89.1936	3.40186	0.915389	3.7163	0.000202163	0.00525712	NA
ENSMUSG00000027649(Ctnnbl1)	340.356	2.70328	0.727623	3.71523	0.000203023	0.00527192	catenin, beta like 1
ENSMUSG00000037313(Tacc3)	594.888	2.32675	0.626393	3.71452	0.000203593	0.00527917	transforming, acidic coiled-coil containing protein 3
ENSMUSG00000095251(Gm10697)	12.4194	7.21671	1.94344	3.71337	0.000204521	0.00529566	Td and POZ domain containing 7
ENSMUSG00000021737(Psmd6)	488.763	2.74109	0.738915	3.70961	0.000207579	0.00536125	proteasome (prosome, macropain) 26S subunit, non-ATPase, 6
ENSMUSG00000043421(Hilpda)	536.107	2.38352	0.64254	3.70953	0.000207645	0.00536125	hypoxia inducible lipid droplet associated
ENSMUSG00000107392(Gm7792)	129.78	3.09687	0.835184	3.70801	0.000208892	0.0053858	PRAME like 35
ENSMUSG00000026649(Cfap126)	132.88	2.7296	0.736279	3.70729	0.000209491	0.00538581	cilia and flagella associated protein 126
ENSMUSG00000063888(Rpl7l1)	423.798	2.81342	0.758901	3.70723	0.000209539	0.00538581	ribosomal protein L7-like 1
ENSMUSG00000019494(Cops6)	436.282	2.87205	0.774886	3.70642	0.000210207	0.00538581	COP9 signalosome subunit 6
ENSMUSG00000009035(Tmem184b)	63.44	-3.02888	0.817228	-3.70628	0.000210323	0.00538581	transmembrane protein 184b
ENSMUSG00000020792(Exoc7)	35.9148	3.60962	0.973935	3.70622	0.000210376	0.00538581	exocyst complex component 7
ENSMUSG00000081157(Gm13552)	77.946	3.18678	0.860144	3.70494	0.000211439	0.00540541	NA
ENSMUSG00000005813(Metap1)	563.089	2.64489	0.714116	3.70372	0.000212461	0.00542389	methionyl aminopeptidase 1
ENSMUSG00000044820(AY074887)	90.8591	3.0973	0.836641	3.70207	0.000213851	0.00544224	cDNA sequence AY074887
ENSMUSG00000021948(Prkcd)	597.087	2.76088	0.745777	3.70202	0.000213888	0.00544224	protein kinase C, delta
ENSMUSG00000067722(BC003965)	310.543	2.44508	0.660513	3.70179	0.00021408	0.00544224	cDNA sequence BC003965
ENSMUSG00000031832(Taf1c)	26.2384	6.83725	1.84749	3.70082	0.000214901	0.00545372	TATA-box binding protein associated factor, RNA polymerase I, C
ENSMUSG00000054836(Elp6)	375.587	2.49685	0.674723	3.70055	0.000215132	0.00545372	elongator acetyltransferase complex subunit 6
ENSMUSG00000078193(Gm2000)	328.33	2.60505	0.704093	3.69987	0.00021571	0.00545521	NA
ENSMUSG00000028678(Kif2c)	450.878	2.62856	0.710466	3.69977	0.000215792	0.00545521	kinesin family member 2C
ENSMUSG00000031953(Tmem170)	167.008	2.5722	0.695692	3.69733	0.000217882	0.00550038	transmembrane protein 170
ENSMUSG00000034259(Exosc4)	288.536	2.70583	0.732122	3.69588	0.000219131	0.00551503	exosome component 4
ENSMUSG00000022466(Rpap3)	292.438	2.45498	0.664276	3.69572	0.000219262	0.00551503	RNA polymerase II associated protein 3
ENSMUSG00000063200(Nol7)	446.574	2.26007	0.611558	3.69559	0.000219374	0.00551503	nucleolar protein 7
ENSMUSG00000063889(Crem)	132.276	2.87797	0.778889	3.69497	0.000219913	0.00552077	cAMP responsive element modulator
ENSMUSG00000003545(Fosb)	22.2274	-5.4467	1.47422	-3.69463	0.00022021	0.00552077	FBJ osteosarcoma oncogene B
ENSMUSG00000030772(Dkk3)	25.3261	-4.84674	1.31231	-3.69329	0.000221375	0.00554232	dickkopf WNT signaling pathway inhibitor 3
ENSMUSG00000085310(Gm11491)	650.834	2.34082	0.634063	3.69177	0.000222697	0.00556773	NA
ENSMUSG00000055839(Elob)	716.112	2.41655	0.654817	3.69042	0.000223885	0.00558973	elongin B
ENSMUSG00000005917(Otx1)	43.2617	-3.41313	0.925093	-3.6895	0.000224699	0.00560235	orthodenticle homeobox 1
ENSMUSG00000020897(Aurkb)	311.107	2.65826	0.720843	3.68771	0.000226283	0.0056341	aurora kinase B
ENSMUSG00000018362(Kpna2)	2213.11	2.47748	0.672036	3.68652	0.000227338	0.00565262	karyopherin (importin) alpha 2
ENSMUSG00000112675(Gm48892)	118.64	-2.59288	0.703898	-3.68361	0.000229954	0.00570958	NA
ENSMUSG00000058174(Gm5148)	635.578	2.5414	0.689983	3.68327	0.000230258	0.00570958	predicted gene 5148
ENSMUSG00000048758(Rpl29)	164.773	2.62039	0.711675	3.68201	0.000231402	0.00573012	ribosomal protein L29
ENSMUSG00000034826(Nup54)	372.796	2.23715	0.607868	3.68032	0.000232939	0.00576033	nucleoporin 54
ENSMUSG00000037376(Trmt6)	252.096	2.70537	0.735661	3.67746	0.000235565	0.00581701	tRNA methyltransferase 6
ENSMUSG00000027164(Traf6)	102.58	-2.64621	0.719688	-3.67688	0.000236104	0.00581701	TNF receptor-associated factor 6
ENSMUSG00000020153(Ndufs7)	118.02	3.2061	0.871985	3.67678	0.000236193	0.00581701	NADH:ubiquinone oxidoreductase core subunit S7
ENSMUSG00000035399(Oser1)	2917.25	2.09853	0.570827	3.67629	0.000236649	0.00582035	oxidative stress responsive serine rich 1
ENSMUSG00000011263(Exoc3l2)	1082.08	2.76078	0.751185	3.67523	0.000237635	0.00583155	exocyst complex component 3-like 2
ENSMUSG00000084106(Gm6136)	115.247	2.90813	0.791305	3.67511	0.000237747	0.00583155	NA
ENSMUSG00000067147(Rpl7a-ps11)	13.5037	7.3488	2.00083	3.67288	0.000239835	0.00587482	NA
ENSMUSG00000040435(Ppp1r15a)	592.824	2.36358	0.64385	3.67101	0.000241592	0.00590989	protein phosphatase 1, regulatory subunit 15A
ENSMUSG00000031504(Rab20)	1953.2	2.60343	0.70929	3.67048	0.000242098	0.00591061	RAB20, member RAS oncogene family
ENSMUSG00000114075(Gm16368)	30.2773	3.97969	1.0843	3.67029	0.000242273	0.00591061	NA
ENSMUSG00000051234(Rnf7)	1495.51	2.62901	0.716448	3.66951	0.000243015	0.00592076	ring finger protein 7
ENSMUSG00000049957(Ccdc137)	157.303	3.34833	0.912995	3.66741	0.000245016	0.00596152	coiled-coil domain containing 137
ENSMUSG00000101800(Rnf170-ps)	202.301	-2.3667	0.645395	-3.66706	0.000245358	0.00596183	NA
ENSMUSG00000029310(Nudt9)	152.319	2.71046	0.739489	3.66532	0.000247032	0.00598936	nudix (nucleoside diphosphate linked moiety X)-type motif 9
ENSMUSG00000009291(Pttg1ip)	1777.82	2.69465	0.7352	3.66519	0.000247151	0.00598936	pituitary tumor-transforming 1 interacting protein
ENSMUSG00000046791(Riox1)	83.6785	3.30061	0.900987	3.66333	0.000248956	0.00602507	ribosomal oxygenase 1
ENSMUSG00000030126(Tmcc1)	5498.81	2.15779	0.589223	3.66209	0.00025017	0.00604101	transmembrane and coiled coil domains 1
ENSMUSG00000017999(Ddx27)	234.399	2.72223	0.743378	3.66197	0.00025028	0.00604101	DEAD box helicase 27
ENSMUSG00000020973(Dnaaf2)	49.9554	3.49408	0.954382	3.66109	0.000251141	0.00605372	dynein, axonemal assembly factor 2
ENSMUSG00000020482(Ccdc117)	640.765	2.27782	0.622383	3.65984	0.000252371	0.00607532	coiled-coil domain containing 117
ENSMUSG00000027581(Stmn3)	282.753	2.83183	0.774115	3.65815	0.000254046	0.00610753	stathmin-like 3
ENSMUSG00000036992(Nxt1)	1478.66	2.14799	0.587549	3.65584	0.000256338	0.00615449	NTF2-related export protein 1
ENSMUSG00000038880(Mrps34)	60.8539	3.21862	0.880618	3.65496	0.000257224	0.00616759	mitochondrial ribosomal protein S34
ENSMUSG00000096144(B020004C17Rik)	11053.4	2.37447	0.65004	3.6528	0.000259397	0.0062115	RIKEN cDNA B020004C17 gene
ENSMUSG00000070729(Gm12966)	219.758	2.44205	0.668975	3.65044	0.000261793	0.00625418	NA
ENSMUSG00000001416(Cct3)	1227.68	2.54822	0.698072	3.65036	0.000261869	0.00625418	chaperonin containing Tcp1, subunit 3 (gamma)
ENSMUSG00000020267(Hint1)	287.675	2.43969	0.668604	3.64894	0.000263325	0.00628069	histidine triad nucleotide binding protein 1
ENSMUSG00000112850(Gm9176)	161.577	2.66654	0.730887	3.64836	0.000263923	0.00628671	NA
ENSMUSG00000063015(Ccni)	108.804	-2.68249	0.735994	-3.64472	0.000267685	0.00636796	cyclin I
ENSMUSG00000013593(Ndufs2)	355.868	2.23013	0.612375	3.64178	0.00027076	0.00643269	NADH:ubiquinone oxidoreductase core subunit S2
ENSMUSG00000113300(Gm49371)	220.205	-2.32717	0.639233	-3.64057	0.000272032	0.00645446	NA
ENSMUSG00000097057(Gm17638)	85.8282	3.70226	1.01748	3.63866	0.000274066	0.00649219	NA
ENSMUSG00000041777(Cir1)	133.972	2.48035	0.681778	3.63806	0.000274704	0.00649219	corepressor interacting with RBPJ, 1
ENSMUSG00000025362(Rps26)	1267.45	2.42829	0.667492	3.63793	0.000274835	0.00649219	ribosomal protein S26
ENSMUSG00000001707(Eef1e1)	591.953	2.51252	0.690684	3.63773	0.000275053	0.00649219	eukaryotic translation elongation factor 1 epsilon 1
ENSMUSG00000064337(mt-Rnr1)	13075.3	-2.19963	0.604763	-3.63718	0.000275642	0.00649693	NA
ENSMUSG00000023961(Enpp4)	67.8858	-2.90996	0.800127	-3.63687	0.00027597	0.00649693	ectonucleotide pyrophosphatase/phosphodiesterase 4
ENSMUSG00000044018(Mrpl50)	217.512	2.38098	0.65477	3.63636	0.000276522	0.0065015	mitochondrial ribosomal protein L50
ENSMUSG00000045010(Gm4779)	83.1985	2.73146	0.751316	3.63557	0.000277363	0.00651282	predicted gene 4779
ENSMUSG00000085234(Gm15614)	91.2273	3.30895	0.910427	3.63451	0.00027851	0.00651535	predicted gene 15614
ENSMUSG00000029647(Pan3)	774.467	-2.46827	0.679132	-3.63445	0.000278571	0.00651535	PAN3 poly(A) specific ribonuclease subunit
ENSMUSG00000015656(Hspa8)	1181.63	2.62009	0.720958	3.63417	0.000278874	0.00651535	heat shock protein 8
ENSMUSG00000062933(Gm10123)	1207.06	2.68081	0.737674	3.63414	0.000278906	0.00651535	NA
ENSMUSG00000022890(Atp5j)	472.399	2.41846	0.66557	3.63367	0.000279421	0.00651897	ATP synthase, H+ transporting, mitochondrial F0 complex, subunit F
ENSMUSG00000030484(Lypd5)	58.2905	-3.15251	0.867954	-3.63212	0.000281104	0.00654983	Ly6/Plaur domain containing 5
ENSMUSG00000040952(Rps19)	931.887	2.53126	0.696986	3.63172	0.000281542	0.00655162	ribosomal protein S19
ENSMUSG00000115219(Eef1akmt4)	276.441	3.04755	0.83966	3.6295	0.000283967	0.00659645	EEF1A lysine methyltransferase 4
ENSMUSG00000005202(Shbg)	51.858	4.06236	1.11932	3.6293	0.000284195	0.00659645	sex hormone binding globulin
ENSMUSG00000024640(Psat1)	877.745	2.67692	0.73795	3.62751	0.000286169	0.00663379	phosphoserine aminotransferase 1
ENSMUSG00000071647(Eml3)	57.6479	3.26608	0.900602	3.62655	0.000287232	0.00664994	echinoderm microtubule associated protein like 3
ENSMUSG00000025473(Adam8)	21.5203	4.50544	1.24262	3.62577	0.000288103	0.00665781	a disintegrin and metallopeptidase domain 8
ENSMUSG00000024312(Wdr46)	51.5836	3.72552	1.02756	3.62559	0.000288306	0.00665781	WD repeat domain 46
ENSMUSG00000028464(Tpm2)	27.7466	-3.99434	1.10207	-3.62438	0.000289656	0.00668048	tropomyosin 2, beta
ENSMUSG00000016554(Eif3d)	124.835	3.32205	0.916945	3.62295	0.000291259	0.00670894	eukaryotic translation initiation factor 3, subunit D
ENSMUSG00000037994(Slc9b2)	26.2031	-4.00052	1.10458	-3.62175	0.000292614	0.00672459	solute carrier family 9, subfamily B (NHA2, cation proton antiporter 2), member 2
ENSMUSG00000022013(Dnajc15)	532.382	2.47961	0.684654	3.62169	0.00029268	0.00672459	DnaJ heat shock protein family (Hsp40) member C15
ENSMUSG00000078588(Ccdc24)	50.6105	-3.01973	0.833892	-3.62125	0.000293182	0.00672763	coiled-coil domain containing 24
ENSMUSG00000058550(Dppa4)	1799.76	2.59096	0.715568	3.62085	0.000293637	0.00672956	developmental pluripotency associated 4
ENSMUSG00000084349(Rpl3-ps1)	157.195	3.20099	0.884143	3.62044	0.000294099	0.00673164	NA
ENSMUSG00000003746(Man1a)	22.5863	-4.88982	1.3514	-3.61835	0.000296493	0.00677788	mannosidase 1, alpha
ENSMUSG00000026173(Plcd4)	358.501	2.53662	0.701192	3.61758	0.000297366	0.0067868	phospholipase C, delta 4
ENSMUSG00000024993(Fam45a)	622.563	2.35086	0.649931	3.61709	0.000297936	0.0067868	DENN domain containing 10
ENSMUSG00000097180(2700038G22Rik)	155.466	2.78567	0.770229	3.61667	0.000298416	0.0067868	RIKEN cDNA 2700038G22 gene
ENSMUSG00000034345(Gtf2h5)	768.47	2.28294	0.631228	3.61666	0.000298424	0.0067868	general transcription factor IIH, polypeptide 5
ENSMUSG00000074862(BC025920)	33.5033	3.95896	1.09474	3.61635	0.000298785	0.0067868	NA
ENSMUSG00000014905(Dnajb9)	4920.53	2.18	0.602867	3.61606	0.000299126	0.0067868	DnaJ heat shock protein family (Hsp40) member B9
ENSMUSG00000020317(Theg)	60.9062	2.99415	0.828122	3.61559	0.000299659	0.0067904	testicular haploid expressed gene
ENSMUSG00000078126(Rpl23a-ps3)	212.871	2.74894	0.760437	3.61494	0.000300414	0.00679469	NA
ENSMUSG00000093421(Obox3-ps6)	435.844	2.32592	0.643446	3.61478	0.000300597	0.00679469	NA
ENSMUSG00000024571(Gm16286)	622.318	2.55555	0.707274	3.61323	0.000302402	0.00682699	thioredoxin-like 4A
ENSMUSG00000028688(Toe1)	68.0431	3.22108	0.891806	3.61186	0.000304007	0.0068485	target of EGR1, member 1 (nuclear)
ENSMUSG00000081766(2210409E12Rik)	114.366	2.68382	0.743074	3.61177	0.000304109	0.0068485	transcription elongation factor B (SIII), polypeptide 2 pseudogene
ENSMUSG00000100205(Gm4850)	3850.46	2.14171	0.593229	3.61025	0.000305898	0.00688025	NA
ENSMUSG00000027404(Snrpb)	508.076	2.44283	0.676891	3.6089	0.000307498	0.00690767	small nuclear ribonucleoprotein B
ENSMUSG00000031162(Gata1)	384.456	2.88318	0.799195	3.60761	0.00030903	0.0069293	GATA binding protein 1
ENSMUSG00000048520(Fbxl13)	110.055	2.50214	0.693658	3.60716	0.000309562	0.0069293	F-box and leucine-rich repeat protein 13
ENSMUSG00000035953(Pip4p1)	993.818	2.42147	0.671322	3.60701	0.000309741	0.0069293	phosphatidylinositol-4,5-bisphosphate 4-phosphatase 1
ENSMUSG00000030204(Ddx47)	540.046	2.69521	0.747296	3.60662	0.000310215	0.0069293	DEAD box helicase 47
ENSMUSG00000071655(Ubxn1)	887.991	2.73969	0.759713	3.60622	0.000310694	0.0069293	UBX domain protein 1
ENSMUSG00000025785(Exosc7)	784.527	2.15628	0.597942	3.60617	0.000310752	0.0069293	exosome component 7
ENSMUSG00000084123(Gm13106)	48.7976	3.06644	0.85082	3.6041	0.000313241	0.00697624	NA
ENSMUSG00000025224(Gbf1)	371.982	-2.27901	0.63321	-3.59913	0.000319285	0.00710213	golgi-specific brefeldin A-resistance factor 1
ENSMUSG00000024007(Ppil1)	334.933	2.62199	0.728747	3.59794	0.000320752	0.00712604	peptidylprolyl isomerase (cyclophilin)-like 1
ENSMUSG00000052456(Asna1)	231.976	2.2504	0.625669	3.59678	0.000322176	0.00714893	guided entry of tail-anchored proteins factor 3, ATPase
ENSMUSG00000001482(Def8)	72.5912	2.93899	0.81744	3.59536	0.000323944	0.00717725	differentially expressed in FDCP 8
ENSMUSG00000053581(Zfand2a)	292.752	2.55408	0.710431	3.59512	0.000324244	0.00717725	zinc finger, AN1-type domain 2A
ENSMUSG00000045377(Tmem88)	141.651	2.65046	0.737501	3.59384	0.000325844	0.00719704	transmembrane protein 88
ENSMUSG00000068079(Tcf15)	113.773	2.49125	0.693215	3.59377	0.00032593	0.00719704	transcription factor 15
ENSMUSG00000050914(Ankrd37)	206.711	2.36253	0.657549	3.59293	0.000326975	0.00721133	ankyrin repeat domain 37
ENSMUSG00000110824(Gm48677)	106.908	-2.87338	0.800082	-3.59136	0.000328955	0.00724048	NA
ENSMUSG00000080268(Brms1)	238.312	2.53563	0.706082	3.59112	0.000329258	0.00724048	breast cancer metastasis-suppressor 1
ENSMUSG00000016534(Lamp2)	975.836	2.94721	0.820737	3.59094	0.000329493	0.00724048	lysosomal-associated membrane protein 2
ENSMUSG00000020461(Clhc1)	192.513	2.3332	0.650113	3.58891	0.000332064	0.00728814	clathrin heavy chain linker domain containing 1
ENSMUSG00000063239(Grm4)	233.049	-2.48579	0.692773	-3.58818	0.000332997	0.00729979	glutamate receptor, metabotropic 4
ENSMUSG00000093859(Gm7882)	23.6325	-4.41653	1.23099	-3.5878	0.000333486	0.0073017	NA
ENSMUSG00000029165(Agbl5)	1216.84	2.11637	0.589978	3.5872	0.000334254	0.00730969	ATP/GTP binding protein-like 5
ENSMUSG00000092576(Obox4-ps35)	404.487	2.5637	0.715057	3.5853	0.000336687	0.00734949	NA
ENSMUSG00000019942(Cdk1)	2144.93	2.44204	0.681154	3.58515	0.000336884	0.00734949	cyclin-dependent kinase 1
ENSMUSG00000001305(Rrp15)	633.363	2.33741	0.652071	3.58459	0.000337602	0.00735632	ribosomal RNA processing 15 homolog (S. cerevisiae)
ENSMUSG00000028409(Smu1)	1421.27	2.12946	0.594229	3.58356	0.000338941	0.00737665	smu-1 suppressor of mec-8 and unc-52 homolog (C. elegans)
ENSMUSG00000021790(Dydc1)	23.9262	6.70562	1.87151	3.58301	0.000339661	0.00738346	DPY30 domain containing 1
ENSMUSG00000060739(Nsa2)	881.756	2.29771	0.641493	3.58182	0.000341214	0.00740834	NSA2 ribosome biogenesis homolog
ENSMUSG00000003974(Grm3)	11.9829	-6.94556	1.9393	-3.58148	0.000341658	0.00740838	glutamate receptor, metabotropic 3
ENSMUSG00000110591(Gm31371)	11.0441	7.05272	1.96973	3.58055	0.000342877	0.00740838	RIKEN cDNA 9530057J20 gene
ENSMUSG00000022462(Slc38a2)	26.8614	3.78996	1.05851	3.58048	0.000342965	0.00740838	solute carrier family 38, member 2
ENSMUSG00000024065(Ehd3)	34.2223	-3.5008	0.977766	-3.58041	0.00034306	0.00740838	EH-domain containing 3
ENSMUSG00000011752(Pgam1)	345.71	2.66465	0.744262	3.58026	0.000343257	0.00740838	phosphoglycerate mutase 1
ENSMUSG00000111189(Gm48293)	65.182	2.76296	0.771803	3.57987	0.000343759	0.00741042	NA
ENSMUSG00000074482(Gm16589)	29.3877	-3.76305	1.05152	-3.57867	0.000345346	0.00743579	NA
ENSMUSG00000024151(Msh2)	180.391	2.78282	0.777817	3.57774	0.000346584	0.00745295	mutS homolog 2
ENSMUSG00000083061(Gm12191)	278.895	2.6919	0.752464	3.57745	0.000346964	0.00745295	NA
ENSMUSG00000026641(Usf1)	221.642	3.13575	0.87711	3.57509	0.000350107	0.00751158	upstream transcription factor 1
ENSMUSG00000044065(Gm9788)	338.49	2.9173	0.816566	3.57264	0.0003534	0.00756454	NA
ENSMUSG00000031711(Zfp330)	369.516	2.47102	0.691653	3.57263	0.000353409	0.00756454	zinc finger protein 330
ENSMUSG00000000028(Cdc45)	773.396	2.46349	0.689644	3.57211	0.000354111	0.00756902	cell division cycle 45
ENSMUSG00000060032(H2afj)	178.277	2.40974	0.674645	3.57186	0.000354453	0.00756902	H2J.A histone
ENSMUSG00000038457(Tmem255b)	80.7797	-3.01454	0.8442	-3.57088	0.000355781	0.00757528	transmembrane protein 255B
ENSMUSG00000049357(4933408B17Rik)	132.686	2.75424	0.771363	3.57062	0.000356142	0.00757528	BRD8 domain containing
ENSMUSG00000110569(Gm18860)	63.9276	2.7732	0.776689	3.57054	0.000356241	0.00757528	NA
ENSMUSG00000035234(Abraxas1)	273.445	2.31133	0.647357	3.57042	0.000356415	0.00757528	BRCA1 A complex subunit
ENSMUSG00000046958(4930432E11Rik)	20.4902	4.86244	1.3624	3.56901	0.000358327	0.00760119	NA
ENSMUSG00000033961(Zfp446)	42.5235	3.63123	1.01759	3.56847	0.000359068	0.00760119	zinc finger protein 446
ENSMUSG00000063802(Hspbp1)	100.962	3.08602	0.86483	3.56836	0.000359221	0.00760119	HSPA (heat shock 70kDa) binding protein, cytoplasmic cochaperone 1
ENSMUSG00000026568(Mpc2)	1205.46	2.12438	0.595356	3.56824	0.000359383	0.00760119	mitochondrial pyruvate carrier 2
ENSMUSG00000006398(Cdc20)	1691.78	2.33777	0.655207	3.56799	0.000359728	0.00760119	cell division cycle 20
ENSMUSG00000100111(A330087D11Rik)	12.0087	7.17939	2.01272	3.567	0.000361091	0.00762112	NA
ENSMUSG00000090036(Gm15900)	84.173	-2.71252	0.760653	-3.56604	0.00036242	0.00764029	NA
ENSMUSG00000089726(Mir17hg)	158.443	2.37996	0.667727	3.56427	0.000364872	0.00768306	NA
ENSMUSG00000030946(Lhpp)	192.802	-2.27438	0.638218	-3.56365	0.000365737	0.00768896	phospholysine phosphohistidine inorganic pyrophosphate phosphatase
ENSMUSG00000073838(Tufm)	122.373	3.75669	1.05423	3.56346	0.000366	0.00768896	Tu translation elongation factor, mitochondrial
ENSMUSG00000073460(Pnldc1)	476.088	2.47489	0.694727	3.56239	0.000367488	0.00770458	poly(A)-specific ribonuclease (PARN)-like domain containing 1
ENSMUSG00000052253(Zfp622)	632.02	2.51282	0.705445	3.56204	0.000367982	0.00770458	zinc finger protein 622
ENSMUSG00000031818(Cox4i1)	903.946	2.48373	0.697281	3.56202	0.000368016	0.00770458	cytochrome c oxidase subunit 4I1
ENSMUSG00000049107(Ntf3)	46.9035	-3.27041	0.918696	-3.55983	0.000371088	0.00775303	neurotrophin 3
ENSMUSG00000052688(Rab7b)	11.7653	-6.91908	1.94369	-3.55977	0.000371185	0.00775303	RAB7B, member RAS oncogene family
ENSMUSG00000095588(Gm12350)	117.478	2.58488	0.7262	3.55946	0.000371618	0.00775314	NA
ENSMUSG00000106137(Gm42538)	95.1344	-2.59682	0.729725	-3.55864	0.000372785	0.00776746	NA
ENSMUSG00000042595(Fam199x)	1187.59	-2.09262	0.588084	-3.55837	0.00037316	0.00776746	family with sequence similarity 199, X-linked
ENSMUSG00000031917(Nip7)	2941.53	2.34348	0.658796	3.55722	0.000374806	0.00778447	NIP7, nucleolar pre-rRNA processing protein
ENSMUSG00000020052(Ascl1)	38.6075	-3.28187	0.922599	-3.5572	0.000374835	0.00778447	achaete-scute family bHLH transcription factor 1
ENSMUSG00000095074(Gm3139)	343.363	2.77996	0.781764	3.55601	0.000376528	0.00780877	PRAME like 42
ENSMUSG00000057657(Rps18-ps3)	33.6572	4.12728	1.16073	3.55578	0.000376866	0.00780877	NA
ENSMUSG00000017428(Psmd11)	1547.33	2.23565	0.62898	3.5544	0.000378836	0.00784065	proteasome (prosome, macropain) 26S subunit, non-ATPase, 11
ENSMUSG00000029219(Slc10a4)	32.7294	-3.79844	1.06876	-3.55407	0.000379311	0.00784154	solute carrier family 10 (sodium/bile acid cotransporter family), member 4
ENSMUSG00000043522(A430060F13Rik)	454.945	2.31962	0.653174	3.5513	0.000383337	0.00791575	NA
ENSMUSG00000051920(Rspo2)	1255.21	-2.05359	0.578397	-3.55049	0.000384513	0.00793102	R-spondin 2
ENSMUSG00000023156(Rpp14)	838.031	2.16576	0.610228	3.54911	0.000386539	0.00796376	ribonuclease P 14 subunit
ENSMUSG00000085241(Snhg3)	118.423	3.15828	0.889996	3.54864	0.000387224	0.00796883	NA
ENSMUSG00000027445(Cst9)	10.761	7.01354	1.97804	3.5457	0.000391569	0.00804911	cystatin 9
ENSMUSG00000029608(Rph3a)	317.682	-2.267	0.639899	-3.54275	0.000395971	0.00813039	rabphilin 3A
ENSMUSG00000074768(Bhmt)	166.327	3.87181	1.09299	3.54238	0.000396527	0.00813261	betaine-homocysteine methyltransferase
ENSMUSG00000029123(Stk32b)	133.961	-2.80435	0.792106	-3.54037	0.000399568	0.00818573	serine/threonine kinase 32B
ENSMUSG00000024800(Rpp30)	670.362	2.25698	0.637654	3.53951	0.000400876	0.00819956	ribonuclease P/MRP 30 subunit
ENSMUSG00000061578(Ksr2)	39.9801	-3.18664	0.900351	-3.53933	0.000401147	0.00819956	kinase suppressor of ras 2
ENSMUSG00000053070(Cfap300)	674.443	-2.29086	0.647509	-3.53796	0.000403231	0.0082224	cilia and flagella associated protein 300
ENSMUSG00000003573(Homer3)	47.8755	3.60674	1.01945	3.53791	0.000403302	0.0082224	homer scaffolding protein 3
ENSMUSG00000033847(Pla2g4c)	1817.77	-2.49268	0.704605	-3.5377	0.000403623	0.0082224	phospholipase A2, group IVC (cytosolic, calcium-independent)
ENSMUSG00000020974(Pole2)	194.752	2.3034	0.651197	3.53718	0.000404425	0.0082295	polymerase (DNA directed), epsilon 2 (p59 subunit)
ENSMUSG00000024891(Slc29a2)	62.4847	3.25977	0.921883	3.53599	0.000406248	0.00825733	solute carrier family 29 (nucleoside transporters), member 2
ENSMUSG00000020706(Ftsj3)	149.624	2.85789	0.808466	3.53495	0.000407846	0.00828055	FtsJ RNA methyltransferase homolog 3 (E. coli)
ENSMUSG00000021743(Fezf2)	11.5443	-6.89168	1.95024	-3.53376	0.000409696	0.00829955	Fez family zinc finger 2
ENSMUSG00000020155(Kcnmb1)	11.5443	-6.89168	1.95024	-3.53376	0.000409696	0.00829955	potassium large conductance calcium-activated channel, subfamily M, beta member 1
ENSMUSG00000018341(Il12rb2)	39.3559	-3.21172	0.909525	-3.53121	0.00041367	0.00837071	interleukin 12 receptor, beta 2
ENSMUSG00000042185(Nfrkb)	230.622	2.2102	0.626106	3.53007	0.000415449	0.00839411	nuclear factor related to kappa B binding protein
ENSMUSG00000027835(Pdcd10)	638.245	2.10132	0.595363	3.52947	0.000416395	0.00839411	programmed cell death 10
ENSMUSG00000047721(Bola2)	309.515	2.54808	0.721962	3.52939	0.00041652	0.00839411	bolA-like 2 (E. coli)
ENSMUSG00000022009(Nufip1)	501.671	2.3084	0.65407	3.52929	0.000416676	0.00839411	nuclear fragile X mental retardation protein interacting protein 1
ENSMUSG00000098024(Gm27003)	121.125	2.46957	0.699963	3.52815	0.000418479	0.00841022	NA
ENSMUSG00000092558(Med20)	266.129	2.25093	0.638004	3.52808	0.000418588	0.00841022	mediator complex subunit 20
ENSMUSG00000039474(Wfs1)	31.5683	-3.47913	0.986176	-3.5279	0.000418866	0.00841022	wolframin ER transmembrane glycoprotein
ENSMUSG00000040446(Rprd1a)	605.12	2.21944	0.62973	3.52444	0.000424381	0.00851141	regulation of nuclear pre-mRNA domain containing 1A
ENSMUSG00000024875(Yif1a)	151.571	3.03123	0.860131	3.52415	0.000424844	0.00851141	Yip1 interacting factor homolog A (S. cerevisiae)
ENSMUSG00000086015(4833417C18Rik)	56.8657	2.82846	0.802663	3.52384	0.00042534	0.00851196	RIKEN cDNA 4833417C18 gene
ENSMUSG00000025165(Sectm1a)	38.2809	3.25489	0.923902	3.52298	0.000426726	0.00853029	secreted and transmembrane 1A
ENSMUSG00000069633(Pex11g)	23.3457	4.29084	1.21856	3.52123	0.000429551	0.00857731	peroxisomal biogenesis factor 11 gamma
ENSMUSG00000063406(Tmed5)	2144.17	2.34061	0.665072	3.51934	0.000432622	0.00862914	transmembrane p24 trafficking protein 5
ENSMUSG00000062794(Zfp599)	300.856	2.34286	0.665974	3.51795	0.000434895	0.00866033	zinc finger protein 599
ENSMUSG00000035275(Raver2)	36.0838	-3.30998	0.940923	-3.5178	0.00043514	0.00866033	ribonucleoprotein, PTB-binding 2
ENSMUSG00000033933(Vhl)	514.386	2.31369	0.658059	3.51593	0.000438215	0.00870743	von Hippel-Lindau tumor suppressor
ENSMUSG00000022962(Gart)	179.148	2.38709	0.678965	3.51578	0.000438466	0.00870743	phosphoribosylglycinamide formyltransferase
ENSMUSG00000032586(Traip)	180.2	2.59367	0.738126	3.51385	0.000441656	0.00875904	TRAF-interacting protein
ENSMUSG00000020142(Slc1a4)	59.4429	3.1808	0.905275	3.51363	0.00044203	0.00875904	solute carrier family 1 (glutamate/neutral amino acid transporter), member 4
ENSMUSG00000035597(Prpf39)	481.356	2.16583	0.616548	3.51284	0.00044335	0.00877562	pre-mRNA processing factor 39
ENSMUSG00000086994(Gm13402)	380.313	2.85839	0.81391	3.51193	0.00044487	0.00879611	NA
ENSMUSG00000052560(Cpne8)	41.0729	3.27102	0.931697	3.51082	0.000446728	0.00882324	copine VIII
ENSMUSG00000004821(Tmed11)	14.07	7.40783	2.11104	3.50909	0.000449641	0.008865	transmembrane p24 trafficking protein 11
ENSMUSG00000037070(Rbmxl1)	182.457	2.50012	0.712492	3.50899	0.000449819	0.008865	RNA binding motif protein, X-linked like-1
ENSMUSG00000003271(Sult2b1)	257.874	2.51191	0.715945	3.50853	0.000450593	0.00887062	sulfotransferase family, cytosolic, 2B, member 1
ENSMUSG00000040350(Trim7)	1108.02	2.44711	0.697589	3.50795	0.000451567	0.00888017	tripartite motif-containing 7
ENSMUSG00000017707(Serinc3)	692.908	2.45627	0.701171	3.50309	0.000459891	0.00903406	serine incorporator 3
ENSMUSG00000025283(Sat1)	2807.66	2.44609	0.698819	3.50032	0.000464701	0.00911869	spermidine/spermine N1-acetyl transferase 1
ENSMUSG00000104126(Gm37486)	248.849	2.18859	0.625653	3.49809	0.000468605	0.00918537	NA
ENSMUSG00000086083(Gm15829)	54.9675	3.72726	1.06573	3.49738	0.000469858	0.00919999	NA
ENSMUSG00000020248(Nfyb)	526.774	2.25704	0.645431	3.49696	0.000470601	0.0092046	nuclear transcription factor-Y beta
ENSMUSG00000096192(Gm18856)	131.078	2.42254	0.692853	3.49647	0.000471451	0.00921026	NA
ENSMUSG00000085526(Gm16083)	57.2725	-2.82365	0.807629	-3.49622	0.000471905	0.00921026	NA
ENSMUSG00000079536(Gm6880)	200.314	2.40301	0.6874	3.49579	0.000472663	0.00921515	CTAG2 like 1
ENSMUSG00000083481(Rps8-ps2)	20.5649	4.86236	1.39416	3.48765	0.000487282	0.00948998	NA
ENSMUSG00000028109(Hormad1)	723.756	2.14896	0.616626	3.48503	0.000492091	0.00955903	HORMA domain containing 1
ENSMUSG00000097806(Gm6556)	29.8273	-3.61485	1.03737	-3.48465	0.000492782	0.00955903	NA
ENSMUSG00000042369(Rbm45)	82.4112	2.82307	0.810149	3.48463	0.000492819	0.00955903	RNA binding motif protein 45
ENSMUSG00000023008(Fmnl3)	182.538	-2.32175	0.666295	-3.48457	0.000492935	0.00955903	formin-like 3
ENSMUSG00000104608(Gm44390)	39.8221	3.13742	0.90063	3.48359	0.000494744	0.00958389	NA
ENSMUSG00000100755(Rps23-ps1)	583.416	2.30152	0.661238	3.48063	0.000500236	0.00967994	NA
ENSMUSG00000033294(Noc4l)	346.998	2.79361	0.80298	3.47905	0.000503186	0.00972221	NOC4 like
ENSMUSG00000018583(G3bp1)	447.559	2.40963	0.692699	3.47862	0.000504011	0.00972221	GTPase activating protein (SH3 domain) binding protein 1
ENSMUSG00000027963(Extl2)	11.0881	-6.83354	1.9645	-3.47851	0.000504208	0.00972221	exostosin-like glycosyltransferase 2
ENSMUSG00000050192(Eif5a2)	244.853	2.30248	0.662003	3.47805	0.000505084	0.00972221	eukaryotic translation initiation factor 5A2
ENSMUSG00000057157(Gm6054)	1226.47	2.46862	0.709774	3.47804	0.000505099	0.00972221	NA
ENSMUSG00000049561(Olfr95)	11.0811	-6.83267	1.96584	-3.4757	0.000509517	0.00979687	olfactory receptor 95
ENSMUSG00000075224(Lrrc55)	11.1022	-6.83528	1.96689	-3.47517	0.000510539	0.00980612	leucine rich repeat containing 55
ENSMUSG00000112825(Gm9118)	431.228	2.56191	0.737408	3.47422	0.000512347	0.00983045	NA
ENSMUSG00000030801(Kat8)	183.296	2.27048	0.653859	3.47243	0.000515763	0.00988555	K(lysine) acetyltransferase 8
ENSMUSG00000113495(Gm19792)	17.6908	6.27125	1.80658	3.47134	0.000517877	0.0099156	NA
ENSMUSG00000021494(Ddx41)	164.932	2.4572	0.707973	3.47076	0.000518995	0.00992653	DEAD box helicase 41
ENSMUSG00000005981(Trap1)	125.621	2.43129	0.701038	3.46813	0.000524098	0.0100136	TNF receptor-associated protein 1
ENSMUSG00000074794(Arrdc3)	135.43	2.3904	0.689385	3.46744	0.00052544	0.0100287	arrestin domain containing 3
ENSMUSG00000027306(Nusap1)	869.233	2.03267	0.586309	3.46689	0.00052651	0.0100385	nucleolar and spindle associated protein 1
ENSMUSG00000072966(Gprasp2)	18.0999	-6.1063	1.76182	-3.46591	0.000528443	0.0100648	G protein-coupled receptor associated sorting protein 2
ENSMUSG00000020691(Mettl2)	233.279	2.7066	0.781408	3.46375	0.000532697	0.0101259	methyltransferase like 2
ENSMUSG00000031577(Tti2)	707.189	2.29838	0.66358	3.46361	0.000532985	0.0101259	TELO2 interacting protein 2
ENSMUSG00000082762(Gm12366)	32.9805	4.09609	1.18267	3.46344	0.000533323	0.0101259	NA
ENSMUSG00000093533(Vmn2r-ps119)	11.0924	7.05042	2.03588	3.46308	0.00053403	0.0101287	NA
ENSMUSG00000018697(Aatf)	140.818	2.57972	0.745034	3.46256	0.000535064	0.0101377	apoptosis antagonizing transcription factor
ENSMUSG00000060591(Ifitm2)	26.1106	3.94593	1.14012	3.46098	0.000538219	0.0101813	interferon induced transmembrane protein 2
ENSMUSG00000027722(Spata5)	246.481	2.52759	0.730434	3.4604	0.000539374	0.0101813	spermatogenesis associated 5
ENSMUSG00000094926(Gm16533)	38.0088	3.98755	1.15239	3.46023	0.00053971	0.0101813	NA
ENSMUSG00000083518(Gm9429)	46.472	2.91629	0.842836	3.46009	0.000539994	0.0101813	NA
ENSMUSG00000001674(Ddx18)	481.905	2.42108	0.699735	3.46	0.00054017	0.0101813	DEAD box helicase 18
ENSMUSG00000051223(Bzw1)	3664.57	2.20629	0.637804	3.4592	0.000541792	0.0102013	basic leucine zipper and W2 domains 1
ENSMUSG00000058546(Rpl23a)	227.105	2.5669	0.742149	3.45874	0.000542711	0.010208	ribosomal protein L23A
ENSMUSG00000028540(Dph2)	139.566	2.76456	0.799994	3.45573	0.000548807	0.010312	DPH2 homolog
ENSMUSG00000069939(Gm12070)	26.5064	4.82778	1.39741	3.4548	0.000550698	0.0103258	NA
ENSMUSG00000024474(Ik)	721.531	2.33806	0.676784	3.45466	0.000550987	0.0103258	IK cytokine
ENSMUSG00000057818(1600029O15Rik)	12.5233	-7.00881	2.02903	-3.45427	0.000551792	0.0103258	NA
ENSMUSG00000086593(Gm16548)	135.476	-2.40596	0.696521	-3.45425	0.000551819	0.0103258	NA
ENSMUSG00000006599(Gtf2h1)	893.441	2.14679	0.621726	3.45295	0.000554489	0.0103641	general transcription factor II H, polypeptide 1
ENSMUSG00000001403(Ube2c)	4884.44	2.41978	0.700836	3.4527	0.000555004	0.0103641	ubiquitin-conjugating enzyme E2C
ENSMUSG00000052921(Arhgef15)	19.8128	-5.10408	1.47885	-3.45137	0.000557739	0.0103977	Rho guanine nucleotide exchange factor (GEF) 15
ENSMUSG00000113971(Gm2022)	119.69	2.74248	0.794628	3.45127	0.000557951	0.0103977	predicted pseudogene 2022
ENSMUSG00000069324(Gm5096)	51.8768	4.78856	1.38765	3.45084	0.000558835	0.0104035	NA
ENSMUSG00000040731(Eif4h)	200.428	2.37924	0.689564	3.45035	0.000559852	0.0104118	eukaryotic translation initiation factor 4H
ENSMUSG00000039041(Adrm1)	423.548	2.63816	0.764854	3.44923	0.000562186	0.0104432	adhesion regulating molecule 1
ENSMUSG00000026201(Stk16)	257.652	2.77606	0.804892	3.44899	0.000562694	0.0104432	serine/threonine kinase 16
ENSMUSG00000104831(B020017C02Rik)	43.3565	3.26407	0.946481	3.44864	0.000563415	0.0104459	NA
ENSMUSG00000003269(Cyth2)	333.871	2.60649	0.755945	3.44799	0.000564771	0.0104604	cytohesin 2
ENSMUSG00000081051(Gm15427)	475.801	2.29147	0.664781	3.44695	0.000566947	0.01049	NA
ENSMUSG00000000365(Rnf17)	251.145	2.14244	0.621617	3.44656	0.000567766	0.0104944	ring finger protein 17
ENSMUSG00000062393(Dgkk)	29.394	-4.00514	1.16248	-3.44533	0.000570353	0.010516	diacylglycerol kinase kappa
ENSMUSG00000028758(Kif17)	943.519	-2.56656	0.744962	-3.44522	0.000570593	0.010516	kinesin family member 17
ENSMUSG00000029723(Tsc22d4)	196.902	2.52231	0.732126	3.44518	0.000570673	0.010516	TSC22 domain family, member 4
ENSMUSG00000002010(Idh3g)	681.697	2.32434	0.674791	3.44453	0.000572058	0.0105309	isocitrate dehydrogenase 3 (NAD+), gamma
ENSMUSG00000008668(Rps18)	275.797	2.87694	0.836016	3.44124	0.000579048	0.0106487	ribosomal protein S18
ENSMUSG00000051548(Gm6365)	48.44	3.12976	0.910536	3.43727	0.000587608	0.0107927	NA
ENSMUSG00000027613(Eif6)	3202.67	2.12263	0.61762	3.43679	0.000588648	0.0107927	eukaryotic translation initiation factor 6
ENSMUSG00000039209(Rpl39l)	445.984	2.37931	0.692306	3.43679	0.000588658	0.0107927	ribosomal protein L39-like
ENSMUSG00000020335(Zfp354b)	10.8425	-6.80134	1.98042	-3.43429	0.000594115	0.0108817	zinc finger protein 354B
ENSMUSG00000080848(Gm9385)	91.5572	2.9283	0.852794	3.43377	0.000595246	0.0108914	NA
ENSMUSG00000078235(Fam43b)	24.6247	4.08954	1.1917	3.43168	0.000599853	0.0109647	family with sequence similarity 43, member B
ENSMUSG00000054452(Aes)	56.353	-2.78098	0.810505	-3.43117	0.000600991	0.0109744	TLE family member 5, transcriptional modulator
ENSMUSG00000028126(Pip5k1a)	678.54	2.41023	0.702802	3.42946	0.000604792	0.011026	phosphatidylinositol-4-phosphate 5-kinase, type 1 alpha
ENSMUSG00000091086(Rpl6l)	95.2682	2.70472	0.788698	3.42935	0.00060503	0.011026	NA
ENSMUSG00000050900(Gm7327)	906.421	2.29132	0.668254	3.42881	0.00060623	0.0110368	NA
ENSMUSG00000019927(Ube2d1)	87.9272	-2.87308	0.838158	-3.42785	0.000608382	0.0110649	ubiquitin-conjugating enzyme E2D 1
ENSMUSG00000021257(Angel1)	195.393	-2.49406	0.728064	-3.4256	0.000613439	0.0111457	angel homolog 1
ENSMUSG00000031157(Pqbp1)	335.916	2.81976	0.823834	3.42273	0.000619959	0.0112491	polyglutamine binding protein 1
ENSMUSG00000066772(Obox3)	868.884	2.14355	0.626304	3.42255	0.00062037	0.0112491	oocyte specific homeobox 3
ENSMUSG00000041594(Tmtc4)	73.9176	-2.5545	0.746558	-3.42171	0.000622296	0.0112727	transmembrane and tetratricopeptide repeat containing 4
ENSMUSG00000037221(Mospd3)	274.678	-2.11903	0.619647	-3.41973	0.000626822	0.0113434	motile sperm domain containing 3
ENSMUSG00000028957(Per3)	216.501	-2.26735	0.663133	-3.41914	0.000628194	0.0113569	period circadian clock 3
ENSMUSG00000001999(Blvra)	113.469	2.62605	0.768244	3.41824	0.000630265	0.011383	biliverdin reductase A
ENSMUSG00000001665(Gstt3)	20.9722	-4.78512	1.40004	-3.41784	0.000631203	0.0113883	glutathione S-transferase, theta 3
ENSMUSG00000030748(Il4ra)	26.9593	-3.58921	1.05022	-3.41758	0.000631814	0.0113883	interleukin 4 receptor, alpha
ENSMUSG00000074655(Gm1527)	74.9001	2.66758	0.781302	3.41427	0.000639524	0.0115159	predicted gene 1527
ENSMUSG00000054604(Cggbp1)	2342.67	1.99223	0.583677	3.41324	0.000641951	0.0115481	CGG triplet repeat binding protein 1
ENSMUSG00000003421(Nosip)	238.069	2.73965	0.802969	3.4119	0.000645126	0.0115868	nitric oxide synthase interacting protein
ENSMUSG00000074212(Dnajb14)	565.872	2.46271	0.721823	3.41179	0.000645377	0.0115868	DnaJ heat shock protein family (Hsp40) member B14
ENSMUSG00000056131(Pgm3)	375.346	2.36982	0.694666	3.41146	0.000646163	0.0115894	phosphoglucomutase 3
ENSMUSG00000110062(B430319F04Rik)	28.3028	-3.99451	1.17108	-3.41095	0.00064736	0.0115994	NA
ENSMUSG00000080916(Gm12463)	285.855	2.21986	0.650918	3.41036	0.000648781	0.0116134	NA
ENSMUSG00000039873(Neurl2)	58.6032	2.9824	0.874726	3.40952	0.000650762	0.0116374	neuralized E3 ubiquitin protein ligase 2
ENSMUSG00000005873(Reep5)	295.972	-2.09271	0.61392	-3.40877	0.000652555	0.011658	receptor accessory protein 5
ENSMUSG00000074369(Obox2)	6455.86	3.05369	0.89632	3.40692	0.000657002	0.0117204	oocyte specific homeobox 2
ENSMUSG00000006335(Tfpt)	187.66	2.2857	0.670926	3.40678	0.000657339	0.0117204	TCF3 (E2A) fusion partner
ENSMUSG00000078938(Syce3)	19.4337	4.35515	1.27865	3.40605	0.0006591	0.0117228	synaptonemal complex central element protein 3
ENSMUSG00000022538(Lsg1)	474.789	2.34462	0.68839	3.40595	0.00065935	0.0117228	large 60S subunit nuclear export GTPase 1
ENSMUSG00000004460(Dnajb11)	272.175	2.62285	0.770085	3.40592	0.00065941	0.0117228	DnaJ heat shock protein family (Hsp40) member B11
ENSMUSG00000028932(Psmc2)	473.098	2.70465	0.794227	3.40538	0.000660722	0.0117346	proteasome (prosome, macropain) 26S subunit, ATPase 2
ENSMUSG00000097992(Gm27016)	29.6021	3.59947	1.05734	3.40427	0.000663413	0.0117709	NA
ENSMUSG00000028651(Ppie)	99.2948	2.59877	0.764234	3.40049	0.000672643	0.011923	peptidylprolyl isomerase E (cyclophilin E)
ENSMUSG00000029599(Ddx54)	63.506	2.76286	0.812819	3.39911	0.000676048	0.0119717	DEAD box helicase 54
ENSMUSG00000034729(Mrps10)	117.831	2.83033	0.832829	3.39846	0.000677664	0.0119878	mitochondrial ribosomal protein S10
ENSMUSG00000030942(Thumpd1)	308.769	2.1339	0.627948	3.39821	0.000678279	0.0119878	THUMP domain containing 1
ENSMUSG00000025537(Phkg1)	171.523	2.45815	0.723763	3.39634	0.00068293	0.0120582	phosphorylase kinase gamma 1
ENSMUSG00000051255(Gm6563)	397.643	2.07562	0.611249	3.39571	0.000684506	0.0120658	NA
ENSMUSG00000086962(Gm12248)	10.4732	6.96758	2.05192	3.39564	0.00068469	0.0120658	NA
ENSMUSG00000079470(Utp14b)	356.825	2.22434	0.655199	3.39491	0.000686524	0.0120864	UTP14B small subunit processome component
ENSMUSG00000053907(Mat2a)	1089.34	2.50213	0.737127	3.39444	0.000687688	0.0120952	methionine adenosyltransferase II, alpha
ENSMUSG00000018669(Cdk5rap3)	57.5502	2.85017	0.83994	3.3933	0.000690563	0.012134	CDK5 regulatory subunit associated protein 3
ENSMUSG00000029171(Pgm1)	61.4924	2.75282	0.811629	3.39172	0.000694542	0.0121921	phosphoglucomutase 2
ENSMUSG00000045411(2410002F23Rik)	68.9942	3.03709	0.895546	3.39134	0.00069553	0.0121976	RIKEN cDNA 2410002F23 gene
ENSMUSG00000106834(Gm10459)	1172.77	2.58889	0.76357	3.39051	0.000697639	0.0122228	NA
ENSMUSG00000072258(Taf1a)	705.115	2.3593	0.69643	3.38771	0.000704789	0.0123362	TATA-box binding protein associated factor, RNA polymerase I, A
ENSMUSG00000038803(Ost4)	1281.3	1.99831	0.589965	3.38717	0.000706182	0.0123487	oligosaccharyltransferase complex subunit 4 (non-catalytic)
ENSMUSG00000028954(Nub1)	1143.21	2.59603	0.766577	3.38653	0.000707835	0.0123657	negative regulator of ubiquitin-like proteins 1
ENSMUSG00000032215(Rsl24d1)	1945.69	2.1592	0.637687	3.38599	0.00070921	0.0123778	ribosomal L24 domain containing 1
ENSMUSG00000111193(Gm35288)	78.2868	3.68399	1.08815	3.38557	0.000710314	0.0123851	NA
ENSMUSG00000036820(Amdhd2)	19.3388	5.38115	1.58982	3.38475	0.000712432	0.0124101	amidohydrolase domain containing 2
ENSMUSG00000102827(Gm8242)	81.7521	2.96137	0.875384	3.38294	0.000717148	0.0124803	NA
ENSMUSG00000070699(Sars2)	39.6967	3.04204	0.899479	3.382	0.00071959	0.0125108	seryl-aminoacyl-tRNA synthetase 2
ENSMUSG00000079042(Apela)	22.2969	-4.06927	1.2037	-3.38065	0.000723145	0.0125606	apelin receptor early endogenous ligand
ENSMUSG00000073724(Pramel4)	310.15	3.18244	0.941547	3.38001	0.000724843	0.012578	PRAME like 4
ENSMUSG00000004127(Trmt10a)	159.813	2.53032	0.749238	3.37718	0.000732323	0.0126957	tRNA methyltransferase 10A
ENSMUSG00000031353(Rbbp7)	6416.07	2.43538	0.721375	3.37603	0.000735391	0.0127367	retinoblastoma binding protein 7, chromatin remodeling factor
ENSMUSG00000039145(Camk1d)	127.016	-2.5221	0.747121	-3.37576	0.000736122	0.0127372	calcium/calmodulin-dependent protein kinase ID
ENSMUSG00000063236(1110038F14Rik)	199.076	2.99385	0.887046	3.37508	0.000737934	0.0127451	RIKEN cDNA 1110038F14 gene
ENSMUSG00000078970(Wdr92)	221.505	2.25808	0.669089	3.37486	0.00073853	0.0127451	WD repeat domain 92
ENSMUSG00000021357(Exoc2)	214.415	-2.30944	0.684317	-3.3748	0.000738683	0.0127451	exocyst complex component 2
ENSMUSG00000029213(Commd8)	39.2629	3.61856	1.0727	3.37332	0.000742675	0.0128002	COMM domain containing 8
ENSMUSG00000069011(Gm10254)	171.168	2.79689	0.829176	3.37309	0.000743286	0.0128002	NA
ENSMUSG00000089659(Gm3470)	26.5207	-3.56361	1.05661	-3.3727	0.000744355	0.0128064	NA
ENSMUSG00000029388(Eif2b1)	3054.43	2.06865	0.613505	3.37186	0.000746634	0.0128335	eukaryotic translation initiation factor 2B, subunit 1 (alpha)
ENSMUSG00000034968(Lbx2)	59.3324	2.74788	0.815032	3.3715	0.000747599	0.0128379	ladybird homeobox 2
ENSMUSG00000082820(Gm13803)	71.163	2.54497	0.75539	3.36908	0.000754183	0.0129182	NA
ENSMUSG00000038722(Bud31)	1057.69	2.01998	0.599624	3.36875	0.000755106	0.0129182	BUD31 homolog
ENSMUSG00000019897(Ccdc59)	383.021	2.10629	0.625252	3.36871	0.000755212	0.0129182	coiled-coil domain containing 59
ENSMUSG00000109865(Hspa14)	1115.6	2.04522	0.607135	3.36864	0.000755395	0.0129182	heat shock protein 14
ENSMUSG00000047220(Ccdc36)	166.431	2.18001	0.64718	3.36848	0.000755832	0.0129182	interactor of HORMAD1 1
ENSMUSG00000041354(Rgl2)	40.9685	3.09821	0.920081	3.36732	0.000759026	0.0129606	ral guanine nucleotide dissociation stimulator-like 2
ENSMUSG00000063354(Slc39a4)	259.602	2.81338	0.83572	3.36642	0.00076152	0.0129848	solute carrier family 39 (zinc transporter), member 4
ENSMUSG00000034391(Fbxo15)	2700.83	2.56758	0.762734	3.36629	0.000761874	0.0129848	F-box protein 15
ENSMUSG00000024787(Snx15)	101.124	2.45648	0.729875	3.36562	0.000763728	0.0130041	sorting nexin 15
ENSMUSG00000036223(Ska1)	588.202	2.19384	0.652283	3.36332	0.000770115	0.0130665	spindle and kinetochore associated complex subunit 1
ENSMUSG00000020707(Rnf135)	30.7019	3.80634	1.13182	3.36303	0.000770922	0.0130665	ring finger protein 135
ENSMUSG00000097815(Gm26809)	25.4633	-3.64738	1.08456	-3.36301	0.000770981	0.0130665	NA
ENSMUSG00000022474(Pmm1)	1175.63	2.49562	0.742124	3.36281	0.000771522	0.0130665	phosphomannomutase 1
ENSMUSG00000048445(Ccdc57)	57.6382	3.13109	0.931132	3.36267	0.000771931	0.0130665	coiled-coil domain containing 57
ENSMUSG00000027305(Ndufaf1)	102.199	3.06713	0.912135	3.36258	0.000772164	0.0130665	NADH:ubiquinone oxidoreductase complex assembly factor 1
ENSMUSG00000096111(Gm21917)	160.547	2.50769	0.745783	3.36249	0.000772429	0.0130665	NA
ENSMUSG00000083774(Gm7180)	45.2872	3.08547	0.917771	3.36192	0.000774032	0.0130814	NA
ENSMUSG00000028081(Rps3a1)	830.498	2.04271	0.607742	3.36114	0.000776215	0.0131061	ribosomal protein S3A1
ENSMUSG00000025613(Cct8)	1810.52	2.33518	0.694906	3.36042	0.000778239	0.0131238	chaperonin containing Tcp1, subunit 8 (theta)
ENSMUSG00000073242(Dnmt3aos)	10.1793	-6.71019	1.99693	-3.36025	0.000778706	0.0131238	NA
ENSMUSG00000028036(Ptgfr)	10.1934	-6.71208	1.99772	-3.35988	0.00077977	0.0131295	prostaglandin F receptor
ENSMUSG00000020668(Kif3c)	359.295	2.78612	0.829358	3.35937	0.000781206	0.0131415	kinesin family member 3C
ENSMUSG00000029671(Wnt16)	10.1758	-6.70971	1.99796	-3.35827	0.000784308	0.0131815	wingless-type MMTV integration site family, member 16
ENSMUSG00000096795(Zfp433)	22.7817	4.26287	1.26963	3.35756	0.000786339	0.0132019	zinc finger protein 433
ENSMUSG00000002280(Narfl)	92.1544	3.16078	0.941457	3.35733	0.000786979	0.0132019	cytosolic iron-sulfur assembly component 3
ENSMUSG00000027173(Depdc7)	1682.28	2.01193	0.599366	3.35676	0.000788604	0.0132169	DEP domain containing 7
ENSMUSG00000028217(Cdh17)	10.1723	-6.70924	1.99951	-3.35545	0.000792361	0.0132677	cadherin 17
ENSMUSG00000046062(Ppp1r15b)	210.34	2.11785	0.631236	3.35508	0.00079341	0.013273	protein phosphatase 1, regulatory subunit 15B
ENSMUSG00000031029(Eif3f)	204.311	2.59489	0.773753	3.35364	0.000797565	0.0133302	eukaryotic translation initiation factor 3, subunit F
ENSMUSG00000079423(Gm3286)	76.7072	2.67207	0.796984	3.35273	0.000800183	0.0133541	predicted gene 3286
ENSMUSG00000027787(Nmd3)	1440.19	2.10598	0.628158	3.35263	0.000800465	0.0133541	NMD3 ribosome export adaptor
ENSMUSG00000036905(C1qb)	31.8839	-3.80334	1.13491	-3.35123	0.000804529	0.0134095	complement component 1, q subcomponent, beta polypeptide
ENSMUSG00000024069(Slc30a6)	205.158	2.4277	0.724551	3.35063	0.000806282	0.0134264	solute carrier family 30 (zinc transporter), member 6
ENSMUSG00000037337(Map4k1)	60.7887	2.78173	0.830546	3.34928	0.000810224	0.0134671	mitogen-activated protein kinase kinase kinase kinase 1
ENSMUSG00000055681(Cope)	256.031	2.75483	0.822558	3.34909	0.000810763	0.0134671	coatomer protein complex, subunit epsilon
ENSMUSG00000057534(Elobl)	1043.03	1.93563	0.577997	3.34886	0.000811445	0.0134671	elongin B-like
ENSMUSG00000038374(Rbm8a)	2591.62	2.10815	0.629558	3.34861	0.000812178	0.0134671	RNA binding motif protein 8a
ENSMUSG00000112640(Gm32687)	16.7898	5.16492	1.54245	3.34852	0.000812434	0.0134671	predicted gene, 32687
ENSMUSG00000037621(Atoh8)	10.1653	-6.70829	2.00428	-3.34698	0.000816978	0.0135301	atonal bHLH transcription factor 8
ENSMUSG00000075611(Gm11545)	376.875	-2.08845	0.62407	-3.3465	0.000818382	0.013541	NA
ENSMUSG00000027361(Gabpb1)	1364.21	1.93854	0.579396	3.3458	0.000820442	0.0135627	GA repeat binding protein, beta 1
ENSMUSG00000116114(Gm35853)	32.3491	-3.2234	0.963699	-3.34482	0.000823345	0.0135983	NA
ENSMUSG00000039959(Hip1)	66.2843	2.69701	0.806719	3.34318	0.000828235	0.0136564	huntingtin interacting protein 1
ENSMUSG00000084111(Gm15710)	298.072	2.80673	0.839551	3.34314	0.000828367	0.0136564	NA
ENSMUSG00000022587(Ly6e)	259.735	-2.20911	0.660933	-3.34241	0.000830555	0.01368	lymphocyte antigen 6 complex, locus E
ENSMUSG00000027406(Idh3b)	67.4944	3.27014	0.978533	3.34188	0.000832139	0.0136937	isocitrate dehydrogenase 3 (NAD+) beta
ENSMUSG00000032469(Dbr1)	74.6782	-2.52691	0.7564	-3.34071	0.000835655	0.0137391	debranching RNA lariats 1
ENSMUSG00000052962(Mrpl35)	300.141	2.33609	0.699493	3.3397	0.0008387	0.0137659	mitochondrial ribosomal protein L35
ENSMUSG00000020808(Pimreg)	10.2109	-6.71445	2.01052	-3.33966	0.000838804	0.0137659	PICALM interacting mitotic regulator
ENSMUSG00000044595(Dnd1)	44.1595	2.97121	0.889837	3.33905	0.00084065	0.0137838	DND microRNA-mediated repression inhibitor 1
ENSMUSG00000113017(Gm46401)	39.0434	-3.41515	1.02311	-3.338	0.000843832	0.0138235	NA
ENSMUSG00000025173(Wdr45b)	710.142	2.3636	0.708205	3.33745	0.000845501	0.0138383	WD repeat domain 45B
ENSMUSG00000030286(Emc3)	697.638	2.51451	0.753695	3.33624	0.000849202	0.0138816	ER membrane protein complex subunit 3
ENSMUSG00000025290(Rps24)	932.911	2.29607	0.688252	3.33608	0.000849675	0.0138816	ribosomal protein S24
ENSMUSG00000109060(Gm4513)	90.8751	2.37368	0.71169	3.33527	0.000852154	0.0139096	predicted gene 4513
ENSMUSG00000048574(Ccnb1-ps)	2473.74	1.94755	0.584327	3.33299	0.000859192	0.0140119	NA
ENSMUSG00000003053(Cyp2c29)	16.6154	-5.92305	1.77727	-3.33266	0.000860207	0.0140158	cytochrome P450, family 2, subfamily c, polypeptide 29
ENSMUSG00000029247(Paics)	391.783	2.25339	0.676422	3.33134	0.000864282	0.0140661	phosphoribosylaminoimidazole carboxylase, phosphoribosylaminoribosylaminoimidazole, succinocarboxamide synthetase
ENSMUSG00000097275(Gm26648)	704.205	2.64807	0.794938	3.33116	0.000864844	0.0140661	NA
ENSMUSG00000031755(Bbs2)	356.43	2.11921	0.636503	3.32945	0.000870172	0.0141361	Bardet-Biedl syndrome 2 (human)
ENSMUSG00000082953(Gm13217)	35.1545	3.22374	0.9683	3.32928	0.000870704	0.0141361	NA
ENSMUSG00000078625(Gm12789)	676.397	2.01813	0.60631	3.32855	0.000872997	0.0141607	predicted gene 12789
ENSMUSG00000107714(Gm34933)	262.466	-2.59934	0.781022	-3.32813	0.000874316	0.0141694	NA
ENSMUSG00000085034(Gm11240)	16.2788	-5.95231	1.78876	-3.32762	0.000875902	0.0141824	NA
ENSMUSG00000080006(Rps19-ps7)	93.6087	3.26667	0.981935	3.32677	0.000878595	0.0142134	NA
ENSMUSG00000054414(Slc30a7)	19.6546	4.36989	1.31371	3.32637	0.000879854	0.014221	solute carrier family 30 (zinc transporter), member 7
ENSMUSG00000027316(Gfra4)	84.6553	-2.49446	0.750136	-3.32534	0.000883096	0.0142607	glial cell line derived neurotrophic factor family receptor alpha 4
ENSMUSG00000043592(Unc5cl)	20.5891	-4.52763	1.36294	-3.32197	0.000893856	0.0144217	unc-5 family C-terminal like
ENSMUSG00000038943(Prc1)	1543.34	2.22131	0.66877	3.32149	0.000895374	0.0144333	protein regulator of cytokinesis 1
ENSMUSG00000087596(Gm11715)	152.368	2.21959	0.668471	3.32039	0.000898902	0.014454	predicted gene 11715
ENSMUSG00000042359(Osbpl6)	288.843	2.37909	0.716544	3.32023	0.00089944	0.014454	oxysterol binding protein-like 6
ENSMUSG00000028330(Ncbp1)	377.014	2.46643	0.742867	3.32015	0.000899698	0.014454	nuclear cap binding protein subunit 1
ENSMUSG00000056880(Gadl1)	66.56	2.93313	0.883444	3.3201	0.00089984	0.014454	glutamate decarboxylase-like 1
ENSMUSG00000035295(Wdr38)	819.275	2.25131	0.678233	3.31938	0.000902192	0.0144789	WD repeat domain 38
ENSMUSG00000024580(Grpel2)	93.2985	2.66258	0.802495	3.31787	0.000907057	0.0145333	GrpE-like 2, mitochondrial
ENSMUSG00000111815(Gm6018)	26.7556	-3.53708	1.06611	-3.31774	0.000907491	0.0145333	NA
ENSMUSG00000039756(Dnttip2)	909.344	2.75607	0.830744	3.31759	0.000907983	0.0145333	deoxynucleotidyltransferase, terminal, interacting protein 2
ENSMUSG00000005656(Snx6)	1047.46	1.99478	0.601451	3.31661	0.000911163	0.0145714	sorting nexin 6
ENSMUSG00000101431(Gm7901)	39.0872	4.35291	1.31263	3.31617	0.00091261	0.0145817	NA
ENSMUSG00000090009(Gm16282)	15.3799	5.04029	1.52004	3.31589	0.000913514	0.0145833	NA
ENSMUSG00000029026(Trp73)	16.3733	-5.90131	1.77993	-3.31548	0.000914867	0.014592	transformation related protein 73
ENSMUSG00000037750(Fam222b)	403.462	-2.09744	0.632732	-3.3149	0.000916754	0.0146093	family with sequence similarity 222, member B
ENSMUSG00000057454(Lypd3)	159.249	-2.32909	0.702786	-3.31408	0.000919437	0.0146392	Ly6/Plaur domain containing 3
ENSMUSG00000097811(2810425M01Rik)	58.2466	2.97027	0.898056	3.30744	0.000941513	0.0149695	NA
ENSMUSG00000026473(Glul)	2885.78	1.99666	0.603711	3.30731	0.000941967	0.0149695	glutamate-ammonia ligase (glutamine synthetase)
ENSMUSG00000033207(Mamdc2)	62.5413	-2.87111	0.868184	-3.30703	0.000942906	0.0149695	MAM domain containing 2
ENSMUSG00000098274(Rpl24)	156.785	2.63617	0.797182	3.30686	0.000943477	0.0149695	ribosomal protein L24
ENSMUSG00000026253(Chrng)	24.1444	-3.65335	1.10488	-3.30656	0.000944484	0.0149723	cholinergic receptor, nicotinic, gamma polypeptide
ENSMUSG00000036749(Pramel5)	106.121	2.36783	0.716509	3.30468	0.000950844	0.0150503	PRAME like 5
ENSMUSG00000086284(Frmpd1os)	10.022	6.90342	2.0891	3.3045	0.000951459	0.0150503	NA
ENSMUSG00000052934(Fbxo31)	87.8149	2.71854	0.822752	3.30421	0.000952457	0.0150503	F-box protein 31
ENSMUSG00000029911(Ssbp1)	454.652	2.01058	0.608506	3.30413	0.00095272	0.0150503	single-stranded DNA binding protein 1
ENSMUSG00000041438(Utp4)	481.264	2.35875	0.714006	3.30355	0.000954696	0.0150668	UTP4 small subunit processome component
ENSMUSG00000081534(Slc48a1)	36.1554	-3.26247	0.987628	-3.30333	0.000955422	0.0150668	solute carrier family 48 (heme transporter), member 1
ENSMUSG00000015316(Slamf1)	96.0081	-2.63781	0.79892	-3.30172	0.000960955	0.0151409	signaling lymphocytic activation molecule family member 1
ENSMUSG00000031299(Pdha1)	398.728	2.0969	0.635438	3.29993	0.000967077	0.0152241	pyruvate dehydrogenase E1 alpha 1
ENSMUSG00000068120(Gm10231)	21.031	4.47649	1.35671	3.29953	0.000968463	0.0152327	NA
ENSMUSG00000020492(Ska2)	1004.44	1.98735	0.602705	3.29739	0.000975891	0.0153363	spindle and kinetochore associated complex subunit 2
ENSMUSG00000086414(Gm15645)	22.334	-4.26363	1.29418	-3.29446	0.000986126	0.0154837	NA
ENSMUSG00000085492(Trmt61b)	282.929	2.52309	0.766197	3.29301	0.00099121	0.0155482	tRNA methyltransferase 61B
ENSMUSG00000084383(Gm13370)	36.7155	3.18556	0.967431	3.2928	0.000991943	0.0155482	NA
ENSMUSG00000028896(Rcc1)	126.558	2.28699	0.694964	3.2908	0.000999035	0.015642	regulator of chromosome condensation 1
ENSMUSG00000055371(Stam2)	230.63	2.41287	0.733257	3.29062	0.000999656	0.015642	signal transducing adaptor molecule (SH3 domain and ITAM motif) 2
ENSMUSG00000115456(Gm35248)	16.1312	-5.87888	1.78699	-3.28981	0.00100253	0.0156735	NA
ENSMUSG00000040824(Snrpd2)	521.292	2.3402	0.711408	3.28953	0.00100355	0.015676	small nuclear ribonucleoprotein D2
ENSMUSG00000059278(Naa38)	178.411	2.22447	0.676284	3.28925	0.00100454	0.0156779	N(alpha)-acetyltransferase 38, NatC auxiliary subunit
ENSMUSG00000078813(Leng1)	330.284	2.19733	0.668111	3.28887	0.00100589	0.0156835	leukocyte receptor cluster (LRC) member 1
ENSMUSG00000086922(Gm13835)	766.74	2.1598	0.656741	3.28867	0.00100663	0.0156835	NA
ENSMUSG00000092417(Gpank1)	230.408	2.41106	0.733967	3.28497	0.00101993	0.0158771	G patch domain and ankyrin repeats 1
ENSMUSG00000068270(Shroom4)	166.033	-2.14286	0.652405	-3.28455	0.00102145	0.0158872	shroom family member 4
ENSMUSG00000028463(Car9)	247.889	-2.26976	0.691331	-3.28317	0.00102647	0.0159517	carbonic anhydrase 9
ENSMUSG00000040297(Suco)	401.575	-1.98453	0.604602	-3.28238	0.00102936	0.0159719	SUN domain containing ossification factor
ENSMUSG00000082193(Rpl5-ps1)	66.0304	3.01371	0.918164	3.28233	0.00102954	0.0159719	NA
ENSMUSG00000062464(Cyp4f37)	10.1776	6.94177	2.11533	3.28164	0.00103204	0.0159927	cytochrome P450, family 4, subfamily f, polypeptide 37
ENSMUSG00000097000(Gm17435)	75.7044	2.60807	0.794785	3.28148	0.00103264	0.0159927	NA
ENSMUSG00000078626(Gm12790)	229.285	2.47768	0.755127	3.28115	0.00103386	0.015998	NA
ENSMUSG00000025196(Cpn1)	78.322	2.89526	0.882634	3.28025	0.00103714	0.016035	carboxypeptidase N, polypeptide 1
ENSMUSG00000024969(Mark2)	596.303	-2.0068	0.612004	-3.27907	0.00104151	0.0160888	MAP/microtubule affinity regulating kinase 2
ENSMUSG00000040429(Mterf1a)	42.3523	2.9788	0.90868	3.27816	0.00104486	0.016127	mitochondrial transcription termination factor 1a
ENSMUSG00000082122(Gm11809)	9.75826	-6.64903	2.02971	-3.27585	0.00105343	0.0162454	NA
ENSMUSG00000056671(Prelid2)	262.26	2.14317	0.654374	3.27514	0.00105609	0.0162726	PRELI domain containing 2
ENSMUSG00000027131(Emc4)	1426.37	2.23149	0.681631	3.27374	0.00106133	0.0163394	ER membrane protein complex subunit 4
ENSMUSG00000061032(Rrp1)	156.604	2.66761	0.814999	3.27315	0.00106356	0.0163599	ribosomal RNA processing 1 homolog (S. cerevisiae)
ENSMUSG00000041231(Ublcp1)	117.887	-2.27257	0.694401	-3.27271	0.00106522	0.0163716	ubiquitin-like domain containing CTD phosphatase 1
ENSMUSG00000047517(Dmbt1)	9.70559	-6.64158	2.03061	-3.27074	0.00107267	0.0164522	deleted in malignant brain tumors 1
ENSMUSG00000071456(1110002L01Rik)	79.9171	2.56366	0.783834	3.27067	0.00107294	0.0164522	NA
ENSMUSG00000021519(Mterf3)	233.412	2.15874	0.660042	3.2706	0.00107318	0.0164522	mitochondrial transcription termination factor 3
ENSMUSG00000038375(Trp53inp2)	673.822	-1.93261	0.590971	-3.27023	0.00107459	0.0164599	transformation related protein 53 inducible nuclear protein 2
ENSMUSG00000085272(Sbk3)	25.6573	-3.47126	1.06172	-3.26945	0.00107756	0.0164914	SH3 domain binding kinase family, member 3
ENSMUSG00000021501(Caml)	385.337	2.09021	0.639393	3.26905	0.00107908	0.0165007	calcium modulating ligand
ENSMUSG00000025396(Hsd17b6)	123.344	3.03582	0.928956	3.26799	0.00108315	0.016549	hydroxysteroid (17-beta) dehydrogenase 6
ENSMUSG00000027356(Fermt1)	19.1622	-4.09735	1.25452	-3.26608	0.00109047	0.0166469	fermitin family member 1
ENSMUSG00000053178(Mterf1b)	15.8239	6.10253	1.86876	3.26555	0.0010925	0.0166638	mitochondrial transcription termination factor 1b
ENSMUSG00000037608(Bclaf1)	919.342	2.29329	0.702507	3.26443	0.00109685	0.0167161	BCL2-associated transcription factor 1
ENSMUSG00000018595(Glra4)	9.49507	-6.60984	2.02649	-3.26172	0.00110739	0.0168626	glycine receptor, alpha 4 subunit
ENSMUSG00000087652(Gm15918)	9.51965	-6.61339	2.02815	-3.2608	0.00111099	0.0169032	NA
ENSMUSG00000022565(Plec)	41.1292	-3.0048	0.921586	-3.26046	0.00111231	0.0169092	plectin
ENSMUSG00000093665(Obox3-ps1)	278.764	2.11155	0.647906	3.25904	0.00111788	0.0169786	NA
ENSMUSG00000098534(Gm27167)	247.938	2.89976	0.889819	3.25882	0.00111875	0.0169786	NA
ENSMUSG00000032854(Ugt8a)	59.5836	-2.56385	0.786824	-3.25847	0.00112013	0.0169854	UDP galactosyltransferase 8A
ENSMUSG00000058966(Fam57b)	92.8791	2.51526	0.771985	3.25817	0.00112133	0.0169894	TLC domain containing 3B
ENSMUSG00000106056(4930500L23Rik)	53.7358	3.28733	1.00911	3.25766	0.00112333	0.0170055	NA
ENSMUSG00000093770(Obox3-ps4)	195.778	2.19786	0.674777	3.25716	0.00112533	0.0170172	NA
ENSMUSG00000030612(Mrpl46)	298.133	2.04636	0.628296	3.257	0.00112598	0.0170172	mitochondrial ribosomal protein L46
ENSMUSG00000013629(Cad)	108.543	2.91495	0.895282	3.2559	0.00113035	0.0170536	carbamoyl-phosphate synthetase 2, aspartate transcarbamylase, and dihydroorotase
ENSMUSG00000015013(Trappc2l)	165.292	2.54612	0.782051	3.25569	0.00113116	0.0170536	trafficking protein particle complex 2-like
ENSMUSG00000114188(Gm40849)	14.7607	4.97954	1.52949	3.25568	0.00113121	0.0170536	NA
ENSMUSG00000041444(Arhgap32)	23.956	-4.00849	1.23283	-3.25146	0.00114816	0.0172948	Rho GTPase activating protein 32
ENSMUSG00000029624(Ptcd1)	585.612	1.99302	0.613089	3.25079	0.00115085	0.0173209	pentatricopeptide repeat domain 1
ENSMUSG00000096972(Gm26883)	84.4638	-2.39462	0.737691	-3.2461	0.00116999	0.0175944	NA
ENSMUSG00000108518(Gm5587)	9.23483	6.78619	2.09076	3.24581	0.00117118	0.0175978	NA
ENSMUSG00000031796(Cfap20)	996.735	1.8899	0.582321	3.24546	0.00117261	0.0176047	cilia and flagella associated protein 20
ENSMUSG00000062867(Impdh2)	429.062	2.89678	0.892759	3.24475	0.00117552	0.0176338	inosine monophosphate dehydrogenase 2
ENSMUSG00000097868(A330069E16Rik)	59.8823	2.76376	0.852053	3.24364	0.00118011	0.017688	NA
ENSMUSG00000025413(Ttc4)	111.73	2.45608	0.757256	3.24339	0.00118116	0.0176891	tetratricopeptide repeat domain 4
ENSMUSG00000081480(Gm13608)	8.67786	6.70543	2.06799	3.24248	0.00118493	0.0177169	NA
ENSMUSG00000021265(Slc25a29)	15.475	-5.81712	1.79404	-3.24247	0.00118496	0.0177169	solute carrier family 25 (mitochondrial carrier, palmitoylcarnitine transporter), member 29
ENSMUSG00000028334(Nans)	284.127	2.02457	0.624455	3.24214	0.00118635	0.0177231	N-acetylneuraminic acid synthase (sialic acid synthase)
ENSMUSG00000112160(BC024063)	87.6332	2.39388	0.738541	3.24137	0.00118958	0.0177566	cDNA sequence BC024063
ENSMUSG00000041506(Rrp9)	346.368	2.56624	0.791866	3.24075	0.00119214	0.0177803	RRP9, small subunit (SSU) processome component, homolog (yeast)
ENSMUSG00000112430(Gm30624)	16.2903	-4.99487	1.54138	-3.24051	0.00119316	0.0177808	NA
ENSMUSG00000026281(Dtymk)	287.907	2.2643	0.699115	3.23881	0.00120029	0.0178724	deoxythymidylate kinase
ENSMUSG00000024587(Nars)	863.142	2.18233	0.673986	3.23794	0.00120397	0.0179124	asparaginyl-tRNA synthetase
ENSMUSG00000061787(Rps17)	291.129	2.39446	0.739578	3.2376	0.0012054	0.0179192	ribosomal protein S17
ENSMUSG00000028873(Cdca8)	3040.38	1.91755	0.592401	3.23692	0.00120828	0.0179472	cell division cycle associated 8
ENSMUSG00000050035(Fhl4)	15.184	-5.85099	1.80934	-3.23377	0.00122166	0.0181278	four and a half LIM domains 4
ENSMUSG00000038366(Lasp1)	9.27752	-6.57634	2.03385	-3.23344	0.00122308	0.0181278	LIM and SH3 protein 1
ENSMUSG00000079966(Gm14058)	54.6052	3.04882	0.942965	3.23322	0.00122402	0.0181278	NA
ENSMUSG00000029551(Psmg3)	52.2436	2.97724	0.920855	3.23313	0.00122443	0.0181278	proteasome (prosome, macropain) assembly chaperone 3
ENSMUSG00000117091(AC153137.1)	223.881	2.36819	0.732643	3.23239	0.00122759	0.0181597	NA
ENSMUSG00000025878(Uimc1)	152.89	2.21478	0.685259	3.23203	0.00122913	0.0181677	ubiquitin interaction motif containing 1
ENSMUSG00000071317(Bves)	9.69155	-6.63958	2.05469	-3.23143	0.00123172	0.0181869	blood vessel epicardial substance
ENSMUSG00000022793(B4galt4)	507.753	-2.13945	0.662107	-3.23127	0.00123243	0.0181869	UDP-Gal:betaGlcNAc beta 1,4-galactosyltransferase, polypeptide 4
ENSMUSG00000020898(Ctc1)	111.449	2.34423	0.725681	3.23039	0.00123621	0.0182278	CTS telomere maintenance complex component 1
ENSMUSG00000035212(Leprot)	140.806	-2.13668	0.661564	-3.22974	0.00123904	0.0182547	leptin receptor overlapping transcript
ENSMUSG00000049086(Bmyc)	59.2396	-2.67194	0.827495	-3.22895	0.00124246	0.0182903	brain expressed myelocytomatosis oncogene
ENSMUSG00000073027(Dmrtc1b)	35.5597	-3.1033	0.961324	-3.22815	0.00124593	0.0183264	DMRT-like family C1b
ENSMUSG00000047898(Ccr4)	22.2602	-4.19101	1.29841	-3.22781	0.00124742	0.0183335	chemokine (C-C motif) receptor 4
ENSMUSG00000069972(Rps13-ps2)	762.848	2.62965	0.815013	3.22652	0.00125306	0.0184016	NA
ENSMUSG00000074895(Eif4e1b)	223.27	-2.44162	0.756982	-3.22547	0.00125767	0.0184543	eukaryotic translation initiation factor 4E family member 1B
ENSMUSG00000108524(Gm44876)	27.8301	-3.77179	1.16956	-3.22498	0.00125983	0.0184711	NA
ENSMUSG00000106743(Gm42847)	163.836	-2.12624	0.659449	-3.22426	0.00126298	0.0185023	NA
ENSMUSG00000109336(Samd4b)	57.0602	-2.57954	0.800146	-3.22384	0.00126484	0.0185146	sterile alpha motif domain containing 4B
ENSMUSG00000002825(Qtrt1)	259.395	2.13508	0.662449	3.22302	0.00126849	0.0185376	queuine tRNA-ribosyltransferase catalytic subunit 1
ENSMUSG00000027698(Nceh1)	375.943	-1.97561	0.612975	-3.22299	0.00126861	0.0185376	neutral cholesterol ester hydrolase 1
ENSMUSG00000030382(Slc27a5)	71.7603	2.48383	0.77077	3.22253	0.00127066	0.0185376	solute carrier family 27 (fatty acid transporter), member 5
ENSMUSG00000038658(Ric1)	774.332	-1.91562	0.594462	-3.22245	0.00127098	0.0185376	RAB6A GEF complex partner 1
ENSMUSG00000028337(Coro2a)	42.4934	-2.80371	0.870087	-3.22233	0.00127151	0.0185376	coronin, actin binding protein 2A
ENSMUSG00000042680(Garem1)	197.877	-2.1524	0.668226	-3.22106	0.00127716	0.0186049	GRB2 associated regulator of MAPK1 subtype 1
ENSMUSG00000047989(Ino80c)	179.517	2.40507	0.746765	3.22065	0.00127901	0.0186169	INO80 complex subunit C
ENSMUSG00000070934(Rraga)	301.987	2.77575	0.862167	3.2195	0.00128414	0.0186767	Ras-related GTP binding A
ENSMUSG00000031197(Vbp1)	459.439	1.91657	0.595391	3.21902	0.00128631	0.0186917	von Hippel-Lindau binding protein 1
ENSMUSG00000027509(Rae1)	344.649	2.02641	0.629553	3.21881	0.00128723	0.0186917	ribonucleic acid export 1
ENSMUSG00000075390(Rpl36-ps8)	150.225	2.80971	0.873169	3.21783	0.00129164	0.0187205	NA
ENSMUSG00000070777(Ceacam20)	1136.15	-2.17614	0.676287	-3.21778	0.00129187	0.0187205	carcinoembryonic antigen-related cell adhesion molecule 20
ENSMUSG00000041841(Rpl37)	703.609	2.05434	0.63851	3.2174	0.00129356	0.0187205	ribosomal protein L37
ENSMUSG00000027997(Casp6)	121.322	2.42504	0.753779	3.21718	0.00129456	0.0187205	caspase 6
ENSMUSG00000102997(Gm17244)	9.25997	-6.57373	2.04338	-3.2171	0.00129495	0.0187205	NA
ENSMUSG00000004642(Slbp)	12977.8	2.42386	0.75346	3.21697	0.0012955	0.0187205	stem-loop binding protein
ENSMUSG00000026020(Nop58)	1266.13	2.42596	0.754161	3.21677	0.00129644	0.0187205	NOP58 ribonucleoprotein
ENSMUSG00000097228(Gm26597)	15.2016	-5.853	1.82007	-3.21581	0.00130079	0.0187684	NA
ENSMUSG00000071253(Slc25a16)	578.998	-1.90595	0.592732	-3.21553	0.00130204	0.0187715	solute carrier family 25 (mitochondrial carrier, Graves disease autoantigen), member 16
ENSMUSG00000026572(Tbx19)	185.657	-2.09612	0.652034	-3.21475	0.0013056	0.0188079	T-box 19
ENSMUSG00000021665(Hexb)	416.079	2.11874	0.659176	3.21423	0.00130794	0.0188267	hexosaminidase B
ENSMUSG00000086598(Btbd18)	328.444	2.32733	0.724185	3.21373	0.00131025	0.0188449	BTB (POZ) domain containing 18
ENSMUSG00000020460(Rps27a)	407.583	2.13001	0.663004	3.21266	0.0013151	0.0188997	ribosomal protein S27A
ENSMUSG00000117072(AL589878.1)	128.948	2.65379	0.826266	3.21178	0.00131913	0.0189427	NA
ENSMUSG00000026857(Ntmt1)	778.571	2.36951	0.73804	3.21054	0.00132484	0.0190087	N-terminal Xaa-Pro-Lys N-methyltransferase 1
ENSMUSG00000021127(Zfp36l1)	29.2467	-3.25404	1.01362	-3.21033	0.00132583	0.0190087	zinc finger protein 36, C3H type-like 1
ENSMUSG00000021939(Ctsb)	1456.33	2.52569	0.787015	3.2092	0.00133105	0.0190686	cathepsin B
ENSMUSG00000020457(Drg1)	668.179	2.31946	0.722829	3.20886	0.00133264	0.0190763	developmentally regulated GTP binding protein 1
ENSMUSG00000023971(Rrp36)	452.458	2.58499	0.80564	3.20862	0.00133375	0.0190772	ribosomal RNA processing 36 homolog (S. cerevisiae)
ENSMUSG00000029752(Asns)	64.9259	2.6221	0.817337	3.20811	0.00133612	0.0190812	asparagine synthetase
ENSMUSG00000085198(4933416E03Rik)	21.3639	4.51094	1.40613	3.20805	0.00133639	0.0190812	RIKEN cDNA 4933416E03 gene
ENSMUSG00000081049(Rps24-ps3)	71.297	2.77916	0.866356	3.20788	0.00133718	0.0190812	NA
ENSMUSG00000116715(AC242683.1)	17.6096	4.19879	1.30924	3.20704	0.00134109	0.0191218	NA
ENSMUSG00000029922(Mkrn1)	2076.81	1.92559	0.600642	3.20588	0.0013465	0.0191778	makorin, ring finger protein, 1
ENSMUSG00000021024(Psma6)	1215.74	2.62465	0.818734	3.20575	0.00134713	0.0191778	proteasome subunit alpha 6
ENSMUSG00000019795(Pcmt1)	954.78	2.01791	0.629737	3.20437	0.00135359	0.0192481	protein-L-isoaspartate (D-aspartate) O-methyltransferase 1
ENSMUSG00000068180(AY512915)	417.731	-2.0679	0.645362	-3.20424	0.00135418	0.0192481	NA
ENSMUSG00000079034(Gm8300)	441.94	2.37094	0.740081	3.20362	0.00135714	0.0192599	predicted gene 8300
ENSMUSG00000019189(Rnf145)	128.485	-2.28944	0.714643	-3.20361	0.00135714	0.0192599	ring finger protein 145
ENSMUSG00000003437(Paf1)	288.208	2.49013	0.7775	3.20274	0.00136129	0.0192896	Paf1, RNA polymerase II complex component
ENSMUSG00000062203(Gspt1)	239.615	2.27676	0.710882	3.20272	0.00136136	0.0192896	G1 to S phase transition 1
ENSMUSG00000069301(Hist1h2ag)	26.6246	3.27838	1.02383	3.20209	0.00136433	0.0193167	H2A clustered histone 11
ENSMUSG00000107605(Gm44117)	9.30912	-6.58102	2.05581	-3.20119	0.00136864	0.0193625	NA
ENSMUSG00000032621(Srek1)	337.055	2.24747	0.702128	3.20093	0.00136983	0.0193643	splicing regulatory glutamine/lysine-rich protein 1
ENSMUSG00000033107(Rnf125)	2077.55	2.08089	0.650191	3.20042	0.00137227	0.0193837	ring finger protein 125
ENSMUSG00000061232(H2-K1)	82.9369	2.57078	0.803632	3.19895	0.00137927	0.0194307	histocompatibility 2, K1, K region
ENSMUSG00000040463(Mybbp1a)	97.7177	2.92894	0.915602	3.19892	0.00137941	0.0194307	MYB binding protein (P160) 1a
ENSMUSG00000025479(Cyp2e1)	15.2119	-5.79067	1.8102	-3.19892	0.00137943	0.0194307	cytochrome P450, family 2, subfamily e, polypeptide 1
ENSMUSG00000112352(Gm40617)	123.081	-2.57614	0.80534	-3.19883	0.00137988	0.0194307	NA
ENSMUSG00000102919(Gm37726)	83.1914	2.35642	0.737067	3.19702	0.00138854	0.0195375	NA
ENSMUSG00000087249(Gm16062)	113.748	2.33825	0.731607	3.19605	0.00139325	0.0195864	NA
ENSMUSG00000067870(Rpl31-ps8)	152.429	2.29387	0.717764	3.19586	0.00139417	0.0195864	NA
ENSMUSG00000052512(Nav2)	753.613	-2.01139	0.630162	-3.19186	0.00141358	0.0198437	neuron navigator 2
ENSMUSG00000026630(Batf3)	52.1093	-2.67261	0.837402	-3.19155	0.00141513	0.0198501	basic leucine zipper transcription factor, ATF-like 3
ENSMUSG00000073775(Kti12)	622.067	2.26153	0.708682	3.19118	0.00141695	0.0198603	KTI12 homolog, chromatin associated
ENSMUSG00000020485(Supt4a)	3296.97	1.97388	0.618596	3.19091	0.00141828	0.0198635	SPT4A, DSIF elongation factor subunit
ENSMUSG00000114689(Gm9465)	9.09326	6.76309	2.1198	3.19044	0.00142055	0.0198675	NA
ENSMUSG00000096472(Cdkn2d)	285.854	1.96293	0.615268	3.19037	0.00142091	0.0198675	cyclin dependent kinase inhibitor 2D
ENSMUSG00000114036(Gm48228)	68.3664	2.40502	0.753883	3.19018	0.00142184	0.0198675	NA
ENSMUSG00000001819(Hoxd13)	23.3157	-3.93031	1.23213	-3.18984	0.00142352	0.0198698	homeobox D13
ENSMUSG00000027222(Pex16)	203.739	2.2099	0.692823	3.1897	0.0014242	0.0198698	peroxisomal biogenesis factor 16
ENSMUSG00000030888(Rrp8)	158.967	2.36264	0.740886	3.18894	0.00142795	0.0198761	ribosomal RNA processing 8, methyltransferase, homolog (yeast)
ENSMUSG00000029233(Srd5a3)	310.139	-2.3045	0.722675	-3.18884	0.00142844	0.0198761	steroid 5 alpha-reductase 3
ENSMUSG00000045128(Rpl18a)	2280.05	2.07469	0.650656	3.18861	0.0014296	0.0198761	ribosomal protein L18A
ENSMUSG00000081485(Gm12338)	137.419	2.32511	0.729211	3.18853	0.00142998	0.0198761	NA
ENSMUSG00000034424(Gcsh)	6315.12	2.29915	0.721075	3.1885	0.00143012	0.0198761	glycine cleavage system protein H (aminomethyl carrier)
ENSMUSG00000036026(Tmem63b)	88.1301	-2.3175	0.727027	-3.18765	0.00143436	0.0199197	transmembrane protein 63b
ENSMUSG00000059208(Hnrnpm)	231.399	2.40094	0.753282	3.1873	0.00143606	0.0199281	heterogeneous nuclear ribonucleoprotein M
ENSMUSG00000061111(Mcrip1)	15.0092	5.00823	1.57245	3.18499	0.00144761	0.020073	MAPK regulated corepressor interacting protein 1
ENSMUSG00000002658(Gtf2f1)	255.109	2.19441	0.68907	3.1846	0.00144955	0.0200786	general transcription factor IIF, polypeptide 1
ENSMUSG00000028423(Nfx1)	80.8881	2.61754	0.822005	3.18433	0.00145087	0.0200786	nuclear transcription factor, X-box binding 1
ENSMUSG00000080896(Gm14567)	368.825	2.24506	0.705051	3.18424	0.00145133	0.0200786	NA
ENSMUSG00000053565(Eif3k)	632.231	2.16617	0.680376	3.18378	0.00145363	0.0200951	eukaryotic translation initiation factor 3, subunit K
ENSMUSG00000001827(Folr1)	1250.39	2.43606	0.765353	3.18293	0.00145794	0.0201394	folate receptor 1 (adult)
ENSMUSG00000026580(Selp)	447.92	-2.13174	0.669814	-3.18259	0.00145964	0.0201475	selectin, platelet
ENSMUSG00000024045(Akap8)	478.749	2.18798	0.68757	3.18219	0.00146166	0.02016	A kinase (PRKA) anchor protein 8
ENSMUSG00000002384(Bmp8b)	58.2295	2.81244	0.884208	3.18074	0.00146898	0.0202456	bone morphogenetic protein 8b
ENSMUSG00000084291(Gm6654)	54.4	3.03376	0.954006	3.18002	0.00147264	0.0202807	NA
ENSMUSG00000038957(Edc3)	190.603	2.09146	0.657956	3.17872	0.00147929	0.0203494	enhancer of mRNA decapping 3
ENSMUSG00000024112(Cacna1h)	27.7645	-3.24119	1.01969	-3.1786	0.00147987	0.0203494	calcium channel, voltage-dependent, T type, alpha 1H subunit
ENSMUSG00000043924(Ncmap)	75.3229	2.67214	0.840772	3.1782	0.0014819	0.020357	noncompact myelin associated protein
ENSMUSG00000066150(Slc31a1)	1215.49	2.09102	0.657955	3.17805	0.00148267	0.020357	solute carrier family 31, member 1
ENSMUSG00000099564(Gm28729)	71.3768	2.63008	0.827753	3.17737	0.00148615	0.0203883	predicted gene 28729
ENSMUSG00000015289(Lage3)	428.697	1.95024	0.613844	3.17709	0.00148758	0.0203883	L antigen family, member 3
ENSMUSG00000056155(Nanos3)	37.5514	2.95043	0.9287	3.17695	0.00148832	0.0203883	nanos C2HC-type zinc finger 3
ENSMUSG00000107176(Gm9794)	536.263	2.19261	0.690293	3.17635	0.00149141	0.0204153	NA
ENSMUSG00000096544(Gm4617)	203.171	2.44572	0.770578	3.17388	0.00150414	0.0205739	NA
ENSMUSG00000001833(Sept7)	316.604	2.13593	0.673182	3.17288	0.00150936	0.0206145	septin 7
ENSMUSG00000061286(Exosc5)	250.607	2.7424	0.86436	3.17275	0.00151004	0.0206145	exosome component 5
ENSMUSG00000095605(Gm12624)	114.224	3.65424	1.15183	3.17254	0.00151111	0.0206145	NA
ENSMUSG00000031320(Rps4x)	652.325	2.3545	0.742174	3.17244	0.00151165	0.0206145	ribosomal protein S4, X-linked
ENSMUSG00000096407(Ighv6-5)	8.62496	6.70151	2.11277	3.17191	0.00151441	0.0206367	NA
ENSMUSG00000046721(Rpl14-ps1)	330.537	2.78253	0.877364	3.17146	0.00151674	0.0206529	NA
ENSMUSG00000041697(Cox6a1)	1118.87	1.94656	0.614112	3.16971	0.0015259	0.020747	cytochrome c oxidase subunit 6A1
ENSMUSG00000027405(Nop56)	1103.7	2.09053	0.659533	3.1697	0.00152594	0.020747	NOP56 ribonucleoprotein
ENSMUSG00000107191(Gm43579)	46.8315	3.00072	0.947076	3.1684	0.0015328	0.0208247	NA
ENSMUSG00000026502(Desi2)	1088.16	-1.86993	0.590496	-3.1667	0.00154177	0.0209309	desumoylating isopeptidase 2
ENSMUSG00000024841(Eif1ad)	563.853	2.48818	0.785972	3.16574	0.00154692	0.0209851	eukaryotic translation initiation factor 1A domain containing
ENSMUSG00000067370(B3galt4)	19.351	4.00152	1.26418	3.16532	0.00154914	0.0209996	UDP-Gal:betaGlcNAc beta 1,3-galactosyltransferase, polypeptide 4
ENSMUSG00000035934(Pknox2)	8.8319	-6.50527	2.05563	-3.1646	0.00155294	0.0210225	Pbx/knotted 1 homeobox 2
ENSMUSG00000026806(Ddx31)	130.304	2.45038	0.774319	3.16456	0.00155315	0.0210225	DEAD/H box helicase 31
ENSMUSG00000029394(Cdk2ap1)	2303.22	2.33917	0.739609	3.16271	0.0015631	0.0211415	CDK2 (cyclin-dependent kinase 2)-associated protein 1
ENSMUSG00000078722(Gm12394)	33.5995	3.15431	0.997647	3.16175	0.00156825	0.0211953	NA
ENSMUSG00000030352(Tspan9)	94.6075	-2.32691	0.736061	-3.16129	0.0015707	0.0212127	tetraspanin 9
ENSMUSG00000075705(Msrb1)	65.5748	3.16903	1.00291	3.15984	0.00157853	0.0213026	methionine sulfoxide reductase B1
ENSMUSG00000062110(Scfd2)	111.778	2.43486	0.770648	3.1595	0.00158042	0.0213123	Sec1 family domain containing 2
ENSMUSG00000001016(Ilf2)	772.454	2.16513	0.685352	3.15915	0.00158231	0.0213219	interleukin enhancer binding factor 2
ENSMUSG00000040648(Ppip5k2)	925.329	-1.86388	0.590076	-3.15872	0.00158466	0.0213285	diphosphoinositol pentakisphosphate kinase 2
ENSMUSG00000095891(Gm10717)	20.959	3.84316	1.21672	3.15863	0.00158515	0.0213285	NA
ENSMUSG00000024974(Smc3)	393.44	2.60581	0.825131	3.15806	0.00158825	0.0213543	structural maintenance of chromosomes 3
ENSMUSG00000064339(mt-Rnr2)	52525	-1.81199	0.574014	-3.1567	0.00159565	0.0214315	NA
ENSMUSG00000097779(4833407H14Rik)	8.84243	-6.5069	2.06138	-3.15657	0.00159636	0.0214315	NA
ENSMUSG00000016253(Nelfcd)	78.2426	2.46497	0.781111	3.15573	0.00160099	0.0214778	negative elongation factor complex member C/D, Th1l
ENSMUSG00000030045(Mrpl19)	101.22	3.19251	1.01189	3.15501	0.00160495	0.0215151	mitochondrial ribosomal protein L19
ENSMUSG00000020063(Sirt1)	289.676	1.98655	0.629766	3.15443	0.00160813	0.0215418	sirtuin 1
ENSMUSG00000036275(9530068E07Rik)	338.946	-2.01083	0.637572	-3.15388	0.00161113	0.0215661	RIKEN cDNA 9530068E07 gene
ENSMUSG00000055826(Tescl)	16.3269	5.13033	1.62712	3.15302	0.00161592	0.0216142	tescalcin-like
ENSMUSG00000006392(Med8)	183.481	2.07863	0.659591	3.15139	0.00162493	0.0217188	mediator complex subunit 8
ENSMUSG00000111982(Gm35135)	15.385	-4.9118	1.55888	-3.15085	0.00162798	0.0217436	NA
ENSMUSG00000038526(Car14)	41.6671	-2.78118	0.882794	-3.15043	0.0016303	0.0217586	carbonic anhydrase 14
ENSMUSG00000030421(Uri1)	151.444	-2.17688	0.691337	-3.14879	0.00163947	0.021832	URI1, prefoldin-like chaperone
ENSMUSG00000107178(Gm42531)	9.55827	-6.619	2.1022	-3.14861	0.00164047	0.021832	NA
ENSMUSG00000022711(Pmm2)	102.207	3.16835	1.00629	3.14856	0.00164077	0.021832	phosphomannomutase 2
ENSMUSG00000062997(Rpl35)	916.903	2.17036	0.689398	3.1482	0.00164277	0.021832	ribosomal protein L35
ENSMUSG00000034254(Agpat1)	71.6412	-2.45399	0.779545	-3.14798	0.00164403	0.021832	1-acylglycerol-3-phosphate O-acyltransferase 1 (lysophosphatidic acid acyltransferase, alpha)
ENSMUSG00000003038(Hmgn2)	751.167	1.9316	0.613634	3.1478	0.00164503	0.021832	high mobility group nucleosomal binding domain 2
ENSMUSG00000065947(mt-Nd4l)	332.848	-2.23069	0.708664	-3.14775	0.00164535	0.021832	NADH dehydrogenase subunit 4L
ENSMUSG00000071716(Apol7e)	37.8593	3.82978	1.21668	3.14773	0.00164543	0.021832	apolipoprotein L 7e
ENSMUSG00000091080(Prr23a1)	1077.12	1.89262	0.601669	3.14561	0.00165739	0.0219627	proline rich 23A, member 1
ENSMUSG00000032126(Hmbs)	626.594	1.93964	0.616629	3.14556	0.0016577	0.0219627	hydroxymethylbilane synthase
ENSMUSG00000037017(Zscan21)	328.277	1.97904	0.629315	3.14476	0.00166225	0.0220069	zinc finger and SCAN domain containing 21
ENSMUSG00000020534(Shmt1)	371.464	2.23631	0.711494	3.14312	0.00167158	0.0221144	serine hydroxymethyltransferase 1 (soluble)
ENSMUSG00000014859(E2f4)	1400.09	-1.87426	0.596533	-3.14192	0.00167841	0.0221755	E2F transcription factor 4
ENSMUSG00000024539(Ptpn2)	2575.39	1.89474	0.603086	3.14174	0.00167949	0.0221755	protein tyrosine phosphatase, non-receptor type 2
ENSMUSG00000116815(AC238676.1)	13.6879	5.89331	1.87585	3.14167	0.00167987	0.0221755	NA
ENSMUSG00000020737(Jpt1)	2587.38	1.91277	0.60912	3.14021	0.00168824	0.0222698	Jupiter microtubule associated homolog 1
ENSMUSG00000020537(Drg2)	253.819	2.49212	0.793811	3.13943	0.00169275	0.0223117	developmentally regulated GTP binding protein 2
ENSMUSG00000042203(Tbc1d22b)	261.298	-1.98829	0.633399	-3.13908	0.00169477	0.0223117	TBC1 domain family, member 22B
ENSMUSG00000046994(Mars2)	197.16	2.07448	0.660868	3.13903	0.0016951	0.0223117	methionine-tRNA synthetase 2 (mitochondrial)
ENSMUSG00000024268(Celf4)	41.0079	-3.19804	1.0189	-3.13872	0.00169689	0.0223191	CUGBP, Elav-like family member 4
ENSMUSG00000025495(Ptdss2)	1008.19	2.32898	0.742078	3.13846	0.00169838	0.0223224	phosphatidylserine synthase 2
ENSMUSG00000033845(Mrpl15)	187.121	2.45007	0.780848	3.1377	0.00170279	0.0223642	mitochondrial ribosomal protein L15
ENSMUSG00000100865(Gm9320)	36.1487	2.97999	0.949973	3.13692	0.00170733	0.0224076	NA
ENSMUSG00000031485(Plpbp)	420.973	2.14862	0.685138	3.13604	0.00171244	0.022454	pyridoxal phosphate binding protein
ENSMUSG00000032199(Polr2m)	204.683	2.44642	0.780181	3.13571	0.00171441	0.022454	polymerase (RNA) II (DNA directed) polypeptide M
ENSMUSG00000013091(Tmem190)	34.8737	3.20699	1.02274	3.13568	0.00171458	0.022454	transmembrane protein 190
ENSMUSG00000109396(Gm4565)	20.9133	3.6044	1.14985	3.13468	0.00172044	0.0225145	predicted gene 4565
ENSMUSG00000032423(Syncrip)	161.58	2.40825	0.76876	3.13264	0.00173243	0.0226552	synaptotagmin binding, cytoplasmic RNA interacting protein
ENSMUSG00000068457(Uty)	61.5166	2.4111	0.769755	3.1323	0.00173443	0.022665	ubiquitously transcribed tetratricopeptide repeat containing, Y-linked
ENSMUSG00000022781(Pak2)	496.448	2.14123	0.683676	3.13193	0.00173659	0.0226768	p21 (RAC1) activated kinase 2
ENSMUSG00000024193(Phf1)	292.607	-1.98786	0.634856	-3.13121	0.00174089	0.0227167	PHD finger protein 1
ENSMUSG00000046179(E2f8)	41.9823	-2.73242	0.872972	-3.13002	0.00174795	0.0227774	E2F transcription factor 8
ENSMUSG00000096259(Gm3106)	121.503	2.51285	0.802828	3.13	0.00174805	0.0227774	PRAME like 38
ENSMUSG00000020469(Myl7)	8.60382	-6.46753	2.06668	-3.12943	0.00175143	0.0228051	myosin, light polypeptide 7, regulatory
ENSMUSG00000110247(Gm45269)	8.5968	-6.46641	2.06685	-3.12864	0.0017562	0.0228508	NA
ENSMUSG00000030739(Myh14)	33.3545	-3.28021	1.04889	-3.12731	0.00176413	0.0229375	myosin, heavy polypeptide 14
ENSMUSG00000041112(Elmo1)	44.7459	-2.86971	0.918289	-3.12506	0.00177768	0.0230971	engulfment and cell motility 1
ENSMUSG00000038354(Ankrd35)	86.5893	2.26122	0.723631	3.12483	0.00177909	0.0230989	ankyrin repeat domain 35
ENSMUSG00000024759(Atl3)	102.793	2.312	0.740137	3.12375	0.00178561	0.0231669	atlastin GTPase 3
ENSMUSG00000047613(A430005L14Rik)	450.284	2.04049	0.653266	3.12352	0.001787	0.0231685	RIKEN cDNA A430005L14 gene
ENSMUSG00000026622(Nek2)	440.212	2.15622	0.690447	3.12293	0.00179058	0.0231847	NIMA (never in mitosis gene a)-related expressed kinase 2
ENSMUSG00000034473(Sec22a)	794.928	-2.0035	0.641552	-3.1229	0.0017908	0.0231847	SEC22 homolog A, vesicle trafficking protein
ENSMUSG00000017831(Rab5a)	781.069	2.1851	0.699843	3.12227	0.00179463	0.0232176	RAB5A, member RAS oncogene family
ENSMUSG00000014771(Pdcd2)	144.164	2.1365	0.684541	3.12107	0.00180195	0.0232935	programmed cell death 2
ENSMUSG00000110679(Rpl10-ps5)	302.071	2.16274	0.692989	3.12089	0.00180306	0.0232935	NA
ENSMUSG00000024608(Rps14)	1601.97	1.98778	0.63702	3.12043	0.00180589	0.0232959	ribosomal protein S14
ENSMUSG00000053740(Gm6457)	251.133	2.10853	0.67574	3.12032	0.00180655	0.0232959	NA
ENSMUSG00000031734(Irx3)	13.8015	-5.71193	1.83063	-3.12019	0.00180733	0.0232959	Iroquois related homeobox 3
ENSMUSG00000022635(Zcrb1)	597.017	1.83375	0.587736	3.12002	0.00180838	0.0232959	zinc finger CCHC-type and RNA binding motif 1
ENSMUSG00000027018(Hat1)	497.974	2.18475	0.700818	3.11743	0.00182435	0.0234822	histone aminotransferase 1
ENSMUSG00000005893(Nr2c2)	428.669	2.13366	0.684467	3.11726	0.00182543	0.0234822	nuclear receptor subfamily 2, group C, member 2
ENSMUSG00000099881(2810013P06Rik)	108.493	2.21533	0.710896	3.11625	0.00183166	0.0235457	NA
ENSMUSG00000035578(Iqcg)	322.2	2.17765	0.699312	3.11399	0.00184577	0.023698	IQ motif containing G
ENSMUSG00000038886(Man2a2)	70.1492	2.75671	0.885329	3.11377	0.00184712	0.023698	mannosidase 2, alpha 2
ENSMUSG00000032068(Plet1)	31.0176	-3.18262	1.02217	-3.11358	0.00184832	0.023698	placenta expressed transcript 1
ENSMUSG00000027454(Gins1)	221.569	2.38882	0.767241	3.11351	0.00184874	0.023698	GINS complex subunit 1 (Psf1 homolog)
ENSMUSG00000029660(Tex26)	213.187	-2.32102	0.745522	-3.11328	0.00185022	0.0237004	testis expressed 26
ENSMUSG00000048410(Zfp407)	156.04	2.58661	0.830911	3.11298	0.00185211	0.0237077	zinc finger protein 407
ENSMUSG00000069089(Cdk7)	778.831	2.02307	0.64993	3.11275	0.00185352	0.0237092	cyclin-dependent kinase 7
ENSMUSG00000113390(Gm32635)	157.393	-2.29062	0.735936	-3.11253	0.00185493	0.0237105	NA
ENSMUSG00000003779(Kif20a)	455.897	2.13141	0.684874	3.11213	0.00185745	0.0237207	kinesin family member 20A
ENSMUSG00000107383(Gm4366)	30.4708	3.48528	1.11995	3.11198	0.00185834	0.0237207	NA
ENSMUSG00000085072(Ict1os)	52.8715	3.33208	1.07099	3.11123	0.00186311	0.0237649	NA
ENSMUSG00000107254(Gm43769)	47.8361	-2.5792	0.829237	-3.11032	0.00186882	0.0238209	NA
ENSMUSG00000021748(Pdhb)	767.258	1.96956	0.633286	3.11006	0.00187047	0.0238251	pyruvate dehydrogenase (lipoamide) beta
ENSMUSG00000058407(Txndc9)	1952.67	1.8211	0.585628	3.10965	0.00187308	0.0238417	thioredoxin domain containing 9
ENSMUSG00000090700(Cyp4f40)	8.31537	6.64938	2.14022	3.10686	0.00189084	0.0240273	cytochrome P450, family 4, subfamily f, polypeptide 40
ENSMUSG00000111089(Gm49427)	7.97001	6.57669	2.11687	3.1068	0.00189127	0.0240273	NA
ENSMUSG00000022024(Sugt1)	3881.6	2.13686	0.68788	3.10644	0.00189355	0.0240273	SGT1, suppressor of G2 allele of SKP1 (S. cerevisiae)
ENSMUSG00000019320(Noxo1)	99.9495	-2.48127	0.79877	-3.10636	0.00189403	0.0240273	NADPH oxidase organizer 1
ENSMUSG00000042808(Gpx2)	24.4676	-3.77559	1.21545	-3.10633	0.00189428	0.0240273	glutathione peroxidase 2, pseudogene 1
ENSMUSG00000006215(Zbtb17)	53.7724	2.67811	0.862287	3.10583	0.00189749	0.0240512	zinc finger and BTB domain containing 17
ENSMUSG00000031226(Pbdc1)	1097.3	1.85055	0.596032	3.10479	0.00190412	0.0241102	polysaccharide biosynthesis domain containing 1
ENSMUSG00000002660(Clpp)	728.835	2.23845	0.720991	3.10469	0.0019048	0.0241102	caseinolytic mitochondrial matrix peptidase proteolytic subunit
ENSMUSG00000069844(Sco1)	116.725	2.62322	0.845214	3.10361	0.00191174	0.0241812	SCO1 cytochrome c oxidase assembly protein
ENSMUSG00000098557(Kctd12)	21.9515	3.47034	1.11863	3.10231	0.00192014	0.0242705	potassium channel tetramerisation domain containing 12
ENSMUSG00000089809(Rasgef1b)	20.7994	-3.64565	1.17573	-3.10075	0.00193033	0.024368	RasGEF domain family, member 1B
ENSMUSG00000039153(Runx2)	25.7283	-3.26898	1.05427	-3.10072	0.00193054	0.024368	runt related transcription factor 2
ENSMUSG00000074001(Klhl40)	13.8996	-5.65636	1.82436	-3.10046	0.00193222	0.024371	kelch-like 40
ENSMUSG00000001380(Hars)	236.381	2.66468	0.859498	3.10027	0.00193346	0.024371	histidyl-tRNA synthetase
ENSMUSG00000034724(Cnot6l)	1609.9	-2.0858	0.672911	-3.09966	0.0019374	0.0244037	CCR4-NOT transcription complex, subunit 6-like
ENSMUSG00000041995(Zbed3)	24344.3	-1.98345	0.639959	-3.09935	0.00193948	0.024406	zinc finger, BED type containing 3
ENSMUSG00000018476(Kdm6b)	182.204	-2.0089	0.648267	-3.09888	0.00194252	0.024406	KDM1 lysine (K)-specific demethylase 6B
ENSMUSG00000113847(Gm48799)	37.9994	2.97732	0.96079	3.09882	0.0019429	0.024406	NA
ENSMUSG00000044285(Gm1821)	4050.63	1.87483	0.605015	3.09882	0.00194296	0.024406	NA
ENSMUSG00000093301(Gm23798)	14.5532	-4.73364	1.52795	-3.09803	0.00194812	0.0244539	NA
ENSMUSG00000038671(Arfrp1)	379.142	2.07058	0.668466	3.0975	0.00195159	0.0244761	ADP-ribosylation factor related protein 1
ENSMUSG00000107142(4930566F21Rik)	177.044	2.1645	0.698822	3.09735	0.00195259	0.0244761	NA
ENSMUSG00000096803(Gm6803)	118.823	2.98724	0.9647	3.09655	0.00195789	0.0245097	predicted gene 6803
ENSMUSG00000025147(Mob2)	150.386	2.58357	0.834378	3.0964	0.00195884	0.0245097	MOB kinase activator 2
ENSMUSG00000038754(Elovl3)	70.8985	2.46105	0.794873	3.09615	0.00196048	0.0245097	elongation of very long chain fatty acids (FEN1/Elo2, SUR4/Elo3, yeast)-like 3
ENSMUSG00000015176(Nolc1)	654.115	2.3772	0.767822	3.09603	0.00196129	0.0245097	nucleolar and coiled-body phosphoprotein 1
ENSMUSG00000038371(Sbf2)	424.895	-1.89454	0.611946	-3.09592	0.00196202	0.0245097	SET binding factor 2
ENSMUSG00000031578(Mak16)	911.849	2.04145	0.659448	3.0957	0.00196349	0.0245112	MAK16 homolog
ENSMUSG00000031984(2810004N23Rik)	335.813	1.93544	0.625425	3.0946	0.00197076	0.0245787	RIKEN cDNA 2810004N23 gene
ENSMUSG00000089900(Tbc1d22bos)	24.3281	-3.51601	1.13622	-3.09448	0.00197161	0.0245787	TBC1 domain family, member 22B, opposite strand
ENSMUSG00000025630(Hprt)	5006.37	1.82065	0.588453	3.09395	0.00197509	0.0246053	hypoxanthine guanine phosphoribosyl transferase
ENSMUSG00000072693(Gm10401)	21.51	4.16491	1.34624	3.09374	0.00197654	0.0246064	NA
ENSMUSG00000054237(Fra10ac1)	66.1394	2.45529	0.793704	3.09345	0.00197842	0.0246129	FRA10AC1 homolog (human)
ENSMUSG00000083716(Gm13436)	101.684	2.43633	0.787883	3.09225	0.00198642	0.0246956	NA
ENSMUSG00000071815(Fthl17e)	31.8863	3.0744	0.994409	3.09169	0.00199022	0.0247259	ferritin, heavy polypeptide-like 17, member E
ENSMUSG00000003423(Pih1d1)	56.7434	2.66528	0.862154	3.09141	0.00199206	0.0247318	PIH1 domain containing 1
ENSMUSG00000096647(Gm6223)	102.354	2.67746	0.866477	3.09006	0.00200118	0.0248007	NA
ENSMUSG00000032123(Dpagt1)	182.618	1.97081	0.6378	3.09001	0.00200152	0.0248007	dolichyl-phosphate (UDP-N-acetylglucosamine) acetylglucosaminephosphotransferase 1 (GlcNAc-1-P transferase)
ENSMUSG00000091358(Speer5-ps1)	155.153	-2.19633	0.710793	-3.08998	0.00200171	0.0248007	spermatogenesis associated glutamate (E)-rich protein 5, pseudogene 1
ENSMUSG00000020133(2310011J03Rik)	77.6297	2.79997	0.906267	3.08957	0.00200449	0.0248182	RIKEN cDNA 2310011J03 gene
ENSMUSG00000108811(4933432K03Rik)	285.5	-2.4112	0.7808	-3.08812	0.00201428	0.0249224	NA
ENSMUSG00000036438(Calm2)	10724	1.79156	0.580207	3.08779	0.00201651	0.024933	calmodulin 2
ENSMUSG00000081113(Gm7308)	177.401	2.14475	0.695127	3.08541	0.00203268	0.0251031	NA
ENSMUSG00000084133(Gm12856)	241.79	1.93813	0.628175	3.08533	0.00203328	0.0251031	NA
ENSMUSG00000032657(Fam189b)	43.3248	-2.64937	0.858762	-3.08511	0.00203478	0.0251031	family with sequence similarity 189, member B
ENSMUSG00000021072(Tmx1)	198.913	2.30574	0.747412	3.08496	0.0020358	0.0251031	thioredoxin-related transmembrane protein 1
ENSMUSG00000027810(Eif2a)	629.849	1.93977	0.62899	3.08395	0.00204275	0.0251549	eukaryotic translation initiation factor 2A
ENSMUSG00000038403(Hfe2)	8.38978	-6.43109	2.08535	-3.08394	0.00204277	0.0251549	hemojuvelin BMP co-receptor
ENSMUSG00000016921(Srsf6)	206.32	2.42825	0.787458	3.08366	0.00204471	0.0251617	serine and arginine-rich splicing factor 6
ENSMUSG00000058351(Smim4)	248.206	2.14241	0.695204	3.0817	0.00205823	0.0253109	small integral membrane protein 4
ENSMUSG00000035575(Utp6)	248.948	2.29375	0.744415	3.08128	0.0020611	0.0253291	UTP6 small subunit processome component
ENSMUSG00000063543(Gm5616)	197.091	2.24182	0.727752	3.08048	0.00206668	0.0253666	NA
ENSMUSG00000035773(Kiss1r)	13.8507	-5.71781	1.85628	-3.08026	0.0020682	0.0253666	KISS1 receptor
ENSMUSG00000075549(Gm6878)	8.35818	-6.42591	2.08617	-3.08024	0.00206834	0.0253666	predicted gene 6878
ENSMUSG00000089714(Gm16092)	55.3799	2.44482	0.793923	3.07942	0.00207406	0.0254194	NA
ENSMUSG00000097854(Gm26602)	93.4371	-2.42674	0.78848	-3.07774	0.00208575	0.0255028	NA
ENSMUSG00000038628(Polr3k)	2186.37	1.87315	0.608632	3.07765	0.00208641	0.0255028	polymerase (RNA) III (DNA directed) polypeptide K
ENSMUSG00000041287(Sox15)	129.928	2.16166	0.70238	3.07763	0.00208656	0.0255028	SRY (sex determining region Y)-box 15
ENSMUSG00000034482(Ly6g5c)	25.1342	3.18788	1.03583	3.0776	0.00208674	0.0255028	lymphocyte antigen 6 complex, locus G5C
ENSMUSG00000052154(Gm9870)	60.0775	-2.64604	0.859818	-3.07744	0.00208789	0.0255028	NA
ENSMUSG00000028920(Fbxo42)	380.541	-1.9625	0.637777	-3.07709	0.00209032	0.0255154	F-box protein 42
ENSMUSG00000074758(Gm5535)	43.0985	-3.00126	0.975687	-3.07605	0.00209765	0.0255876	NA
ENSMUSG00000114237(Gm48694)	7.74909	6.54388	2.12763	3.07567	0.00210032	0.0255912	NA
ENSMUSG00000024142(Mlst8)	20.4885	5.46816	1.77792	3.0756	0.00210083	0.0255912	MTOR associated protein, LST8 homolog (S. cerevisiae)
ENSMUSG00000043483(Gm6863)	505.344	1.8478	0.60083	3.0754	0.00210217	0.0255912	NA
ENSMUSG00000048351(Coa7)	170.873	2.08801	0.679361	3.0735	0.00211566	0.0257382	cytochrome c oxidase assembly factor 7
ENSMUSG00000051224(Tceanc)	55.9219	-2.82565	0.919462	-3.07316	0.00211807	0.0257502	transcription elongation factor A (SII) N-terminal and central domain containing
ENSMUSG00000028057(Rit1)	299.568	2.04405	0.665404	3.07189	0.00212711	0.0258428	Ras-like without CAAX 1
ENSMUSG00000027968(Larp7)	588.818	1.85174	0.602916	3.07131	0.0021312	0.0258752	La ribonucleoprotein domain family, member 7
ENSMUSG00000037894(H2afz)	620.443	1.8627	0.606553	3.07096	0.00213375	0.0258788	H2A.Z variant histone 1
ENSMUSG00000040296(Ddx58)	172.859	-2.35423	0.766633	-3.07087	0.00213435	0.0258788	DEAD/H box helicase 58
ENSMUSG00000059439(Bcas3)	407.87	2.15202	0.701115	3.06942	0.00214474	0.0259874	breast carcinoma amplified sequence 3
ENSMUSG00000086877(A230072C01Rik)	133.972	2.40179	0.782602	3.06898	0.00214794	0.0260089	NA
ENSMUSG00000031986(Sprtn)	86.6509	2.51123	0.818399	3.06846	0.00215165	0.0260364	SprT-like N-terminal domain
ENSMUSG00000035173(Ccdc186)	2480.74	-1.85236	0.603807	-3.0678	0.00215643	0.0260768	coiled-coil domain containing 186
ENSMUSG00000070336(Fbxo47)	295.663	2.05315	0.669717	3.0657	0.00217162	0.026243	F-box protein 47
ENSMUSG00000026890(Lhx6)	15.5285	-4.73022	1.54333	-3.06495	0.00217705	0.0262912	LIM homeobox protein 6
ENSMUSG00000022723(Crybg3)	461.484	2.42647	0.792256	3.06274	0.00219322	0.0264689	beta-gamma crystallin domain containing 3
ENSMUSG00000039067(Psmd7)	870.906	2.24675	0.734013	3.06091	0.00220666	0.026599	proteasome (prosome, macropain) 26S subunit, non-ATPase, 7
ENSMUSG00000038279(Nop2)	207.418	2.20845	0.72151	3.06087	0.00220694	0.026599	NOP2 nucleolar protein
ENSMUSG00000034312(Iqsec1)	74.7807	-2.32558	0.759953	-3.06016	0.00221222	0.0266445	IQ motif and Sec7 domain 1
ENSMUSG00000021189(Atxn3)	670.71	1.91516	0.625877	3.05996	0.00221365	0.0266445	ataxin 3
ENSMUSG00000075514(Gm13375)	13.384	-5.66745	1.85276	-3.05893	0.0022213	0.0267189	NA
ENSMUSG00000045799(Gm9800)	84.2636	2.32146	0.75947	3.05668	0.00223804	0.0269024	NA
ENSMUSG00000002346(Slc25a42)	40.8841	3.09059	1.0112	3.05637	0.00224035	0.0269124	solute carrier family 25, member 42
ENSMUSG00000096385(Gm11168)	31.3551	3.26372	1.06798	3.05597	0.00224334	0.0269305	NA
ENSMUSG00000049123(Catsperg2)	18.8253	3.69142	1.20808	3.05562	0.00224598	0.0269443	cation channel sperm associated auxiliary subunit gamma 2
ENSMUSG00000028936(Rpl22)	295.245	1.95333	0.639371	3.05508	0.00224999	0.0269679	ribosomal protein L22
ENSMUSG00000108311(Gm44737)	122.01	2.1002	0.687471	3.05496	0.00225092	0.0269679	NA
ENSMUSG00000086952(Gm12596)	29.8491	2.95845	0.968673	3.05412	0.00225719	0.0270076	NA
ENSMUSG00000022325(Pop1)	83.2076	2.24466	0.734973	3.05407	0.00225758	0.0270076	processing of precursor 1, ribonuclease P/MRP family, (S. cerevisiae)
ENSMUSG00000085507(Gm2709)	63.195	2.41428	0.790585	3.05379	0.00225968	0.0270076	NA
ENSMUSG00000046010(Zfp830)	196.996	2.06161	0.675113	3.05373	0.00226018	0.0270076	zinc finger protein 830
ENSMUSG00000078151(Gm12226)	83.2335	2.21736	0.726269	3.05309	0.00226499	0.0270413	NA
ENSMUSG00000029198(Grpel1)	654.463	2.02059	0.661846	3.05296	0.00226598	0.0270413	GrpE-like 1, mitochondrial
ENSMUSG00000097665(Gm16853)	66.116	2.34982	0.769898	3.05211	0.00227236	0.0270843	NA
ENSMUSG00000011267(Zfp296)	566.361	2.02289	0.662789	3.05209	0.00227257	0.0270843	zinc finger protein 296
ENSMUSG00000057322(Rpl38)	171.041	2.5248	0.82736	3.05164	0.00227597	0.027107	ribosomal protein L38
ENSMUSG00000033860(Fgg)	16.4773	-4.42934	1.45156	-3.05143	0.00227756	0.0271082	fibrinogen gamma chain
ENSMUSG00000060256(Tdpoz4)	106.21	2.11747	0.693992	3.05115	0.00227968	0.0271127	TD and POZ domain containing 4
ENSMUSG00000084998(Gm16279)	511.787	2.09071	0.685259	3.05098	0.00228093	0.0271127	NA
ENSMUSG00000029636(Wasf3)	100.327	-2.15611	0.706951	-3.04987	0.00228942	0.0271801	WAS protein family, member 3
ENSMUSG00000113959(Gm46339)	51.1218	3.06226	1.00407	3.04985	0.00228959	0.0271801	predicted gene, 46339
ENSMUSG00000092241(Gm20522)	49.8629	2.7765	0.910491	3.04945	0.00229259	0.0271979	predicted gene 20522
ENSMUSG00000095680(Gm12627)	474.916	2.12913	0.698255	3.04921	0.00229445	0.0272021	NA
ENSMUSG00000113951(Gm2001)	38.622	2.83821	0.930901	3.04888	0.00229694	0.0272126	predicted gene 2001
ENSMUSG00000081137(BC022960)	63.7143	2.3189	0.760658	3.04855	0.0022995	0.0272126	NA
ENSMUSG00000110197(Gm45444)	20.2522	4.06733	1.33423	3.04845	0.00230028	0.0272126	NA
ENSMUSG00000025722(Wdr73)	355.732	2.18142	0.715617	3.04831	0.00230133	0.0272126	WD repeat domain 73
ENSMUSG00000015335(Zdhhc12)	72.2508	2.67763	0.878681	3.04732	0.00230889	0.0272843	zinc finger, DHHC domain containing 12
ENSMUSG00000024097(Srsf7)	3235.9	1.86494	0.612069	3.04694	0.00231185	0.0272852	serine and arginine-rich splicing factor 7
ENSMUSG00000039680(Mrps6)	281.955	2.56178	0.840777	3.04692	0.00231197	0.0272852	mitochondrial ribosomal protein S6
ENSMUSG00000024997(Prdx3)	116.304	2.7329	0.897719	3.04427	0.00233248	0.0275094	peroxiredoxin 3
ENSMUSG00000082938(Gm2810)	37.4601	2.70333	0.888085	3.044	0.00233455	0.0275159	NA
ENSMUSG00000034377(Tulp4)	583.089	-1.80653	0.593657	-3.04306	0.00234187	0.0275843	tubby like protein 4
ENSMUSG00000024370(Cdc23)	323.646	1.91911	0.630945	3.04164	0.0023529	0.0276962	CDC23 cell division cycle 23
ENSMUSG00000090551(A730015C16Rik)	212.358	2.3119	0.76021	3.04114	0.00235688	0.027725	NA
ENSMUSG00000031583(Wrn)	271.638	-1.93401	0.636313	-3.0394	0.00237047	0.0278669	Werner syndrome RecQ like helicase
ENSMUSG00000089815(Gm5083)	53.8397	-2.52621	0.831384	-3.03857	0.00237708	0.0279264	NA
ENSMUSG00000017165(Gast)	20.1996	-3.65369	1.20297	-3.03722	0.00238773	0.0280335	gastrin
ENSMUSG00000030521(Mphosph10)	522.123	1.80853	0.595497	3.03702	0.00238933	0.0280341	M-phase phosphoprotein 10 (U3 small nucleolar ribonucleoprotein)
ENSMUSG00000041431(Ccnb1)	10569.2	1.75147	0.576752	3.03679	0.00239116	0.0280374	cyclin B1
ENSMUSG00000067925(Rtl8a)	16.0913	-4.39291	1.44732	-3.03521	0.0024037	0.0281506	retrotransposon Gag like 8A
ENSMUSG00000112139(Gm47431)	43.4969	2.67868	0.882573	3.03508	0.00240471	0.0281506	NA
ENSMUSG00000022415(Syngr1)	95.6398	3.26533	1.0759	3.03499	0.00240546	0.0281506	synaptogyrin 1
ENSMUSG00000028840(Zfp593)	106.794	2.35643	0.776594	3.03432	0.00241082	0.0281951	zinc finger protein 593
ENSMUSG00000029199(Lias)	259.111	2.03969	0.672326	3.03378	0.00241513	0.0282273	lipoic acid synthetase
ENSMUSG00000026956(Uap1l1)	87.5653	2.25393	0.743274	3.03243	0.00242594	0.0283309	UDP-N-acteylglucosamine pyrophosphorylase 1-like 1
ENSMUSG00000036721(Zscan12)	61.4097	2.61241	0.861533	3.03228	0.00242712	0.0283309	zinc finger and SCAN domain containing 12
ENSMUSG00000093359(Gm23292)	85.3725	-2.21801	0.731629	-3.03161	0.00243256	0.0283632	NA
ENSMUSG00000026926(Pmpca)	74.6111	2.97993	0.982994	3.03148	0.00243355	0.0283632	peptidase (mitochondrial processing) alpha
ENSMUSG00000112421(4933406B15Rik)	29.979	2.96636	0.978592	3.03126	0.00243539	0.0283632	NA
ENSMUSG00000026048(Ercc5)	67.0846	2.44383	0.806238	3.03116	0.0024362	0.0283632	excision repair cross-complementing rodent repair deficiency, complementation group 5
ENSMUSG00000085442(Gm3362)	203.122	2.09638	0.691653	3.03097	0.00243769	0.0283632	NA
ENSMUSG00000073678(Pgap1)	39.3432	-2.7611	0.911313	-3.0298	0.00244716	0.0284551	post-GPI attachment to proteins 1
ENSMUSG00000029992(Gfpt1)	364.326	2.16634	0.715066	3.02957	0.00244906	0.028459	glutamine fructose-6-phosphate transaminase 1
ENSMUSG00000085788(4930470G03Rik)	24.65	4.08685	1.34934	3.02877	0.00245552	0.0285158	NA
ENSMUSG00000089628(Gm9727)	55.8304	2.68816	0.887745	3.02808	0.00246113	0.0285627	NA
ENSMUSG00000069136(A130006I12Rik)	25.6671	3.21322	1.06131	3.02759	0.0024651	0.0285904	NA
ENSMUSG00000114995(Gm49284)	127.261	-2.36324	0.780758	-3.02685	0.00247115	0.0286423	NA
ENSMUSG00000017631(Abr)	133.884	-2.0522	0.678074	-3.02651	0.00247396	0.0286565	active BCR-related gene
ENSMUSG00000052331(Ankrd44)	1279.55	-1.77412	0.586293	-3.02599	0.0024782	0.0286874	ankyrin repeat domain 44
ENSMUSG00000055799(Tcf7l1)	18.4076	-3.96617	1.31091	-3.02552	0.00248209	0.0287141	transcription factor 7 like 1 (T cell specific, HMG box)
ENSMUSG00000000374(Trappc10)	305.491	-1.91288	0.632324	-3.02516	0.00248504	0.0287299	trafficking protein particle complex 10
ENSMUSG00000042138(Msantd2)	136.237	2.26135	0.747882	3.02368	0.00249721	0.0288522	Myb/SANT-like DNA-binding domain containing 2
ENSMUSG00000034880(Mrpl34)	528.808	1.90603	0.630494	3.02308	0.00250219	0.0288914	mitochondrial ribosomal protein L34
ENSMUSG00000083364(Llph-ps2)	34.5162	2.98815	0.988679	3.02236	0.0025081	0.0289091	NA
ENSMUSG00000035781(R3hdm4)	384.064	-1.94532	0.643723	-3.02199	0.0025112	0.0289091	R3H domain containing 4
ENSMUSG00000019297(Nop9)	148.962	2.49952	0.827118	3.02196	0.00251144	0.0289091	NOP9 nucleolar protein
ENSMUSG00000016541(Atxn10)	196.345	2.43841	0.806912	3.02191	0.00251187	0.0289091	ataxin 10
ENSMUSG00000022150(Dab2)	297.103	-2.1693	0.717885	-3.02179	0.00251285	0.0289091	disabled 2, mitogen-responsive phosphoprotein
ENSMUSG00000102923(Gm31728)	15.8317	-4.36834	1.44564	-3.02174	0.00251328	0.0289091	NA
ENSMUSG00000096576(Oog1)	2831.45	-1.83212	0.60642	-3.0212	0.00251773	0.0289419	oogenesin 1
ENSMUSG00000032316(Clk3)	335.998	1.87975	0.622254	3.02087	0.00252052	0.0289557	CDC-like kinase 3
ENSMUSG00000024991(Eif3a)	1363.12	2.43116	0.805162	3.01947	0.00253219	0.0290714	eukaryotic translation initiation factor 3, subunit A
ENSMUSG00000039382(Wdr45)	138.336	2.3155	0.766969	3.01903	0.00253587	0.02909	WD repeat domain 45
ENSMUSG00000064347(mt-Ta)	73.6707	2.36641	0.783867	3.01889	0.00253702	0.02909	NA
ENSMUSG00000002014(Ssr4)	267.094	2.11063	0.699292	3.01824	0.00254245	0.0291339	signal sequence receptor, delta
ENSMUSG00000039198(Ptchd3)	7.92309	-6.34863	2.10411	-3.01725	0.00255076	0.0291989	patched domain containing 3
ENSMUSG00000020440(Arf5)	321.886	-2.10665	0.698216	-3.01718	0.00255134	0.0291989	ADP-ribosylation factor 5
ENSMUSG00000009418(Nav1)	279.6	1.87297	0.620977	3.01616	0.00255999	0.0292707	neuron navigator 1
ENSMUSG00000040345(Arhgap9)	25.765	-3.23121	1.07134	-3.01606	0.00256084	0.0292707	Rho GTPase activating protein 9
ENSMUSG00000025723(Nmb)	132.267	2.12988	0.706406	3.01509	0.00256899	0.0293194	neuromedin B
ENSMUSG00000090208(Gm15851)	52.1187	-2.60419	0.8638	-3.0148	0.00257146	0.0293194	NA
ENSMUSG00000116030(Gm49500)	7.93011	-6.34985	2.10623	-3.01479	0.00257156	0.0293194	NA
ENSMUSG00000028654(Mycl)	7.93011	-6.34985	2.10623	-3.01479	0.00257156	0.0293194	v-myc avian myelocytomatosis viral oncogene lung carcinoma derived
ENSMUSG00000035049(Rrp12)	70.6022	2.4239	0.804188	3.01409	0.00257749	0.0293685	ribosomal RNA processing 12 homolog (S. cerevisiae)
ENSMUSG00000024013(Fgd2)	12.9908	-5.555	1.84322	-3.01374	0.00258046	0.0293839	FYVE, RhoGEF and PH domain containing 2
ENSMUSG00000086503(Xist)	76.6453	-2.74161	0.909997	-3.01277	0.00258876	0.029444	inactive X specific transcripts
ENSMUSG00000032788(Pdxk)	2464.49	2.17557	0.722122	3.01274	0.00258899	0.029444	pyridoxal (pyridoxine, vitamin B6) kinase
ENSMUSG00000098229(Gm7719)	26.7364	3.14009	1.04272	3.01143	0.00260017	0.0295527	NA
ENSMUSG00000018541(Cwc25)	200.532	2.12877	0.707314	3.00965	0.00261551	0.0297085	CWC25 spliceosome-associated protein
ENSMUSG00000027834(Serpini1)	181.263	2.07086	0.688309	3.00862	0.0026244	0.0297779	serine (or cysteine) peptidase inhibitor, clade I, member 1
ENSMUSG00000030623(Prss23os)	7.90905	-6.3462	2.10938	-3.00856	0.00262491	0.0297779	NA
ENSMUSG00000005481(Ddx39)	1698.78	1.94726	0.64731	3.00824	0.00262765	0.0297905	DEAD box helicase 39a
ENSMUSG00000037860(Aim2)	7.93714	-6.35106	2.11177	-3.00746	0.00263442	0.0298486	absent in melanoma 2
ENSMUSG00000021178(Psmc1)	371.651	2.33696	0.777332	3.00639	0.00264371	0.0299351	protease (prosome, macropain) 26S subunit, ATPase 1
ENSMUSG00000080777(Gm15365)	19.5428	4.78291	1.59134	3.00558	0.00265077	0.0299964	NA
ENSMUSG00000060416(Gm839)	4469.54	-1.98446	0.660322	-3.00529	0.00265327	0.0300059	NA
ENSMUSG00000020022(Ndufa12)	144.557	2.84285	0.946019	3.00507	0.00265519	0.0300089	NADH:ubiquinone oxidoreductase subunit A12
ENSMUSG00000039828(Wdr70)	1189.71	2.00621	0.667679	3.00476	0.00265793	0.0300212	WD repeat domain 70
ENSMUSG00000033446(Lpar6)	204.631	2.12723	0.708087	3.00419	0.0026629	0.030048	lysophosphatidic acid receptor 6
ENSMUSG00000006235(Epor)	8.11606	-6.38362	2.12506	-3.00398	0.00266473	0.030048	erythropoietin receptor
ENSMUSG00000053173(Rpl18-ps2)	134.62	2.46879	0.821858	3.00392	0.00266527	0.030048	NA
ENSMUSG00000019804(Snx3)	1359.94	2.23635	0.745152	3.00121	0.00268913	0.0302977	sorting nexin 3
ENSMUSG00000074653(Lrrc31)	14.9004	-4.6663	1.5549	-3.00102	0.00269075	0.0302977	leucine rich repeat containing 31
ENSMUSG00000071632(2510002D24Rik)	64.3652	2.53509	0.844794	3.00083	0.00269243	0.0302977	RIKEN cDNA 2510002D24 gene
ENSMUSG00000037772(Mrpl23)	65.0854	2.59182	0.86411	2.99941	0.002705	0.0304203	mitochondrial ribosomal protein L23
ENSMUSG00000112057(Gm21321)	12.9592	-5.55094	1.85085	-2.99913	0.00270755	0.0304302	NA
ENSMUSG00000039130(Zc3hc1)	641.992	2.13336	0.71148	2.99849	0.00271321	0.030475	zinc finger, C3HC type 1
ENSMUSG00000053398(Phgdh)	110.411	3.00599	1.00277	2.9977	0.00272024	0.030535	3-phosphoglycerate dehydrogenase
ENSMUSG00000117130(AC132460.2)	7.29793	6.45682	2.15434	2.99712	0.00272544	0.030566	NA
ENSMUSG00000108926(Gm10988)	13.8238	4.88375	1.62954	2.99702	0.00272637	0.030566	NA
ENSMUSG00000026466(Tor1aip1)	643.853	2.25633	0.752932	2.99673	0.00272896	0.0305761	torsin A interacting protein 1
ENSMUSG00000073158(9030624G23Rik)	125.966	2.13874	0.713947	2.99566	0.00273853	0.0306645	RIKEN cDNA 9030624G23 gene
ENSMUSG00000041203(Trir)	519.185	2.01218	0.672282	2.99306	0.00276195	0.0309077	telomerase RNA component interacting RNase
ENSMUSG00000067338(Tuba3b)	359.574	1.86826	0.624385	2.99216	0.00277014	0.0309801	tubulin, alpha 3B
ENSMUSG00000018740(Slc25a35)	163.687	1.95944	0.654977	2.99161	0.00277508	0.0310163	solute carrier family 25, member 35
ENSMUSG00000081895(Rpl17-ps10)	169.084	2.2466	0.751221	2.99059	0.00278435	0.0311008	ribosomal protein L17, pseudogene 10
ENSMUSG00000031085(Gm498)	18.6086	-3.6765	1.22946	-2.99033	0.0027868	0.0311089	actin, epsilon 1
ENSMUSG00000061315(Naca)	1158.97	1.73464	0.580209	2.98968	0.00279269	0.0311403	nascent polypeptide-associated complex alpha polypeptide
ENSMUSG00000002329(Mdp1)	190.224	2.14536	0.717598	2.98964	0.00279303	0.0311403	magnesium-dependent phosphatase 1
ENSMUSG00000073209(Klf14)	12.7486	-5.52681	1.84894	-2.98918	0.00279726	0.0311683	Kruppel-like factor 14
ENSMUSG00000037375(Hhat)	63.1447	-2.55411	0.854521	-2.98894	0.00279949	0.031174	hedgehog acyltransferase
ENSMUSG00000044952(Kctd21)	35.437	2.94075	0.983995	2.98859	0.00280272	0.031181	potassium channel tetramerisation domain containing 21
ENSMUSG00000061878(Sphk1)	40.8893	-2.70018	0.903525	-2.98849	0.00280356	0.031181	sphingosine kinase 1
ENSMUSG00000078768(Zfp566)	355.05	1.82701	0.611574	2.98739	0.0028137	0.0312596	zinc finger protein 566
ENSMUSG00000053765(Oas1f)	226.5	-2.05453	0.687743	-2.98735	0.00281407	0.0312596	2'-5' oligoadenylate synthetase 1F
ENSMUSG00000023391(Dlx2)	7.94767	-6.35289	2.12692	-2.98689	0.00281827	0.0312869	distal-less homeobox 2
ENSMUSG00000047676(Rpsa-ps10)	137.203	2.46248	0.82448	2.98671	0.00281998	0.0312869	NA
ENSMUSG00000068011(Mkrn2os)	227.024	2.16705	0.725707	2.98613	0.00282536	0.0313224	makorin, ring finger protein 2, opposite strand
ENSMUSG00000004789(Dlst)	67.6405	-2.25039	0.753651	-2.98599	0.00282663	0.0313224	dihydrolipoamide S-succinyltransferase (E2 component of 2-oxo-glutarate complex)
ENSMUSG00000033565(Rbfox2)	435.247	-1.79604	0.601744	-2.98472	0.00283833	0.031433	RNA binding protein, fox-1 homolog (C. elegans) 2
ENSMUSG00000059921(Unc5c)	303.579	-1.88414	0.631389	-2.98412	0.00284391	0.0314755	unc-5 netrin receptor C
ENSMUSG00000014294(Ndufa2)	594.496	1.90222	0.637519	2.98378	0.0028471	0.0314826	NADH:ubiquinone oxidoreductase subunit A2
ENSMUSG00000107743(Gm44087)	5038.82	-1.70455	0.571291	-2.98368	0.00284802	0.0314826	NA
ENSMUSG00000028677(Rnf220)	1685.51	-1.76241	0.590823	-2.98297	0.00285464	0.0315033	ring finger protein 220
ENSMUSG00000030200(Bcl2l14)	195.528	2.30791	0.773706	2.98293	0.00285508	0.0315033	BCL2-like 14 (apoptosis facilitator)
ENSMUSG00000103304(Gm5979)	11.9719	5.69914	1.91059	2.98292	0.0028551	0.0315033	NA
ENSMUSG00000028972(Car6)	32.8898	-2.80053	0.939203	-2.98182	0.00286544	0.0315982	carbonic anhydrase 6
ENSMUSG00000034892(Rps29)	206.934	2.01935	0.677272	2.9816	0.0028675	0.0316017	ribosomal protein S29
ENSMUSG00000025208(Mrpl43)	374.446	2.37335	0.796203	2.98084	0.00287463	0.0316558	mitochondrial ribosomal protein L43
ENSMUSG00000116305(Lncppara)	7.18281	6.42919	2.15702	2.98058	0.002877	0.0316558	NA
ENSMUSG00000067786(Nnat)	34.3086	-2.80454	0.940957	-2.98052	0.00287764	0.0316558	neuronatin
ENSMUSG00000030790(Adm)	81.4718	2.32455	0.780067	2.97993	0.0028831	0.0316966	adrenomedullin
ENSMUSG00000029121(Crmp1)	25.2562	-3.1997	1.07407	-2.97906	0.00289136	0.0317582	collapsin response mediator protein 1
ENSMUSG00000038930(Rccd1)	728.725	2.04225	0.685555	2.97897	0.0028922	0.0317582	RCC1 domain containing 1
ENSMUSG00000046323(Dppa3)	71013.3	1.75645	0.589865	2.97772	0.002904	0.0318384	developmental pluripotency-associated 3
ENSMUSG00000100707(Gm28523)	7.69501	-6.30651	2.11791	-2.9777	0.0029042	0.0318384	NA
ENSMUSG00000091478(Gm10039)	1746.89	1.75335	0.58884	2.97764	0.00290477	0.0318384	NA
ENSMUSG00000041220(Elovl6)	347.764	2.52108	0.847233	2.97567	0.00292352	0.0320177	ELOVL family member 6, elongation of long chain fatty acids (yeast)
ENSMUSG00000031109(Enox2)	22.9069	-3.4228	1.15031	-2.97555	0.00292465	0.0320177	ecto-NOX disulfide-thiol exchanger 2
ENSMUSG00000070999(Ccin)	18.7847	3.95448	1.32909	2.97533	0.00292673	0.0320211	calicin
ENSMUSG00000062743(Zfp677)	170.439	1.9364	0.650983	2.97459	0.00293385	0.0320797	zinc finger protein 677
ENSMUSG00000020075(Ddx21)	308.218	2.46028	0.82729	2.9739	0.00294037	0.0321316	DExD box helicase 21
ENSMUSG00000005124(Wisp1)	15.3825	-4.32588	1.45492	-2.97328	0.00294636	0.0321777	cellular communication network factor 4
ENSMUSG00000085333(1700030A11Rik)	20.5465	-3.57473	1.20272	-2.97221	0.00295666	0.032259	RIKEN cDNA 1700030A11 gene
ENSMUSG00000034453(Polr3b)	199.492	2.22951	0.750138	2.97214	0.00295735	0.032259	polymerase (RNA) III (DNA directed) polypeptide B
ENSMUSG00000108592(Gm38973)	28.4354	3.10697	1.04545	2.97188	0.00295978	0.032266	NA
ENSMUSG00000102151(Gm37472)	7.68448	-6.30463	2.1221	-2.97094	0.00296889	0.0323065	NA
ENSMUSG00000113569(Gm48035)	47.3808	2.82183	0.94984	2.97085	0.00296978	0.0323065	NA
ENSMUSG00000082545(Gm12196)	7.37728	6.46288	2.1755	2.97076	0.00297061	0.0323065	NA
ENSMUSG00000002963(Pnkp)	7.37728	6.46288	2.1755	2.97076	0.00297061	0.0323065	polynucleotide kinase 3'- phosphatase
ENSMUSG00000039384(Dusp10)	264.17	2.34149	0.78826	2.97045	0.00297365	0.0323199	dual specificity phosphatase 10
ENSMUSG00000034974(Dapk3)	77.0964	2.31069	0.777941	2.97027	0.0029754	0.0323199	death-associated protein kinase 3
ENSMUSG00000005779(Psmb4)	710.932	2.19957	0.740763	2.96933	0.00298448	0.0323826	proteasome (prosome, macropain) subunit, beta type 4
ENSMUSG00000032534(Cep63)	124.7	2.53346	0.853217	2.9693	0.00298475	0.0323826	centrosomal protein 63
ENSMUSG00000000740(Rpl13)	153.427	2.23279	0.752179	2.96842	0.00299331	0.0324561	ribosomal protein L13
ENSMUSG00000026851(BC005624)	55.7702	2.78882	0.939786	2.96751	0.00300223	0.0325334	cDNA sequence BC005624
ENSMUSG00000054766(Set)	1102.69	1.91017	0.643809	2.96699	0.00300736	0.0325695	SET nuclear oncogene
ENSMUSG00000063931(Pepd)	32.0708	2.77859	0.936732	2.96626	0.00301449	0.0326091	peptidase D
ENSMUSG00000057113(Npm1)	3931.91	1.83243	0.61776	2.96625	0.0030146	0.0326091	nucleophosmin 1
ENSMUSG00000098294(Gm27204)	7.71257	-6.30963	2.12814	-2.96486	0.0030282	0.0327246	NA
ENSMUSG00000031072(Oraov1)	141.029	2.28485	0.770663	2.96479	0.00302888	0.0327246	ABCE maturation factor
ENSMUSG00000038544(Inip)	1111.45	1.73042	0.583719	2.96447	0.00303205	0.0327393	INTS3 and NABP interacting protein
ENSMUSG00000032932(Hspa13)	41.2826	-2.56837	0.866525	-2.96399	0.00303678	0.0327611	heat shock protein 70 family, member 13
ENSMUSG00000029154(Cwh43)	12.2155	-5.53395	1.86712	-2.9639	0.00303768	0.0327611	cell wall biogenesis 43 C-terminal homolog
ENSMUSG00000086818(Ctrcos)	7.20926	6.43123	2.1706	2.96289	0.0030477	0.0328435	chymotrypsin C (caldecrin), opposite strand
ENSMUSG00000031375(Bgn)	22.735	-3.41086	1.1513	-2.96262	0.00305034	0.0328435	biglycan
ENSMUSG00000087612(A230005M16Rik)	50.0402	-2.57285	0.868448	-2.96258	0.00305074	0.0328435	NA
ENSMUSG00000027168(Pax6)	67.1136	-2.4846	0.838939	-2.9616	0.00306043	0.0329282	paired box 6
ENSMUSG00000015357(Clpx)	1128	2.13226	0.720276	2.96034	0.00307301	0.0330439	caseinolytic mitochondrial matrix peptidase chaperone subunit
ENSMUSG00000113019(Gm47467)	98.8912	3.01445	1.01904	2.95812	0.00309525	0.0332634	NA
ENSMUSG00000019505(Ubb)	16370.2	1.7311	0.58532	2.95752	0.0031012	0.0333076	ubiquitin B
ENSMUSG00000052373(Mpp3)	13.5815	-4.73028	1.59992	-2.95658	0.00311072	0.0333901	membrane protein, palmitoylated 3 (MAGUK p55 subfamily member 3)
ENSMUSG00000050627(Gpd1l)	2991.67	2.01782	0.683027	2.95423	0.0031345	0.0336169	glycerol-3-phosphate dehydrogenase 1-like
ENSMUSG00000002996(Hbp1)	1627.25	1.7162	0.580949	2.95413	0.00313556	0.0336169	high mobility group box transcription factor 1
ENSMUSG00000052544(St6galnac3)	44.6226	-3.00687	1.01799	-2.95373	0.0031396	0.0336404	ST6 (alpha-N-acetyl-neuraminyl-2,3-beta-galactosyl-1,3)-N-acetylgalactosaminide alpha-2,6-sialyltransferase 3
ENSMUSG00000021149(Gtpbp4)	1351.43	2.06067	0.697913	2.95262	0.00315088	0.0337414	GTP binding protein 4
ENSMUSG00000036892(Prodh2)	228.567	-2.88585	0.97783	-2.95128	0.00316463	0.0338511	proline dehydrogenase (oxidase) 2
ENSMUSG00000030659(Nucb2)	130.425	2.69421	0.912908	2.95124	0.00316502	0.0338511	nucleobindin 2
ENSMUSG00000020332(Meikin)	139.672	2.11244	0.715868	2.95089	0.00316864	0.0338511	meiotic kinetochore factor
ENSMUSG00000024181(Mrpl28)	429.201	2.04252	0.692192	2.9508	0.00316956	0.0338511	mitochondrial ribosomal protein L28
ENSMUSG00000029920(Smarcad1)	432.629	1.94002	0.657516	2.95053	0.00317228	0.0338511	SWI/SNF-related, matrix-associated actin-dependent regulator of chromatin, subfamily a, containing DEAD/H box 1
ENSMUSG00000026698(Pigc)	105.263	-2.61455	0.886129	-2.95053	0.00317232	0.0338511	phosphatidylinositol glycan anchor biosynthesis, class C
ENSMUSG00000027227(Sord)	315.274	2.21444	0.750596	2.95025	0.00317517	0.0338616	sorbitol dehydrogenase
ENSMUSG00000054136(Adm2)	69.2848	-2.22518	0.754641	-2.94867	0.0031915	0.034011	adrenomedullin 2
ENSMUSG00000041731(Pgm5)	34.184	-2.78825	0.945642	-2.94853	0.00319293	0.034011	phosphoglucomutase 5
ENSMUSG00000015290(Ubl4a)	225.261	1.96736	0.667366	2.94795	0.0031989	0.0340547	ubiquitin-like 4A
ENSMUSG00000020381(Mrnip)	183.697	1.96095	0.665326	2.94735	0.00320514	0.0340938	MRN complex interacting protein
ENSMUSG00000027424(Mgme1)	211.932	1.85358	0.628923	2.94723	0.00320633	0.0340938	mitochondrial genome maintenance exonuclease 1
ENSMUSG00000027582(Zgpat)	71.0175	2.29696	0.779583	2.9464	0.00321499	0.0341611	zinc finger, CCCH-type with G patch domain
ENSMUSG00000025870(Arl10)	7.04124	6.39901	2.17191	2.94626	0.00321642	0.0341611	ADP-ribosylation factor-like 10
ENSMUSG00000049969(Plekhf2)	377.727	2.02591	0.687666	2.94606	0.00321848	0.034163	pleckstrin homology domain containing, family F (with FYVE domain) member 2
ENSMUSG00000034636(Zyg11b)	323.354	1.78662	0.606649	2.94506	0.00322887	0.0342532	zyg-ll family member B, cell cycle regulator
ENSMUSG00000074656(Eif2s2)	3144.89	1.89728	0.644302	2.94471	0.00323259	0.0342726	eukaryotic translation initiation factor 2, subunit 2 (beta)
ENSMUSG00000028156(Eif4e)	10262.6	1.79791	0.610647	2.94428	0.00323708	0.0343002	eukaryotic translation initiation factor 4E
ENSMUSG00000043987(Cep164)	564.167	-1.90313	0.646429	-2.94407	0.00323925	0.0343032	centrosomal protein 164
ENSMUSG00000112203(Gm49167)	16.4253	-3.85966	1.31113	-2.94377	0.00324238	0.0343163	NA
ENSMUSG00000034194(R3hcc1)	26.386	3.40925	1.15867	2.94239	0.00325686	0.0344494	R3H domain and coiled-coil containing 1
ENSMUSG00000028986(Klhl7)	128.867	2.41143	0.819697	2.94186	0.00326247	0.0344719	kelch-like 7
ENSMUSG00000074865(Zfp934)	106.698	2.10099	0.714177	2.94183	0.00326278	0.0344719	zinc finger protein 934
ENSMUSG00000029844(Hoxa1)	38.6096	-2.90258	0.986757	-2.94153	0.00326593	0.0344851	homeobox A1
ENSMUSG00000029730(Mcm7)	203.693	1.97013	0.669878	2.94104	0.00327117	0.0345133	minichromosome maintenance complex component 7
ENSMUSG00000037926(Ssh2)	113.984	-2.02921	0.689991	-2.94092	0.00327241	0.0345133	slingshot protein phosphatase 2
ENSMUSG00000020062(Slc5a8)	24.0905	-3.32488	1.1307	-2.94056	0.00327623	0.0345336	solute carrier family 5 (iodide transporter), member 8
ENSMUSG00000024941(Scyl1)	104.153	2.22538	0.75689	2.94016	0.00328045	0.034558	SCY1-like 1 (S. cerevisiae)
ENSMUSG00000034484(Snx2)	233.331	1.88752	0.642062	2.93978	0.00328446	0.0345802	sorting nexin 2
ENSMUSG00000007457(2310003L06Rik)	22.9077	-3.63614	1.23697	-2.93956	0.0032868	0.0345848	NA
ENSMUSG00000006057(Atp5g1)	1729.06	1.81441	0.617468	2.93847	0.00329833	0.0346663	ATP synthase, H+ transporting, mitochondrial F0 complex, subunit C1 (subunit 9)
ENSMUSG00000040829(Zmynd15)	48.3298	2.67446	0.910154	2.93847	0.00329837	0.0346663	zinc finger, MYND-type containing 15
ENSMUSG00000006442(Srm)	379.217	2.56056	0.871644	2.93763	0.00330736	0.0347407	spermidine synthase
ENSMUSG00000001134(Uxt)	122.68	2.32669	0.79219	2.93703	0.00331367	0.0347631	ubiquitously expressed prefoldin like chaperone
ENSMUSG00000101439(Gm336)	33.5875	-2.75913	0.939436	-2.93701	0.00331392	0.0347631	NA
ENSMUSG00000020149(Rab1a)	647.163	2.08105	0.708589	2.93689	0.00331524	0.0347631	RAB1A, member RAS oncogene family
ENSMUSG00000023045(Soat2)	51.5982	2.89272	0.985192	2.9362	0.00332261	0.0348203	sterol O-acyltransferase 2
ENSMUSG00000111488(Gm31378)	7.47747	-6.26505	2.13502	-2.93442	0.00334176	0.0350008	NA
ENSMUSG00000114366(Gm4165)	7.66692	-6.30148	2.14768	-2.93408	0.00334536	0.0350182	NA
ENSMUSG00000024472(Dcp2)	900.248	-1.76668	0.602288	-2.93328	0.00335403	0.0350887	decapping mRNA 2
ENSMUSG00000108409(1700025J12Rik)	100.488	-2.49233	0.84985	-2.93266	0.00336067	0.0351183	RIKEN cDNA 1700025J12 gene
ENSMUSG00000074405(Zfp865)	36.7644	2.75743	0.94025	2.93266	0.00336072	0.0351183	zinc finger protein 865
ENSMUSG00000043648(Pld6)	19.6356	3.50332	1.19492	2.93185	0.00336945	0.0351743	phospholipase D family, member 6
ENSMUSG00000051469(Zfp24)	51.2932	-2.49078	0.84966	-2.9315	0.00337325	0.0351743	zinc finger protein 24
ENSMUSG00000028843(Sh3bgrl3)	579.465	-1.76341	0.60154	-2.9315	0.00337331	0.0351743	SH3 domain binding glutamic acid-rich protein-like 3
ENSMUSG00000073633(Fbxo36)	459.918	1.77126	0.604238	2.93139	0.00337447	0.0351743	F-box protein 36
ENSMUSG00000024525(Impa2)	198.744	2.23056	0.761029	2.93098	0.00337891	0.0351743	inositol monophosphatase 2
ENSMUSG00000031617(Tmem184c)	273.345	1.83109	0.624747	2.93093	0.00337947	0.0351743	transmembrane protein 184C
ENSMUSG00000030255(Sspn)	133.665	-2.1594	0.736769	-2.9309	0.00337978	0.0351743	sarcospan
ENSMUSG00000060166(Zdhhc8)	66.9795	-2.24559	0.76622	-2.93074	0.00338158	0.0351743	zinc finger, DHHC domain containing 8
ENSMUSG00000041729(Coro2b)	59.3163	-2.41174	0.823044	-2.93026	0.00338675	0.0351902	coronin, actin binding protein, 2B
ENSMUSG00000090961(Vmn2r8)	7.32904	6.46774	2.20751	2.92989	0.00339084	0.0351902	vomeronasal 2, receptor 8
ENSMUSG00000081344(Gm14303)	382.836	1.8786	0.64121	2.92977	0.00339216	0.0351902	NA
ENSMUSG00000003131(Pafah1b2)	726.65	2.03345	0.694074	2.92973	0.00339253	0.0351902	platelet-activating factor acetylhydrolase, isoform 1b, subunit 2
ENSMUSG00000052833(Sae1)	301.092	2.18192	0.744758	2.92971	0.00339281	0.0351902	SUMO1 activating enzyme subunit 1
ENSMUSG00000031517(Gpm6a)	199.181	-1.9019	0.649453	-2.92847	0.0034064	0.035311	glycoprotein m6a
ENSMUSG00000045201(Lrrc3b)	12.019	-5.51042	1.88181	-2.92826	0.00340865	0.0353141	leucine rich repeat containing 3B
ENSMUSG00000039903(Eva1c)	7.4564	-6.26118	2.13844	-2.92792	0.00341237	0.0353326	eva-1 homolog C (C. elegans)
ENSMUSG00000093553(Gm20633)	38.6891	-2.96408	1.01269	-2.92693	0.00342321	0.0354245	NA
ENSMUSG00000068663(Clec16a)	1117.91	-1.71537	0.586141	-2.92655	0.0034274	0.0354477	C-type lectin domain family 16, member A
ENSMUSG00000101436(Gm5157)	151.761	2.00381	0.685006	2.92525	0.00344183	0.0355766	predicted gene 5157
ENSMUSG00000079184(Mphosph8)	632.997	1.83608	0.62793	2.92401	0.0034555	0.0356977	M-phase phosphoprotein 8
ENSMUSG00000047879(Usp14)	256.525	2.30726	0.789227	2.92344	0.00346182	0.0357387	ubiquitin specific peptidase 14
ENSMUSG00000044447(Dock5)	139.309	-1.97566	0.675832	-2.9233	0.00346341	0.0357387	dedicator of cytokinesis 5
ENSMUSG00000026753(Ppp6c)	253.604	2.02963	0.694356	2.92304	0.00346635	0.0357487	protein phosphatase 6, catalytic subunit
ENSMUSG00000074733(Zfp950)	140.029	1.93726	0.662869	2.92254	0.00347192	0.0357858	zinc finger protein 950
ENSMUSG00000106698(Gm43599)	110.594	2.72685	0.933526	2.92102	0.00348883	0.0359397	NA
ENSMUSG00000027285(Haus2)	303.626	1.9978	0.68413	2.92021	0.00349794	0.0359982	HAUS augmin-like complex, subunit 2
ENSMUSG00000068129(Cst7)	129.247	2.14827	0.73571	2.92	0.00350035	0.0359982	cystatin F (leukocystatin)
ENSMUSG00000061904(Slc25a3)	1089.57	2.28935	0.784028	2.91999	0.00350046	0.0359982	solute carrier family 25 (mitochondrial carrier, phosphate carrier), member 3
ENSMUSG00000068397(Gm10240)	21.0614	3.6168	1.23892	2.91932	0.003508	0.0360553	NA
ENSMUSG00000020775(Mrpl38)	78.0987	2.5878	0.886605	2.91877	0.00351412	0.0360978	mitochondrial ribosomal protein L38
ENSMUSG00000045665(Mfsd5)	303.886	2.48797	0.852606	2.91808	0.00352191	0.0361574	major facilitator superfamily domain containing 5
ENSMUSG00000105440(Gm31693)	31.3486	-2.84513	0.975511	-2.91655	0.00353921	0.0362991	predicted gene, 31693
ENSMUSG00000039405(Prss23)	11.7628	-5.47882	1.87909	-2.91568	0.00354915	0.0362991	protease, serine 23
ENSMUSG00000063063(Ctnna2)	7.44938	-6.25988	2.14706	-2.91556	0.00355054	0.0362991	catenin (cadherin associated protein), alpha 2
ENSMUSG00000003873(Bax)	81.6707	2.53998	0.871188	2.91554	0.00355077	0.0362991	BCL2-associated X protein
ENSMUSG00000100816(Gm28321)	13.3382	5.8622	2.01073	2.91546	0.00355168	0.0362991	predicted gene 28321
ENSMUSG00000111950(Gm48893)	149.397	-2.13066	0.730822	-2.91542	0.00355206	0.0362991	NA
ENSMUSG00000102023(Gm8708)	11.3827	5.61986	1.92763	2.91542	0.00355209	0.0362991	predicted gene 8708
ENSMUSG00000054046(Klk13)	13.8552	-4.76332	1.6339	-2.91531	0.0035534	0.0362991	kallikrein related-peptidase 13
ENSMUSG00000082108(Gm13777)	61.3334	2.61226	0.89611	2.91511	0.00355566	0.0362991	NA
ENSMUSG00000050621(Rps27rt)	143.93	2.16636	0.743151	2.9151	0.00355572	0.0362991	ribosomal protein S27, retrogene
ENSMUSG00000083396(Gm15542)	447.156	2.14168	0.734909	2.91421	0.00356592	0.0363828	NA
ENSMUSG00000037351(Actr1b)	6.98368	6.3848	2.19147	2.91348	0.0035742	0.0364468	ARP1 actin-related protein 1B, centractin beta
ENSMUSG00000112294(Gm4129)	413.863	-1.77241	0.608577	-2.91239	0.00358676	0.0365544	NA
ENSMUSG00000095514(D13Ertd608e)	428.036	1.82391	0.626421	2.91163	0.00359545	0.0366223	NA
ENSMUSG00000051786(Tubgcp6)	45.3954	2.87811	0.98882	2.91065	0.00360672	0.0367166	tubulin, gamma complex associated protein 6
ENSMUSG00000051730(Mettl5)	148.515	1.92109	0.660101	2.9103	0.00361079	0.0367279	methyltransferase like 5
ENSMUSG00000036825(Ssx2ip)	356.299	-1.86702	0.641541	-2.91021	0.00361188	0.0367279	synovial sarcoma, X 2 interacting protein
ENSMUSG00000001247(Lsr)	36.5658	-2.62804	0.903138	-2.9099	0.00361548	0.0367439	lipolysis stimulated lipoprotein receptor
ENSMUSG00000067367(Lyar)	701.939	2.0562	0.706718	2.90951	0.00362	0.0367509	Ly1 antibody reactive clone
ENSMUSG00000028016(Ints12)	144.493	2.09512	0.7201	2.90949	0.00362022	0.0367509	integrator complex subunit 12
ENSMUSG00000021411(Pxdc1)	14.9123	-4.28086	1.47209	-2.90802	0.00363727	0.0368914	PX domain containing 1
ENSMUSG00000004948(Zp3)	483.354	1.81683	0.624781	2.90794	0.00363812	0.0368914	zona pellucida glycoprotein 3
ENSMUSG00000021096(Ppm1a)	2514.27	1.98292	0.682172	2.90677	0.00365183	0.0370097	protein phosphatase 1A, magnesium dependent, alpha isoform
ENSMUSG00000037979(Ccdc92)	157.435	-1.93927	0.667239	-2.90641	0.00365603	0.0370316	coiled-coil domain containing 92
ENSMUSG00000028248(Pnisr)	207.702	1.94454	0.669265	2.90549	0.00366679	0.0371198	PNN interacting serine/arginine-rich
ENSMUSG00000029231(Pdgfra)	31.236	-3.03166	1.04353	-2.9052	0.0036702	0.0371337	platelet derived growth factor receptor, alpha polypeptide
ENSMUSG00000020814(Mxra7)	12.727	4.76137	1.63907	2.90492	0.00367344	0.0371458	matrix-remodelling associated 7
ENSMUSG00000028973(Abcb8)	58.0685	-2.35137	0.809867	-2.90341	0.00369126	0.0373051	ATP-binding cassette, sub-family B (MDR/TAP), member 8
ENSMUSG00000024575(Pde6a)	45.3554	2.87191	0.98959	2.90212	0.00370649	0.0374383	phosphodiesterase 6A, cGMP-specific, rod, alpha
ENSMUSG00000114010(Gm47432)	533.896	-2.3321	0.803763	-2.90148	0.00371406	0.0374793	NA
ENSMUSG00000087370(Tmem170b)	16.5274	-4.01201	1.3828	-2.90136	0.00371549	0.0374793	transmembrane protein 170B
ENSMUSG00000039725(Trp53rka)	38.2602	3.15147	1.08625	2.90125	0.00371675	0.0374793	transformation related protein 53 regulating kinase A
ENSMUSG00000095865(Gm13237)	27.0264	3.61537	1.24625	2.90101	0.00371962	0.0374874	NA
ENSMUSG00000064036(Mro)	41.7179	-2.77734	0.957737	-2.8999	0.00373283	0.0375996	maestro
ENSMUSG00000090602(Gm5611)	19.41	3.48496	1.20203	2.89921	0.00374099	0.037661	NA
ENSMUSG00000025373(Rnf41)	112.001	2.39604	0.826599	2.89867	0.00374752	0.0377058	ring finger protein 41
ENSMUSG00000029034(Ints11)	393.249	1.98366	0.684807	2.89667	0.00377147	0.0379258	integrator complex subunit 11
ENSMUSG00000074863(Platr25)	719.051	1.94121	0.670323	2.89593	0.00378032	0.0379508	predicted gene, 45951
ENSMUSG00000040269(Mrps28)	154.657	2.00775	0.693337	2.89577	0.00378226	0.0379508	mitochondrial ribosomal protein S28
ENSMUSG00000029415(Sdad1)	325.913	2.49952	0.863199	2.89565	0.00378374	0.0379508	SDA1 domain containing 1
ENSMUSG00000030611(Mrps11)	187.238	1.97566	0.682318	2.89552	0.00378532	0.0379508	mitochondrial ribosomal protein S11
ENSMUSG00000051671(Coa6)	139.677	1.91907	0.662783	2.89548	0.00378578	0.0379508	cytochrome c oxidase assembly factor 6
ENSMUSG00000058569(Tmed9)	214.738	1.91625	0.66182	2.89542	0.0037865	0.0379508	transmembrane p24 trafficking protein 9
ENSMUSG00000085172(Gm6542)	33.8855	2.86877	0.990875	2.89519	0.00378926	0.0379574	NA
ENSMUSG00000020689(Itgb3)	77.2768	-2.15169	0.743255	-2.89495	0.00379221	0.0379661	integrin beta 3
ENSMUSG00000038762(Abcf1)	297.358	2.24581	0.776126	2.89362	0.00380831	0.0381061	ATP-binding cassette, sub-family F (GCN20), member 1
ENSMUSG00000023206(Il15ra)	25.5995	-3.46828	1.19872	-2.89332	0.00381196	0.0381217	interleukin 15 receptor, alpha chain
ENSMUSG00000020122(Egfr)	265.092	-1.85295	0.640756	-2.89182	0.00383022	0.0382629	epidermal growth factor receptor
ENSMUSG00000085915(Gm8091)	11.5865	5.6536	1.95513	2.89168	0.00383192	0.0382629	NA
ENSMUSG00000063623(C230062I16Rik)	92.3489	2.34157	0.809772	2.89164	0.00383241	0.0382629	NA
ENSMUSG00000027500(Stmn2)	12.7707	-4.53647	1.56923	-2.89089	0.00384157	0.0383333	stathmin-like 2
ENSMUSG00000002489(Tiam1)	697.129	-1.74669	0.604314	-2.89037	0.00384793	0.0383757	T cell lymphoma invasion and metastasis 1
ENSMUSG00000090733(Rps27)	152.44	2.12196	0.734324	2.88968	0.00385629	0.0384237	ribosomal protein S27
ENSMUSG00000040836(Gpr161)	214.021	2.38239	0.824526	2.8894	0.00385974	0.0384237	G protein-coupled receptor 161
ENSMUSG00000042678(Myo15)	33.7252	2.68997	0.931001	2.88934	0.00386056	0.0384237	myosin XV
ENSMUSG00000080885(Rpl10-ps6)	406.166	2.05094	0.709844	2.88928	0.00386121	0.0384237	NA
ENSMUSG00000070343(Gm10288)	274.036	2.20428	0.763271	2.88793	0.00387784	0.0385535	NA
ENSMUSG00000102404(5530400K19Rik)	43.9111	2.69118	0.931912	2.88781	0.00387939	0.0385535	NA
ENSMUSG00000020955(Ap4s1)	149.965	2.09321	0.72487	2.88771	0.00388063	0.0385535	adaptor-related protein complex AP-4, sigma 1
ENSMUSG00000042414(Prdm14)	59.0685	2.46692	0.85436	2.88745	0.0038838	0.0385639	PR domain containing 14
ENSMUSG00000066383(Iqcf1)	62.7565	2.33487	0.808805	2.88681	0.0038917	0.0386027	IQ motif containing F1
ENSMUSG00000086089(Gm11640)	56.211	2.61018	0.904182	2.88679	0.00389196	0.0386027	NA
ENSMUSG00000090081(Gm16587)	202.197	-2.20392	0.763628	-2.88611	0.00390035	0.0386613	NA
ENSMUSG00000068141(Gm10232)	168.76	1.95454	0.677256	2.88597	0.00390212	0.0386613	NA
ENSMUSG00000096632(Igkv9-124)	7.24503	6.4518	2.23584	2.88563	0.00390633	0.0386818	NA
ENSMUSG00000022033(Pbk)	822.494	2.07609	0.719574	2.88517	0.00391201	0.0387125	PDZ binding kinase
ENSMUSG00000020547(Bzw2)	270.923	2.43949	0.845568	2.88504	0.0039137	0.0387125	basic leucine zipper and W2 domains 2
ENSMUSG00000049792(Bag5)	284.749	1.83341	0.635673	2.8842	0.00392407	0.038794	BCL2-associated athanogene 5
ENSMUSG00000069678(Pcgf1)	1884.67	1.64862	0.571804	2.88318	0.00393679	0.0388986	polycomb group ring finger 1
ENSMUSG00000028175(Depdc1a)	97.0361	2.09989	0.728389	2.88293	0.00394001	0.0389092	DEP domain containing 1a
ENSMUSG00000043556(Fbxl7)	44.984	-2.6811	0.930764	-2.88054	0.00396993	0.0391622	F-box and leucine-rich repeat protein 7
ENSMUSG00000032870(Smap2)	88.6631	-2.07468	0.720257	-2.88047	0.00397078	0.0391622	small ArfGAP 2
ENSMUSG00000066232(Ipo7)	323.313	2.10709	0.731578	2.8802	0.00397425	0.0391622	importin 7
ENSMUSG00000003721(Insig2)	68.3918	-2.21204	0.768018	-2.8802	0.00397426	0.0391622	insulin induced gene 2
ENSMUSG00000061479(Snrpa)	765.755	1.99139	0.69214	2.87716	0.00401278	0.0395092	small nuclear ribonucleoprotein polypeptide A
ENSMUSG00000107023(Gm42715)	29.6456	2.74641	0.954749	2.87657	0.00402019	0.0395092	NA
ENSMUSG00000021758(Ddx4)	155.731	2.28554	0.794566	2.87646	0.00402162	0.0395092	DEAD box helicase 4
ENSMUSG00000042502(Cd2bp2)	237.437	2.3178	0.805813	2.87635	0.00402307	0.0395092	CD2 cytoplasmic tail binding protein 2
ENSMUSG00000033781(Asb13)	145.139	1.99019	0.691922	2.87632	0.00402344	0.0395092	ankyrin repeat and SOCS box-containing 13
ENSMUSG00000031918(Mtmr2)	607.91	-1.88546	0.655531	-2.87623	0.0040245	0.0395092	myotubularin related protein 2
ENSMUSG00000108591(Particl)	105.838	2.48007	0.862304	2.8761	0.00402628	0.0395092	NA
ENSMUSG00000103400(Gm15853)	54.1598	2.41154	0.838514	2.87596	0.00402795	0.0395092	NA
ENSMUSG00000011837(Snapc2)	885.74	1.96659	0.683854	2.87574	0.00403077	0.0395092	small nuclear RNA activating complex, polypeptide 2
ENSMUSG00000028902(Sf3a3)	377.437	1.90593	0.66277	2.87571	0.00403124	0.0395092	splicing factor 3a, subunit 3
ENSMUSG00000029304(Spp1)	94.0724	-2.39623	0.833413	-2.87521	0.00403762	0.0395503	secreted phosphoprotein 1
ENSMUSG00000045996(Polr2k)	104.145	2.40984	0.838284	2.87473	0.00404373	0.0395861	polymerase (RNA) II (DNA directed) polypeptide K
ENSMUSG00000027122(Arl14ep)	374.071	1.82341	0.634321	2.87458	0.00404566	0.0395861	ADP-ribosylation factor-like 14 effector protein
ENSMUSG00000111313(Gm18942)	12.9113	-4.65666	1.62006	-2.87438	0.00404826	0.0395861	NA
ENSMUSG00000035161(Ints6)	44.0033	2.39881	0.834618	2.87414	0.00405124	0.0395861	integrator complex subunit 6
ENSMUSG00000039770(Ypel5)	6189.51	1.65576	0.576102	2.87407	0.00405217	0.0395861	yippee like 5
ENSMUSG00000024188(Luc7l)	388.972	1.89571	0.659664	2.87375	0.00405636	0.0395883	Luc7-like
ENSMUSG00000046330(Rpl37a)	518.1	2.04063	0.710102	2.87371	0.00405676	0.0395883	ribosomal protein L37a
ENSMUSG00000014602(Kif1a)	15.5621	-3.77594	1.31411	-2.87338	0.00406103	0.0396087	kinesin family member 1A
ENSMUSG00000024081(Cebpz)	175.017	2.13931	0.74479	2.87237	0.00407406	0.0396946	CCAAT/enhancer binding protein zeta
ENSMUSG00000028461(Ccdc107)	45.7642	2.41172	0.83963	2.87236	0.00407422	0.0396946	coiled-coil domain containing 107
ENSMUSG00000018554(Ybx2)	88.8239	-2.06174	0.717868	-2.87203	0.0040784	0.0396999	Y box protein 2
ENSMUSG00000048001(Hes5)	7.43533	-6.25728	2.17883	-2.87186	0.00408067	0.0396999	hes family bHLH transcription factor 5
ENSMUSG00000037526(Atg14)	490.956	1.9166	0.667384	2.87181	0.00408132	0.0396999	autophagy related 14
ENSMUSG00000104279(Gm38300)	14.4878	-4.23745	1.47625	-2.87042	0.00409924	0.0398529	NA
ENSMUSG00000029552(Tes)	154.476	1.90223	0.662787	2.87005	0.00410402	0.0398778	testis derived transcript
ENSMUSG00000021500(Ddx46)	906.724	1.74363	0.60756	2.86989	0.0041062	0.0398778	DEAD box helicase 46
ENSMUSG00000073002(Vamp5)	13.8875	-4.08679	1.42429	-2.86935	0.00411315	0.039924	vesicle-associated membrane protein 5
ENSMUSG00000032735(Ablim3)	14.2981	-4.13181	1.44072	-2.86787	0.00413239	0.0400063	actin binding LIM protein family, member 3
ENSMUSG00000026989(Dapl1)	80.4907	-2.36931	0.826214	-2.86768	0.00413499	0.0400063	death associated protein-like 1
ENSMUSG00000052917(Senp7)	214.073	2.02159	0.704976	2.8676	0.00413601	0.0400063	SUMO1/sentrin specific peptidase 7
ENSMUSG00000113133(Gm21039)	16.4911	3.77095	1.31507	2.86748	0.00413753	0.0400063	NA
ENSMUSG00000050550(Gm11868)	55.813	-3.20732	1.11853	-2.86745	0.004138	0.0400063	NA
ENSMUSG00000024186(Rgs11)	204.076	2.00158	0.69804	2.86743	0.0041382	0.0400063	regulator of G-protein signaling 11
ENSMUSG00000060685(Fthl17c)	16.5885	4.53649	1.58211	2.86736	0.00413909	0.0400063	ferritin, heavy polypeptide-like 17, pseudogene 1
ENSMUSG00000006179(Prss16)	13.8805	-4.08607	1.42503	-2.86735	0.00413927	0.0400063	protease, serine 16 (thymus)
ENSMUSG00000006313(Upk1a)	87.2818	2.35994	0.823119	2.86707	0.00414293	0.0400198	uroplakin 1A
ENSMUSG00000107898(Gm27013)	59.215	-2.24681	0.783705	-2.86691	0.00414507	0.0400198	NA
ENSMUSG00000011254(Thg1l)	79.0324	2.4473	0.853721	2.86663	0.0041487	0.0400335	tRNA-histidine guanylyltransferase 1-like (S. cerevisiae)
ENSMUSG00000027229(Terb2)	402.077	1.77711	0.620042	2.86611	0.00415546	0.0400775	telomere repeat binding bouquet formation protein 2
ENSMUSG00000032239(Rp9)	157.507	1.89997	0.663003	2.8657	0.00416084	0.0401041	retinitis pigmentosa 9 (human)
ENSMUSG00000052854(Nrk)	11.3242	-5.42326	1.89265	-2.86543	0.00416448	0.0401041	Nik related kinase
ENSMUSG00000089737(Gm15688)	26.8899	-3.02484	1.05564	-2.8654	0.00416485	0.0401041	predicted gene 15688
ENSMUSG00000031343(Gabra3)	292.923	-2.03019	0.708672	-2.86478	0.00417305	0.0401617	gamma-aminobutyric acid (GABA) A receptor, subunit alpha 3
ENSMUSG00000046192(Iqub)	177.442	2.15104	0.750961	2.86438	0.00417828	0.0401907	IQ motif and ubiquitin domain containing
ENSMUSG00000005625(Psmd4)	1250.81	1.67396	0.585051	2.86123	0.00422005	0.0405711	proteasome (prosome, macropain) 26S subunit, non-ATPase, 4
ENSMUSG00000020636(Allc)	7.01013	6.38744	2.23353	2.8598	0.00423909	0.0407325	allantoicase
ENSMUSG00000116162(Gm36329)	12.0201	5.6971	1.99229	2.85957	0.00424221	0.0407409	NA
ENSMUSG00000027981(Rnpc3)	329.944	1.73429	0.606547	2.85928	0.00424604	0.0407562	RNA-binding region (RNP1, RRM) containing 3
ENSMUSG00000094175(Gm24427)	13.4362	4.2232	1.47748	2.85837	0.0042582	0.0408513	NA
ENSMUSG00000041459(Tardbp)	570.904	1.78502	0.624537	2.85815	0.00426119	0.0408583	TAR DNA binding protein
ENSMUSG00000059775(Rps26-ps1)	278.977	1.96147	0.686328	2.85791	0.00426436	0.0408671	NA
ENSMUSG00000037211(Spry1)	59.907	-2.21652	0.77574	-2.8573	0.0042726	0.0409245	sprouty RTK signaling antagonist 1
ENSMUSG00000003949(Hlf)	11.6504	-5.39019	1.88687	-2.85669	0.00428083	0.0409788	hepatic leukemia factor
ENSMUSG00000108237(Gm19757)	274.364	-2.36216	0.826929	-2.85655	0.00428278	0.0409788	NA
ENSMUSG00000104496(Gm5837)	202.878	1.99648	0.699109	2.85575	0.00429348	0.0410595	NA
ENSMUSG00000084335(Gm12619)	1102.33	2.17908	0.763497	2.85408	0.00431622	0.0411847	NA
ENSMUSG00000005882(Uqcc1)	129.591	2.36322	0.828037	2.854	0.00431719	0.0411847	ubiquinol-cytochrome c reductase complex assembly factor 1
ENSMUSG00000033983(Coil)	195.735	2.02999	0.711295	2.85394	0.00431812	0.0411847	coilin
ENSMUSG00000097100(9230104M06Rik)	16.8441	-3.64174	1.2761	-2.85381	0.00431978	0.0411847	NA
ENSMUSG00000017754(Pltp)	60.1521	2.97195	1.0414	2.85379	0.0043201	0.0411847	phospholipid transfer protein
ENSMUSG00000034557(Zfyve9)	403.328	-1.7119	0.59987	-2.85378	0.00432018	0.0411847	zinc finger, FYVE domain containing 9
ENSMUSG00000031214(Ophn1)	148.501	-2.17021	0.760572	-2.85339	0.00432554	0.0412085	oligophrenin 1
ENSMUSG00000026615(Eprs)	431.971	1.88637	0.661152	2.85316	0.00432868	0.0412085	glutamyl-prolyl-tRNA synthetase
ENSMUSG00000091697(Eif3s6-ps2)	14.1623	4.30575	1.50915	2.8531	0.0043295	0.0412085	NA
ENSMUSG00000043664(Tmem221)	16.0678	-3.96985	1.39163	-2.85267	0.00433537	0.04122	transmembrane protein 221
ENSMUSG00000086130(Gm16211)	391.552	-1.71572	0.601455	-2.85262	0.00433602	0.04122	NA
ENSMUSG00000091514(Gm17484)	147.729	-1.87939	0.658855	-2.85251	0.00433751	0.04122	NA
ENSMUSG00000028976(Slc2a5)	7.02131	-6.17427	2.165	-2.85186	0.00434648	0.0412794	solute carrier family 2 (facilitated glucose transporter), member 5
ENSMUSG00000074800(Gm4149)	91.6315	2.28128	0.799965	2.85172	0.00434831	0.0412794	NA
ENSMUSG00000060438(Rps10-ps1)	68.7968	2.27888	0.79933	2.85099	0.00435838	0.0413355	NA
ENSMUSG00000028998(Tomm7)	386.043	1.77995	0.624349	2.8509	0.00435963	0.0413355	translocase of outer mitochondrial membrane 7
ENSMUSG00000029267(Mtf2)	2083.17	1.95633	0.686241	2.85079	0.00436106	0.0413355	metal response element binding transcription factor 2
ENSMUSG00000085690(Gm12629)	7.01077	-6.17221	2.16544	-2.85033	0.00436745	0.0413745	NA
ENSMUSG00000074735(Gm21994)	12.1041	5.70716	2.00302	2.84927	0.00438194	0.0414901	NA
ENSMUSG00000024052(Lpin2)	458.049	-1.73403	0.608639	-2.84903	0.00438525	0.0414998	lipin 2
ENSMUSG00000040963(Asgr2)	30.8642	-3.04436	1.06875	-2.84853	0.00439215	0.0415434	asialoglycoprotein receptor 2
ENSMUSG00000026788(Zbtb43)	133.038	1.96269	0.689133	2.84805	0.00439878	0.0415845	zinc finger and BTB domain containing 43
ENSMUSG00000020677(Ddx52)	763.223	2.00577	0.704375	2.84759	0.00440512	0.0416227	DExD box helicase 52
ENSMUSG00000078963(Hsbp1l1)	20.735	3.19529	1.12218	2.84739	0.00440791	0.0416275	heat shock factor binding protein 1-like 1
ENSMUSG00000018451(6330403K07Rik)	15.3305	-3.75265	1.31807	-2.84708	0.00441225	0.0416338	RIKEN cDNA 6330403K07 gene
ENSMUSG00000018698(Lhx1)	37.2707	-2.61813	0.919608	-2.84701	0.00441317	0.0416338	LIM homeobox protein 1
ENSMUSG00000054457(9430021M05Rik)	98.8098	-2.02887	0.712757	-2.84652	0.00442004	0.0416599	NA
ENSMUSG00000081071(Gm9836)	11.5425	5.63799	1.98069	2.84648	0.00442052	0.0416599	NA
ENSMUSG00000003813(Rad23a)	264.736	1.97783	0.695041	2.84563	0.00443233	0.0417495	RAD23 homolog A, nucleotide excision repair protein
ENSMUSG00000022228(Zscan26)	64.9135	2.49982	0.878642	2.8451	0.00443974	0.0417976	zinc finger and SCAN domain containing 26
ENSMUSG00000043716(Rpl7)	781.474	2.25558	0.792884	2.84478	0.00444427	0.0418186	ribosomal protein L7
ENSMUSG00000015671(Psma2)	1812.94	1.65197	0.580784	2.84438	0.00444978	0.0418487	proteasome subunit alpha 2
ENSMUSG00000039356(Exosc2)	480.072	1.99843	0.702673	2.84404	0.00445456	0.041853	exosome component 2
ENSMUSG00000060038(Dhps)	169.873	2.03921	0.717019	2.84402	0.00445485	0.041853	deoxyhypusine synthase
ENSMUSG00000041852(Tcf20)	173.529	-1.89751	0.667263	-2.84372	0.00445903	0.0418706	transcription factor 20
ENSMUSG00000030138(Bms1)	111.926	2.08589	0.73368	2.84305	0.00446836	0.0419365	BMS1, ribosome biogenesis factor
ENSMUSG00000097293(D630002J18Rik)	7.00375	-6.17084	2.17082	-2.84263	0.00447432	0.0419707	NA
ENSMUSG00000087863(Gm24442)	6.47962	6.28274	2.21052	2.8422	0.00448039	0.042006	NA
ENSMUSG00000110588(Gm45774)	2223.26	1.96492	0.691408	2.84191	0.00448435	0.0420214	NA
ENSMUSG00000028744(Pqlc2)	228.702	1.80983	0.636965	2.84134	0.00449244	0.0420628	solute carrier family 66 member 1
ENSMUSG00000032475(Nck1)	163.993	2.16967	0.763627	2.84127	0.00449341	0.0420628	non-catalytic region of tyrosine kinase adaptor protein 1
ENSMUSG00000090891(D6Ertd527e)	1500.53	2.07492	0.730327	2.84108	0.00449606	0.042066	DNA segment, Chr 6, ERATO Doi 527, expressed
ENSMUSG00000028293(Slc35a1)	165.648	-2.01443	0.709136	-2.84068	0.0045018	0.042098	solute carrier family 35 (CMP-sialic acid transporter), member 1
ENSMUSG00000024654(Asrgl1)	11.6609	-5.39057	1.89779	-2.84044	0.00450515	0.0421076	asparaginase like 1
ENSMUSG00000003308(Keap1)	43.6697	2.38346	0.839181	2.84022	0.00450818	0.0421142	kelch-like ECH-associated protein 1
ENSMUSG00000086757(Gm2309)	87.4065	2.82026	0.993093	2.83987	0.00451316	0.042139	NA
ENSMUSG00000027531(Impa1)	16.9009	3.51578	1.2382	2.83942	0.00451951	0.0421767	inositol (myo)-1(or 4)-monophosphatase 1
ENSMUSG00000041346(Wrap53)	223.673	2.03436	0.716548	2.83911	0.00452391	0.0421825	WD repeat containing, antisense to Trp53
ENSMUSG00000091625(Lsm5)	62.7464	2.25221	0.793297	2.83905	0.00452478	0.0421825	LSM5 homolog, U6 small nuclear RNA and mRNA degradation associated
ENSMUSG00000112777(Gm8723)	23.3424	3.07199	1.08261	2.83758	0.00454566	0.0423536	NA
ENSMUSG00000027171(Prrg4)	20.5216	-3.46514	1.22122	-2.83743	0.0045478	0.0423536	proline rich Gla (G-carboxyglutamic acid) 4 (transmembrane)
ENSMUSG00000031831(Dnaaf1)	34.801	3.20736	1.13083	2.83629	0.00456412	0.0424743	dynein, axonemal assembly factor 1
ENSMUSG00000106550(Gm43646)	348.791	-1.73313	0.611076	-2.8362	0.00456545	0.0424743	NA
ENSMUSG00000034088(Hdlbp)	745.876	-1.70156	0.600074	-2.83558	0.00457425	0.0425042	high density lipoprotein (HDL) binding protein
ENSMUSG00000028800(Hdac1)	985.528	1.78865	0.630801	2.83553	0.00457499	0.0425042	histone deacetylase 1
ENSMUSG00000109975(Gm19196)	31.7769	2.86759	1.01132	2.83548	0.00457569	0.0425042	NA
ENSMUSG00000002985(Apoe)	234.387	-1.776	0.626753	-2.83365	0.00460199	0.0427072	apolipoprotein E
ENSMUSG00000029618(Ocm)	66.7026	2.84619	1.00443	2.83363	0.00460224	0.0427072	oncomodulin
ENSMUSG00000040220(Gas8)	42.0788	2.62444	0.926845	2.83159	0.00463174	0.0429192	growth arrest specific 8
ENSMUSG00000055067(Smyd3)	516.683	1.71055	0.604096	2.83158	0.00463187	0.0429192	SET and MYND domain containing 3
ENSMUSG00000086189(Gm15462)	11.0716	-5.39057	1.90378	-2.83151	0.00463283	0.0429192	NA
ENSMUSG00000022708(Zbtb20)	59.0315	-2.49757	0.882111	-2.83136	0.00463507	0.0429192	zinc finger and BTB domain containing 20
ENSMUSG00000051639(Gm5812)	173.674	-1.83529	0.648229	-2.83123	0.00463691	0.0429192	NA
ENSMUSG00000097848(Gm807)	15.2282	-4.31761	1.52561	-2.83009	0.00465348	0.0430506	predicted gene 807
ENSMUSG00000062797(Hikeshi)	272.401	2.16851	0.766401	2.82948	0.00466243	0.0431115	heat shock protein nuclear import factor
ENSMUSG00000058881(Zfp516)	6.99673	-6.16946	2.18055	-2.82931	0.00466486	0.043112	zinc finger protein 516
ENSMUSG00000030245(Golt1b)	419.66	1.78527	0.631129	2.82869	0.00467392	0.0431737	golgi transport 1B
ENSMUSG00000038970(Lmtk2)	37.6251	2.49664	0.883013	2.82741	0.00469267	0.0433099	lemur tyrosine kinase 2
ENSMUSG00000111877(Gm6477)	117.806	2.08836	0.738628	2.82735	0.00469344	0.0433099	NA
ENSMUSG00000035104(Eva1a)	70.1958	2.41388	0.853897	2.8269	0.00470007	0.0433491	eva-1 homolog A (C. elegans)
ENSMUSG00000019866(Crybg1)	111.655	-1.93779	0.685687	-2.82606	0.0047125	0.0434416	crystallin beta-gamma domain containing 1
ENSMUSG00000023764(Sfi1)	637.077	1.75583	0.621345	2.82585	0.00471555	0.0434477	Sfi1 homolog, spindle assembly associated (yeast)
ENSMUSG00000059518(Znhit1)	104.692	2.43439	0.861708	2.82507	0.00472699	0.043531	zinc finger, HIT domain containing 1
ENSMUSG00000006360(Crip1)	167.614	-1.90037	0.67274	-2.82483	0.00473061	0.0435422	cysteine-rich protein 1 (intestinal)
ENSMUSG00000073794(I0C0044D17Rik)	103.68	2.1301	0.754491	2.82323	0.00475426	0.0437378	NA
ENSMUSG00000089872(Rps6kc1)	12.4446	-4.60269	1.63062	-2.82266	0.00476271	0.0437933	ribosomal protein S6 kinase polypeptide 1
ENSMUSG00000070677(D5Ertd577e)	193.961	2.30617	0.817162	2.82217	0.00477004	0.043829	PRAME like 48
ENSMUSG00000029771(Irf5)	100.291	2.3178	0.82131	2.82207	0.00477142	0.043829	interferon regulatory factor 5
ENSMUSG00000020935(Dcakd)	709.031	-1.79049	0.634514	-2.82183	0.00477512	0.0438408	dephospho-CoA kinase domain containing
ENSMUSG00000061296(Vmn1r210)	16.6881	3.50161	1.2419	2.81955	0.00480906	0.0441301	vomeronasal 1 receptor 210
ENSMUSG00000101111(Gm28437)	2207.41	-1.77148	0.628407	-2.819	0.00481735	0.0441648	NA
ENSMUSG00000028587(Orc1)	357.761	1.78255	0.632339	2.81898	0.00481772	0.0441648	origin recognition complex, subunit 1
ENSMUSG00000047257(Prss45)	22.0104	3.28361	1.16497	2.81862	0.00482305	0.0441914	protease, serine 45
ENSMUSG00000083246(Gm11839)	83.4561	2.14028	0.759478	2.81809	0.00483097	0.0442416	NA
ENSMUSG00000031897(Psmb10)	185.058	2.23706	0.793957	2.81761	0.00483827	0.0442654	proteasome (prosome, macropain) subunit, beta type 10
ENSMUSG00000019373(Cops3)	327.39	1.894	0.672205	2.8176	0.00483844	0.0442654	COP9 signalosome subunit 3
ENSMUSG00000100091(Gm28597)	17.2978	3.84763	1.36641	2.81586	0.00486467	0.0444829	NA
ENSMUSG00000113738(Gm40910)	141.885	1.87881	0.667515	2.81463	0.00488334	0.0445952	NA
ENSMUSG00000029507(Pus1)	144.731	2.25045	0.799559	2.81462	0.00488347	0.0445952	pseudouridine synthase 1
ENSMUSG00000030598(Fbxo17)	272.512	1.79362	0.637264	2.81457	0.00488432	0.0445952	F-box protein 17
ENSMUSG00000041362(Shtn1)	54.2925	-2.32702	0.826886	-2.81419	0.00489002	0.0446248	shootin 1
ENSMUSG00000103071(Gm38110)	513.199	-1.68362	0.598314	-2.81393	0.00489392	0.0446279	NA
ENSMUSG00000057863(Rpl36)	54.3895	2.45973	0.874154	2.81385	0.00489528	0.0446279	ribosomal protein L36
ENSMUSG00000097325(Gm16897)	35.5924	2.62052	0.93135	2.81368	0.00489787	0.0446291	NA
ENSMUSG00000030922(Lyrm1)	255.945	1.94763	0.692252	2.81347	0.00490099	0.0446352	LYR motif containing 1
ENSMUSG00000034343(Ube2f)	180.994	1.83679	0.653087	2.81247	0.00491621	0.0447513	ubiquitin-conjugating enzyme E2F (putative)
ENSMUSG00000000861(Bcl11a)	29.6718	-2.8111	1.00007	-2.8109	0.00494027	0.0449477	B cell CLL/lymphoma 11A (zinc finger protein)
ENSMUSG00000025573(6030468B19Rik)	13.6511	4.86358	1.73039	2.81068	0.0049437	0.0449565	RIKEN cDNA 6030468B19 gene
ENSMUSG00000113948(Rpl17-ps3)	246.917	2.06793	0.735928	2.80996	0.00495481	0.0449748	NA
ENSMUSG00000083596(Rpl21-ps15)	62.8845	2.44632	0.870592	2.80995	0.00495499	0.0449748	NA
[truncated: 25,077 more rows]

## Sheet: Deregulated genes at 2-cell
Table S2-2. Total 4721 deregulated genes identified in Gdf9-cKO 2-cell embryos determined by RNA-Seq
id	baseMean	log2FoldChange	lfcSE	stat	pvalue	padj	Direction	gene_name
ENSMUSG00000028187(Rpf1)	672.749	2.60329	0.68819	3.7828	0.000155074	0.00438656	Up	ribosome production factor 1 homolog
ENSMUSG00000074781(Ube2n)	2050.55	1.41636	0.586815	2.41364	0.015794	0.0985485	Up	ubiquitin-conjugating enzyme E2N
ENSMUSG00000033862(Cdk10)	20.0152	3.54457	1.33758	2.64998	0.00804956	0.0626533	Up	cyclin-dependent kinase 10
ENSMUSG00000038762(Abcf1)	297.358	2.24581	0.776126	2.89362	0.00380831	0.0381061	Up	ATP-binding cassette, sub-family F (GCN20), member 1
ENSMUSG00000033860(Fgg)	16.4773	-4.42934	1.45156	-3.05143	0.00227756	0.0271082	Down	fibrinogen gamma chain
ENSMUSG00000069835(Sat2)	184.896	1.83306	0.750008	2.44405	0.0145233	0.0933803	Up	spermidine/spermine N1-acetyl transferase 2
ENSMUSG00000028233(Tgs1)	360.972	1.79299	0.731841	2.44998	0.0142866	0.092349	Up	trimethylguanosine synthase 1
ENSMUSG00000028232(Tmem68)	229.28	1.58864	0.669569	2.37264	0.0176615	0.105755	Up	transmembrane protein 68
ENSMUSG00000028234(Rps20)	253.369	2.09738	0.771367	2.71904	0.00654712	0.0542513	Up	ribosomal protein S20
ENSMUSG00000068120(Gm10231)	21.031	4.47649	1.35671	3.29953	0.000968463	0.0152327	Up	NA
ENSMUSG00000068129(Cst7)	129.247	2.14827	0.73571	2.92	0.00350035	0.0359982	Up	cystatin F (leukocystatin)
ENSMUSG00000018209(Stk4)	156.841	1.40295	0.677555	2.0706	0.0383961	0.172935	Up	serine/threonine kinase 4
ENSMUSG00000044288(Cnr1)	9.98274	-2.98709	1.49917	-1.9925	0.0463164	0.194088	Down	cannabinoid receptor 1 (brain)
ENSMUSG00000044285(Gm1821)	4050.63	1.87483	0.605015	3.09882	0.00194296	0.024406	Up	NA
ENSMUSG00000022962(Gart)	179.148	2.38709	0.678965	3.51578	0.000438466	0.00870743	Up	phosphoribosylglycinamide formyltransferase
ENSMUSG00000058569(Tmed9)	214.738	1.91625	0.66182	2.89542	0.0037865	0.0379508	Up	transmembrane p24 trafficking protein 9
ENSMUSG00000079034(Gm8300)	441.94	2.37094	0.740081	3.20362	0.00135714	0.0192599	Up	predicted gene 8300
ENSMUSG00000020755(Sap30bp)	584.026	2.76945	0.633643	4.37068	1.23863e-05	0.000755493	Up	SAP30 binding protein
ENSMUSG00000030888(Rrp8)	158.967	2.36264	0.740886	3.18894	0.00142795	0.0198761	Up	ribosomal RNA processing 8, methyltransferase, homolog (yeast)
ENSMUSG00000026753(Ppp6c)	253.604	2.02963	0.694356	2.92304	0.00346635	0.0357487	Up	protein phosphatase 6, catalytic subunit
ENSMUSG00000026750(Psmb7)	181.527	1.766	0.778244	2.26921	0.0232556	0.126798	Up	proteasome (prosome, macropain) subunit, beta type 7
ENSMUSG00000030884(Uqcrc2)	250.098	1.44255	0.651425	2.21445	0.0267979	0.138082	Up	ubiquinol cytochrome c reductase core protein 2
ENSMUSG00000026754(Golga1)	52.7728	2.18286	0.813639	2.68284	0.00729997	0.0585255	Up	golgi autoantigen, golgin subfamily a, 1
ENSMUSG00000086222(Gm11665)	41.4637	-2.48471	1.05315	-2.35932	0.0183087	0.108318	Down	NA
ENSMUSG00000004446(Bid)	190.464	1.52405	0.75207	2.02648	0.0427156	0.184823	Up	BH3 interacting domain death agonist
ENSMUSG00000098557(Kctd12)	21.9515	3.47034	1.11863	3.10231	0.00192014	0.0242705	Up	potassium channel tetramerisation domain containing 12
ENSMUSG00000029911(Ssbp1)	454.652	2.01058	0.608506	3.30413	0.00095272	0.0150503	Up	single-stranded DNA binding protein 1
ENSMUSG00000029913(Prdm5)	9.25045	-5.12794	1.98327	-2.5856	0.00972099	0.0715322	Down	PR domain containing 5
ENSMUSG00000026848(Tor1b)	269.195	2.12257	0.835124	2.54162	0.011034	0.0775968	Up	torsin family 1, member B
ENSMUSG00000025027(Xpnpep1)	240.269	1.38545	0.624281	2.21927	0.0264681	0.136911	Up	X-prolyl aminopeptidase (aminopeptidase P) 1, soluble
ENSMUSG00000044533(Rps2)	720.234	1.40663	0.614871	2.28768	0.022156	0.122421	Up	ribosomal protein S2
ENSMUSG00000034435(Tmem30b)	14.6859	-3.36483	1.3145	-2.55977	0.0104741	0.0749368	Down	transmembrane protein 30B
ENSMUSG00000034432(Cops8)	1200.21	1.45681	0.581616	2.50477	0.0122531	0.0834784	Up	COP9 signalosome subunit 8
ENSMUSG00000083481(Rps8-ps2)	20.5649	4.86236	1.39416	3.48765	0.000487282	0.00948998	Up	NA
ENSMUSG00000044538(Obox3-ps8)	34.6405	2.44038	1.18265	2.06348	0.039067	0.175001	Up	NA
ENSMUSG00000078816(Prkcg)	74.0814	2.33342	1.06813	2.18457	0.0289202	0.145089	Up	protein kinase C, gamma
ENSMUSG00000078817(Nlrp12)	42.7052	2.18346	0.957003	2.28155	0.0225157	0.123859	Up	NLR family, pyrin domain containing 12
ENSMUSG00000078813(Leng1)	330.284	2.19733	0.668111	3.28887	0.00100589	0.0156835	Up	leukocyte receptor cluster (LRC) member 1
ENSMUSG00000099759(1700030C10Rik)	47.1023	2.16264	0.88217	2.4515	0.014226	0.0921545	Up	RIKEN cDNA 1700030C10 gene
ENSMUSG00000027405(Nop56)	1103.7	2.09053	0.659533	3.1697	0.00152594	0.020747	Up	NOP56 ribonucleoprotein
ENSMUSG00000093509(Obox3-ps3)	369.376	2.51965	0.653079	3.8581	0.00011427	0.00353945	Up	NA
ENSMUSG00000027404(Snrpb)	508.076	2.44283	0.676891	3.6089	0.000307498	0.00690767	Up	small nuclear ribonucleoprotein B
ENSMUSG00000050299(Gm9843)	124.918	3.14527	0.824168	3.8163	0.00013547	0.00393428	Up	NA
ENSMUSG00000027406(Idh3b)	67.4944	3.27014	0.978533	3.34188	0.000832139	0.0136937	Up	isocitrate dehydrogenase 3 (NAD+) beta
ENSMUSG00000038299(Wdr36)	272.225	1.97836	0.757673	2.6111	0.00902504	0.0679161	Up	WD repeat domain 36
ENSMUSG00000016921(Srsf6)	206.32	2.42825	0.787458	3.08366	0.00204471	0.0251617	Up	serine and arginine-rich splicing factor 6
ENSMUSG00000027408(Cpxm1)	3.86132	5.54239	2.58801	2.14156	0.0322287	NA	Up	carboxypeptidase X 1 (M14 family)
ENSMUSG00000058603(Rpl28-ps1)	316.478	1.32104	0.658212	2.00702	0.0447477	0.190571	Up	NA
ENSMUSG00000055401(Fbxo6)	102.292	3.44793	0.744694	4.62999	3.65679e-06	0.000332132	Up	F-box protein 6
ENSMUSG00000050435(Ube2dnl1)	10.5588	3.86618	1.61659	2.39156	0.0167769	0.102302	Up	ubiquitin-conjugating enzyme E2D N-terminal like 1
ENSMUSG00000051527(Usp29)	281.999	1.6407	0.737179	2.22565	0.0260378	0.135264	Up	ubiquitin specific peptidase 29
ENSMUSG00000041278(Ttc1)	1810.27	3.04518	0.674366	4.51563	6.31303e-06	0.000485541	Up	tetratricopeptide repeat domain 1
ENSMUSG00000043284(Tmem11)	685.685	1.66245	0.751846	2.21116	0.0270246	0.138841	Up	transmembrane protein 11
ENSMUSG00000115089(Gm4350)	755.906	2.218	0.925631	2.3962	0.016566	0.101516	Up	NA
ENSMUSG00000012126(Ubxn11)	355.773	-1.21994	0.616524	-1.97873	0.0478459	0.197915	Down	UBX domain protein 11
ENSMUSG00000012123(Crybg2)	73.4656	1.6163	0.81631	1.98001	0.0477029	0.197413	Up	crystallin beta-gamma domain containing 2
ENSMUSG00000025268(Maged2)	23.3502	-5.51726	1.4569	-3.787	0.000152476	0.00433792	Down	melanoma antigen, family D, 2
ENSMUSG00000025264(Tsr2)	265.334	2.24642	0.994357	2.25917	0.0238729	0.128569	Up	TSR2 20S rRNA accumulation
ENSMUSG00000001281(Itgb7)	9.91103	3.30947	1.57312	2.10376	0.0353992	0.16554	Up	integrin beta 7
ENSMUSG00000054079(Utp18)	550.308	2.72391	0.671678	4.05538	5.00521e-05	0.00203243	Up	UTP18 small subunit processome component
ENSMUSG00000067786(Nnat)	34.3086	-2.80454	0.940957	-2.98052	0.00287764	0.0316558	Down	neuronatin
ENSMUSG00000067787(Blcap)	636.706	-1.66788	0.610752	-2.73086	0.0063169	0.0529603	Down	bladder cancer associated protein
ENSMUSG00000097974(Gm10605)	13.9902	2.96763	1.43308	2.07081	0.0383769	0.172891	Up	NA
ENSMUSG00000109834(Gm5650)	80.9135	9.925	1.62678	6.10101	1.05397e-09	6.02947e-07	Up	NA
ENSMUSG00000091537(Tma7)	1329.93	1.61039	0.636257	2.53103	0.0113727	0.0792729	Up	translational machinery associated 7
ENSMUSG00000020346(Mgat1)	19.443	-2.63209	1.16609	-2.2572	0.0239955	0.129023	Down	mannoside acetylglucosaminyltransferase 1
ENSMUSG00000053490(Trim60)	425.958	-1.31949	0.645199	-2.04509	0.0408459	0.180045	Down	tripartite motif-containing 60
ENSMUSG00000107470(Gm3375)	133.801	4.69485	0.865677	5.42332	5.85022e-08	1.62686e-05	Up	NA
ENSMUSG00000054720(Lrrc8c)	9.99327	-2.98844	1.50363	-1.98748	0.0468691	0.195254	Down	leucine rich repeat containing 8 family, member C
ENSMUSG00000054727(1700013H16Rik)	307.983	2.70845	0.666668	4.06267	4.85143e-05	0.00199227	Up	RIKEN cDNA 1700013H16 gene
ENSMUSG00000036749(Pramel5)	106.121	2.36783	0.716509	3.30468	0.000950844	0.0150503	Up	PRAME like 5
ENSMUSG00000062797(Hikeshi)	272.401	2.16851	0.766401	2.82948	0.00466243	0.0431115	Up	heat shock protein nuclear import factor
ENSMUSG00000062794(Zfp599)	300.856	2.34286	0.665974	3.51795	0.000434895	0.00866033	Up	zinc finger protein 599
ENSMUSG00000062421(Arf2)	219.256	1.73211	0.660256	2.6234	0.00870573	0.0661993	Up	ADP-ribosylation factor 2
ENSMUSG00000024601(Isoc1)	138.688	-2.75831	0.679502	-4.05931	4.92186e-05	0.00201209	Down	isochorismatase domain containing 1
ENSMUSG00000019066(Rab3d)	670.262	-1.26219	0.615938	-2.04922	0.0404406	0.17899	Down	RAB3D, member RAS oncogene family
ENSMUSG00000091460(Gm7808)	5.40462	6.01046	2.43283	2.47056	0.0134902	NA	Up	NA
ENSMUSG00000060499(Rpl10l)	591.383	2.69918	0.620138	4.35255	1.34563e-05	0.000790436	Up	ribosomal protein L10-like
ENSMUSG00000097154(Gm26510)	46.8917	2.41042	0.994803	2.42301	0.0153924	0.0968075	Up	NA
ENSMUSG00000031916(Cog8)	47.1569	2.35478	0.979809	2.40331	0.0162475	0.100207	Up	component of oligomeric golgi complex 8
ENSMUSG00000031917(Nip7)	2941.53	2.34348	0.658796	3.55722	0.000374806	0.00778447	Up	NIP7, nucleolar pre-rRNA processing protein
ENSMUSG00000030357(Fkbp4)	263.358	2.88073	0.733431	3.92775	8.57452e-05	0.00292426	Up	FK506 binding protein 4
ENSMUSG00000030353(Tead4)	61.7183	2.15641	0.847817	2.54349	0.0109752	0.0772735	Up	TEA domain family member 4
ENSMUSG00000030352(Tspan9)	94.6075	-2.32691	0.736061	-3.16129	0.0015707	0.0212127	Down	tetraspanin 9
ENSMUSG00000073460(Pnldc1)	476.088	2.47489	0.694727	3.56239	0.000367488	0.00770458	Up	poly(A)-specific ribonuclease (PARN)-like domain containing 1
ENSMUSG00000075701(Selenos)	3759.01	3.07362	0.691626	4.44405	8.82803e-06	0.000608796	Up	selenoprotein S
ENSMUSG00000026955(Sapcd2)	179.34	3.37343	0.827095	4.07865	4.5298e-05	0.00190053	Up	suppressor APC domain containing 2
ENSMUSG00000026956(Uap1l1)	87.5653	2.25393	0.743274	3.03243	0.00242594	0.0283309	Up	UDP-N-acteylglucosamine pyrophosphorylase 1-like 1
ENSMUSG00000026958(Dpp7)	53.3301	1.93024	0.79439	2.42984	0.0151057	0.0958011	Up	dipeptidylpeptidase 7
ENSMUSG00000022257(Laptm4b)	5247.83	-1.70931	0.626331	-2.72908	0.00635114	0.0530753	Down	lysosomal-associated protein transmembrane 4B
ENSMUSG00000029287(Tgfbr3)	75.3937	-1.83952	0.784211	-2.34569	0.0189917	0.111235	Down	transforming growth factor, beta receptor III
ENSMUSG00000031007(Atp6ap2)	630.334	1.16188	0.590632	1.96718	0.0491629	0.200889	Up	ATPase, H+ transporting, lysosomal accessory protein 2
ENSMUSG00000028884(Rpa2)	1208.08	1.59374	0.755801	2.10868	0.0349726	0.16441	Up	replication protein A2
ENSMUSG00000025702(March8)	81.6677	-3.25409	0.776388	-4.19133	2.77329e-05	0.00133878	Down	membrane associated ring-CH-type finger 8
ENSMUSG00000032673(Prorsd1)	286.911	1.6984	0.664361	2.55645	0.0105748	0.0753899	Up	prolyl-tRNA synthetase domain containing 1
ENSMUSG00000032586(Traip)	180.2	2.59367	0.738126	3.51385	0.000441656	0.00875904	Up	TRAF-interacting protein
ENSMUSG00000007338(Mrpl49)	329.298	1.49677	0.686462	2.18041	0.0292274	0.146024	Up	mitochondrial ribosomal protein L49
ENSMUSG00000020387(Jade2)	92.4527	-1.54895	0.73981	-2.09371	0.0362857	0.167973	Down	jade family PHD finger 2
ENSMUSG00000024941(Scyl1)	104.153	2.22538	0.75689	2.94016	0.00328045	0.034558	Up	SCY1-like 1 (S. cerevisiae)
ENSMUSG00000040620(Dhx33)	124.978	1.5414	0.756116	2.03858	0.0414917	0.181956	Up	DEAH (Asp-Glu-Ala-His) box polypeptide 33
ENSMUSG00000021936(Mapk8)	837.806	-1.59119	0.59278	-2.68427	0.00726875	0.0583526	Down	mitogen-activated protein kinase 8
ENSMUSG00000045411(2410002F23Rik)	68.9942	3.03709	0.895546	3.39134	0.00069553	0.0121976	Up	RIKEN cDNA 2410002F23 gene
ENSMUSG00000021932(Rnaseh2b)	52.3596	2.01035	0.945893	2.12535	0.0335575	0.159863	Up	ribonuclease H2, subunit B
ENSMUSG00000087437(Gm13112)	10.8851	-3.38204	1.5654	-2.16049	0.0307347	0.151116	Down	NA
ENSMUSG00000000320(Alox12)	942.808	2.2661	0.59337	3.81903	0.000133977	0.00390615	Up	arachidonate 12-lipoxygenase
ENSMUSG00000098134(Rnf113a2)	351.833	1.55673	0.649327	2.39745	0.0165094	0.101374	Up	ring finger protein 113A2
ENSMUSG00000046402(Rbp1)	18.5762	-3.35436	1.3028	-2.57474	0.0100316	0.0729213	Down	retinol binding protein 1, cellular
ENSMUSG00000002058(Unc119)	59.9862	1.59457	0.767885	2.07658	0.0378405	0.171398	Up	unc-119 lipid binding chaperone
ENSMUSG00000096144(B020004C17Rik)	11053.4	2.37447	0.65004	3.6528	0.000259397	0.0062115	Up	RIKEN cDNA B020004C17 gene
ENSMUSG00000083720(Gm12901)	43.1513	4.17866	0.974645	4.28736	1.80805e-05	0.00100055	Up	NA
ENSMUSG00000046062(Ppp1r15b)	210.34	2.11785	0.631236	3.35508	0.00079341	0.013273	Up	protein phosphatase 1, regulatory subunit 15B
ENSMUSG00000064302(Clasp1)	126.254	-1.62706	0.680322	-2.39161	0.0167749	0.102302	Down	CLIP associating protein 1
ENSMUSG00000086472(Gm16172)	15.5787	-2.41101	1.2286	-1.9624	0.049716	0.20215	Down	NA
ENSMUSG00000022055(Nefl)	54.8624	-2.15385	0.980525	-2.19663	0.0280471	0.142252	Down	neurofilament, light polypeptide
ENSMUSG00000000365(Rnf17)	251.145	2.14244	0.621617	3.44656	0.000567766	0.0104944	Up	ring finger protein 17
ENSMUSG00000022015(Tnfsf11)	23.5648	-2.22627	1.06266	-2.09499	0.0361715	0.167701	Down	tumor necrosis factor (ligand) superfamily, member 11
ENSMUSG00000022013(Dnajc15)	532.382	2.47961	0.684654	3.62169	0.00029268	0.00672459	Up	DnaJ heat shock protein family (Hsp40) member C15
ENSMUSG00000022012(Enox1)	463.48	-1.64252	0.711481	-2.3086	0.0209659	0.11781	Down	ecto-NOX disulfide-thiol exchanger 1
ENSMUSG00000022018(Rgcc)	243.968	3.27296	0.662648	4.93922	7.8437e-07	0.000112993	Up	regulator of cell cycle
ENSMUSG00000020527(Myo19)	2981.64	4.09089	0.715672	5.71616	1.0896e-08	4.29941e-06	Up	myosin XIX
ENSMUSG00000020526(Znhit3)	5024.64	4.45236	0.712973	6.24478	4.24395e-10	3.40729e-07	Up	zinc finger, HIT type 3
ENSMUSG00000020525(Ppm1d)	111.766	1.49838	0.705289	2.12449	0.033629	0.159916	Up	protein phosphatase 1D magnesium-dependent, delta isoform
ENSMUSG00000109286(Gm44541)	13.2324	-3.59681	1.39622	-2.5761	0.0099922	0.0727371	Down	NA
ENSMUSG00000117245(AC073683.1)	86.9767	2.06814	0.787693	2.62557	0.00865035	0.0659012	Up	NA
ENSMUSG00000021737(Psmd6)	488.763	2.74109	0.738915	3.70961	0.000207579	0.00536125	Up	proteasome (prosome, macropain) 26S subunit, non-ATPase, 6
ENSMUSG00000106268(Gm18492)	16.567	-4.79571	1.80211	-2.66117	0.00778704	0.0612934	Down	NA
ENSMUSG00000112963(Gm6093)	17.2541	-2.97652	1.23624	-2.40772	0.0160523	0.0993406	Down	NA
ENSMUSG00000117217(AC164546.2)	35.3357	1.9556	0.907701	2.15445	0.0312047	0.152585	Up	NA
ENSMUSG00000039826(Trub2)	264.825	3.65895	0.764851	4.78388	1.71942e-06	0.00020431	Up	TruB pseudouridine (psi) synthase family member 2
ENSMUSG00000039828(Wdr70)	1189.71	2.00621	0.667679	3.00476	0.00265793	0.0300212	Up	WD repeat domain 70
ENSMUSG00000051671(Coa6)	139.677	1.91907	0.662783	2.89548	0.00378578	0.0379508	Up	cytochrome c oxidase assembly factor 6
ENSMUSG00000070343(Gm10288)	274.036	2.20428	0.763271	2.88793	0.00387784	0.0385535	Up	NA
ENSMUSG00000009075(Cabp7)	271.749	1.81809	0.801538	2.26825	0.0233141	0.127008	Up	calcium binding protein 7
ENSMUSG00000052942(Glis3)	279.095	-1.57536	0.617438	-2.55144	0.0107279	0.0761226	Down	GLIS family zinc finger 3
ENSMUSG00000070699(Sars2)	39.6967	3.04204	0.899479	3.382	0.00071959	0.0125108	Up	seryl-aminoacyl-tRNA synthetase 2
ENSMUSG00000070697(Utp3)	465.985	3.13788	0.776142	4.04293	5.27882e-05	0.00210584	Up	UTP3 small subunit processome component
ENSMUSG00000070691(Runx3)	13.336	-2.94248	1.34765	-2.18341	0.0290053	0.145357	Down	runt related transcription factor 3
ENSMUSG00000004100(Ppan)	459.142	2.87049	0.686191	4.18323	2.874e-05	0.00137584	Up	peter pan homolog
ENSMUSG00000033706(Smyd5)	77.7467	4.35866	1.08912	4.002	6.28099e-05	0.00237906	Up	SET and MYND domain containing 5
ENSMUSG00000104137(Gm36954)	6.90467	3.81999	1.91478	1.99501	0.0460422	0.193631	Up	NA
ENSMUSG00000003458(Ncstn)	107.222	-1.90313	0.742415	-2.56344	0.0103642	0.0744657	Down	nicastrin
ENSMUSG00000071568(Gm5874)	4.70142	5.81011	2.47917	2.34357	0.0191002	NA	Up	NA
ENSMUSG00000026034(Clk1)	1025.97	2.99003	0.633109	4.72277	2.32655e-06	0.00024131	Up	CDC-like kinase 1
ENSMUSG00000073633(Fbxo36)	459.918	1.77126	0.604238	2.93139	0.00337447	0.0351743	Up	F-box protein 36
ENSMUSG00000087334(AW495222)	89.7933	-1.89929	0.763582	-2.48734	0.0128702	0.0862021	Down	expressed sequence AW495222
ENSMUSG00000069678(Pcgf1)	1884.67	1.64862	0.571804	2.88318	0.00393679	0.0388986	Up	polycomb group ring finger 1
ENSMUSG00000087338(Scpep1os)	126.609	1.50134	0.740734	2.02683	0.0426793	0.18471	Up	serine carboxypeptidase 1, opposite strand
ENSMUSG00000022359(Wdyhv1)	158.712	1.44977	0.70781	2.04824	0.0405361	0.179325	Up	WDYHV motif containing 1
ENSMUSG00000105779(Gm6439)	25.2536	1.94371	0.986067	1.97117	0.0487041	0.199961	Up	NA
ENSMUSG00000074345(Tnfaip8l3)	5.85984	-5.91374	2.30014	-2.57103	0.0101395	NA	Down	tumor necrosis factor, alpha-induced protein 8-like 3
ENSMUSG00000045799(Gm9800)	84.2636	2.32146	0.75947	3.05668	0.00223804	0.0269024	Up	NA
ENSMUSG00000048154(Kmt2d)	324.762	-2.40998	0.63922	-3.77018	0.000163127	0.00455471	Down	lysine (K)-specific methyltransferase 2D
ENSMUSG00000089953(Rnf224)	7.59058	-4.73329	2.10914	-2.24418	0.0248208	0.13185	Down	ring finger protein 224
ENSMUSG00000089956(Gm16553)	195.965	1.66357	0.8355	1.99111	0.0464692	0.194257	Up	NA
ENSMUSG00000045246(Kcng4)	33.8886	-2.01603	0.899277	-2.24183	0.0249724	0.132112	Down	potassium voltage-gated channel, subfamily G, member 4
ENSMUSG00000045248(Med26)	78.0911	1.61004	0.737482	2.18316	0.0290242	0.145357	Up	mediator complex subunit 26
ENSMUSG00000030934(Oat)	678.751	1.65723	0.592346	2.79774	0.0051462	0.0461241	Up	ornithine aminotransferase
ENSMUSG00000032425(Zfp949)	273.465	1.53707	0.621696	2.47239	0.0134214	0.0886324	Up	zinc finger protein 949
ENSMUSG00000032423(Syncrip)	161.58	2.40825	0.76876	3.13264	0.00173243	0.0226552	Up	synaptotagmin binding, cytoplasmic RNA interacting protein
ENSMUSG00000041544(Disp3)	12.0321	4.07657	1.58857	2.56619	0.0102822	0.0740907	Up	dispatched RND transporter family member 3
ENSMUSG00000032301(Psma4)	1033.61	3.09193	0.709607	4.35725	1.31709e-05	0.000778713	Up	proteasome subunit alpha 4
ENSMUSG00000041895(Wipi1)	32.2872	-1.95205	0.935955	-2.08562	0.0370128	0.169563	Down	WD repeat domain, phosphoinositide interacting 1
ENSMUSG00000083885(Gm13213)	3.83873	-5.30338	2.56397	-2.06842	0.0386004	NA	Down	NA
ENSMUSG00000051118(Olfr77)	13.1235	3.1102	1.37328	2.2648	0.0235251	0.127731	Up	olfactory receptor 77
ENSMUSG00000066113(Adamtsl1)	105.655	-1.52554	0.741299	-2.05793	0.0395972	0.176592	Down	ADAMTS-like 1
ENSMUSG00000000295(Hddc2)	34.4314	1.95803	0.945946	2.06992	0.03846	0.173098	Up	HD domain containing 2
ENSMUSG00000066116(Gm10154)	51.5393	4.29411	1.0078	4.26087	2.03631e-05	0.00107133	Up	NA
ENSMUSG00000057454(Lypd3)	159.249	-2.32909	0.702786	-3.31408	0.000919437	0.0146392	Down	Ly6/Plaur domain containing 3
ENSMUSG00000054379(2410024N13Rik)	45.8245	1.72738	0.815065	2.11931	0.0340639	0.161308	Up	NA
ENSMUSG00000107002(0610012G03Rik)	992.849	1.37707	0.622273	2.21297	0.0269	0.138396	Up	NA
ENSMUSG00000096632(Igkv9-124)	7.24503	6.4518	2.23584	2.88563	0.00390633	0.0386818	Up	NA
ENSMUSG00000097325(Gm16897)	35.5924	2.62052	0.93135	2.81368	0.00489787	0.0446291	Up	NA
ENSMUSG00000068663(Clec16a)	1117.91	-1.71537	0.586141	-2.92655	0.0034274	0.0354477	Down	C-type lectin domain family 16, member A
ENSMUSG00000039715(Wdr34)	64.4615	1.78198	0.882984	2.01813	0.0435777	0.187258	Up	WD repeat domain 34
ENSMUSG00000115823(Gm49004)	22.2841	2.70295	1.29806	2.0823	0.0373152	0.170178	Up	NA
ENSMUSG00000056043(Rgs9bp)	8.69235	-4.94651	1.98534	-2.49151	0.0127201	0.0854841	Down	regulator of G-protein signalling 9 binding protein
ENSMUSG00000031546(Gins4)	741.667	1.25021	0.601322	2.07911	0.0376076	0.17091	Up	GINS complex subunit 4 (Sld5 homolog)
ENSMUSG00000021087(Rtn1)	16.746	-3.70165	1.35248	-2.73694	0.0062013	0.0523047	Down	reticulon 1
ENSMUSG00000022194(Pabpn1)	1315.16	2.79952	0.639552	4.37731	1.20155e-05	0.000751565	Up	poly(A) binding protein, nuclear 1
ENSMUSG00000030204(Ddx47)	540.046	2.69521	0.747296	3.60662	0.000310215	0.0069293	Up	DEAD box helicase 47
ENSMUSG00000029671(Wnt16)	10.1758	-6.70971	1.99796	-3.35827	0.000784308	0.0131815	Down	wingless-type MMTV integration site family, member 16
ENSMUSG00000029673(Auts2)	221.197	-1.62056	0.631504	-2.56619	0.0102823	0.0740907	Down	NA
ENSMUSG00000038141(Tmem181a)	120.68	-1.63089	0.721759	-2.2596	0.0238459	0.128569	Down	transmembrane protein 181A
ENSMUSG00000028109(Hormad1)	723.756	2.14896	0.616626	3.48503	0.000492091	0.00955903	Up	HORMA domain containing 1
ENSMUSG00000025358(Cdk2)	194.716	1.63158	0.669526	2.43692	0.014813	0.0944067	Up	cyclin-dependent kinase 2
ENSMUSG00000025351(Cd63)	3088.51	3.03598	0.648436	4.68201	2.84079e-06	0.000279492	Up	CD63 antigen
ENSMUSG00000116564(Riok2)	696.85	1.66266	0.64258	2.58748	0.00966822	0.0712878	Up	RIO kinase 2
ENSMUSG00000049957(Ccdc137)	157.303	3.34833	0.912995	3.66741	0.000245016	0.00596152	Up	coiled-coil domain containing 137
ENSMUSG00000049950(Rpp38)	178.84	3.79644	0.734266	5.17038	2.33614e-07	4.71148e-05	Up	ribonuclease P/MRP 38 subunit
ENSMUSG00000087640(Gm14798)	609.506	1.40695	0.630024	2.23316	0.0255383	0.133665	Up	NA
ENSMUSG00000068706(Gm10250)	193.589	1.38868	0.707309	1.96333	0.049608	0.201801	Up	NA
ENSMUSG00000047721(Bola2)	309.515	2.54808	0.721962	3.52939	0.00041652	0.00839411	Up	bolA-like 2 (E. coli)
ENSMUSG00000024759(Atl3)	102.793	2.312	0.740137	3.12375	0.00178561	0.0231669	Up	atlastin GTPase 3
ENSMUSG00000021501(Caml)	385.337	2.09021	0.639393	3.26905	0.00107908	0.0165007	Up	calcium modulating ligand
ENSMUSG00000036275(9530068E07Rik)	338.946	-2.01083	0.637572	-3.15388	0.00161113	0.0215661	Down	RIKEN cDNA 9530068E07 gene
ENSMUSG00000005469(Prkaca)	88.9189	-1.82766	0.745589	-2.4513	0.0142341	0.092174	Down	protein kinase, cAMP dependent, catalytic, alpha
ENSMUSG00000027229(Terb2)	402.077	1.77711	0.620042	2.86611	0.00415546	0.0400775	Up	telomere repeat binding bouquet formation protein 2
ENSMUSG00000027222(Pex16)	203.739	2.2099	0.692823	3.1897	0.0014242	0.0198698	Up	peroxisomal biogenesis factor 16
ENSMUSG00000027227(Sord)	315.274	2.21444	0.750596	2.95025	0.00317517	0.0338616	Up	sorbitol dehydrogenase
ENSMUSG00000030733(Sh2b1)	6.95507	4.87974	2.29997	2.12166	0.0338666	0.160667	Up	SH2B adaptor protein 1
ENSMUSG00000040928(S100pbp)	122.185	1.54153	0.693868	2.22166	0.0263066	0.136236	Up	S100P binding protein
ENSMUSG00000029992(Gfpt1)	364.326	2.16634	0.715066	3.02957	0.00244906	0.028459	Up	glutamine fructose-6-phosphate transaminase 1
ENSMUSG00000029998(Pcyox1)	67.1738	-1.99207	0.76394	-2.60762	0.00911728	0.0683552	Down	prenylcysteine oxidase 1
ENSMUSG00000022309(Angpt1)	15.0774	-2.90954	1.25043	-2.32683	0.0199742	0.114654	Down	angiopoietin 1
ENSMUSG00000091957(Rps2-ps10)	139.382	2.2952	0.839261	2.73479	0.00624203	0.0525262	Up	NA
ENSMUSG00000073775(Kti12)	622.067	2.26153	0.708682	3.19118	0.00141695	0.0198603	Up	KTI12 homolog, chromatin associated
ENSMUSG00000034120(Srsf2)	700.748	1.33243	0.665886	2.00099	0.0453932	0.192121	Up	serine and arginine-rich splicing factor 2
ENSMUSG00000029330(Cds1)	98.055	-1.54145	0.709969	-2.17116	0.0299192	0.148419	Down	CDP-diacylglycerol synthase 1
ENSMUSG00000029334(Prkg2)	24.3876	-2.26762	1.02299	-2.21666	0.0266465	0.137482	Down	protein kinase, cGMP-dependent, type II
ENSMUSG00000075229(Ccdc58)	255.691	3.63717	0.744209	4.8873	1.0223e-06	0.000139517	Up	coiled-coil domain containing 58
ENSMUSG00000035299(Mid1)	121.319	-1.95916	0.748896	-2.61607	0.00889493	0.0672156	Down	midline 1
ENSMUSG00000035293(G2e3)	453.017	1.62063	0.720738	2.24857	0.02454	0.130777	Up	G2/M-phase specific E3 ubiquitin ligase
ENSMUSG00000035295(Wdr38)	819.275	2.25131	0.678233	3.31938	0.000902192	0.0144789	Up	WD repeat domain 38
ENSMUSG00000059939(9430015G10Rik)	75.6395	2.18841	0.830177	2.63608	0.00838701	0.0646148	Up	RIKEN cDNA 9430015G10 gene
ENSMUSG00000078963(Hsbp1l1)	20.735	3.19529	1.12218	2.84739	0.00440791	0.0416275	Up	heat shock factor binding protein 1-like 1
ENSMUSG00000097906(Gm9625)	173.254	2.65408	0.684554	3.8771	0.000105709	0.00337294	Up	NA
ENSMUSG00000032215(Rsl24d1)	1945.69	2.1592	0.637687	3.38599	0.00070921	0.0123778	Up	ribosomal L24 domain containing 1
ENSMUSG00000032218(Ccnb2)	1023.87	1.45247	0.73137	1.98596	0.0470381	0.195718	Up	cyclin B2
ENSMUSG00000084984(Far1os)	127.848	1.56204	0.674055	2.31737	0.0204835	0.116363	Up	fatty acyl CoA reductase 1, opposite strand
ENSMUSG00000040263(Klhdc4)	52.5106	3.65307	0.978551	3.73314	0.000189106	0.00499644	Up	kelch domain containing 4
ENSMUSG00000040269(Mrps28)	154.657	2.00775	0.693337	2.89577	0.00378226	0.0379508	Up	mitochondrial ribosomal protein S28
ENSMUSG00000048534(Jaml)	15.4691	-2.61484	1.26382	-2.06901	0.0385452	0.173306	Down	junction adhesion molecule like
ENSMUSG00000046230(Vps13a)	318.062	-1.49233	0.685014	-2.17853	0.0293664	0.146558	Down	vacuolar protein sorting 13A
ENSMUSG00000058685(Vmn2r51)	84.2202	-1.61124	0.801581	-2.01008	0.0444225	0.189754	Down	vomeronasal 2, receptor 51
ENSMUSG00000055334(Snupn)	1321.18	3.22984	0.741449	4.35612	1.32387e-05	0.000780181	Up	snurportin 1
ENSMUSG00000024258(Polr2d)	1181.78	2.3607	0.634953	3.71792	0.000200871	0.00523852	Up	polymerase (RNA) II (DNA directed) polypeptide D
ENSMUSG00000059486(Kbtbd2)	116.61	1.79562	0.826473	2.17263	0.0298083	0.148123	Up	kelch repeat and BTB (POZ) domain containing 2
ENSMUSG00000002020(Ltbp2)	34.8634	-2.1374	0.953039	-2.24272	0.0249147	0.132112	Down	latent transforming growth factor beta binding protein 2
ENSMUSG00000005103(Wdr1)	350.415	-1.33228	0.650884	-2.04688	0.0406702	0.179656	Down	WD repeat domain 1
ENSMUSG00000081440(Gm12464)	6.70986	6.34172	2.30176	2.75516	0.00586635	0.0503929	Up	NA
ENSMUSG00000015357(Clpx)	1128	2.13226	0.720276	2.96034	0.00307301	0.0330439	Up	caseinolytic mitochondrial matrix peptidase chaperone subunit
ENSMUSG00000040482(Dxo)	70.42	2.21813	0.935252	2.3717	0.0177066	0.105896	Up	decapping exoribonuclease
ENSMUSG00000108873(Gm44609)	15.8321	-7.34741	1.85396	-3.9631	7.3982e-05	0.00262275	Down	NA
ENSMUSG00000109168(Gm44709)	56.5116	1.85321	0.865727	2.14064	0.0323029	0.15598	Up	NA
ENSMUSG00000114184(Gm7143)	15.5202	2.71902	1.29721	2.09605	0.0360779	0.167481	Up	NA
ENSMUSG00000052760(A630001G21Rik)	109.655	1.96286	0.707876	2.77289	0.00555602	0.0485178	Up	RIKEN cDNA A630001G21 gene
ENSMUSG00000021140(Pcnx)	81.7083	-1.47654	0.736463	-2.0049	0.0449733	0.191182	Down	pecanex homolog
ENSMUSG00000018040(Rrp7a)	232.107	1.92276	0.775723	2.47866	0.0131876	0.0875202	Up	ribosomal RNA processing 7 homolog A (S. cerevisiae)
ENSMUSG00000021147(Wdr37)	289.781	1.51426	0.635802	2.38165	0.0172353	0.103864	Up	WD repeat domain 37
ENSMUSG00000100795(Gm29208)	6.80828	-4.6758	2.1141	-2.21172	0.0269862	0.138761	Down	NA
ENSMUSG00000002346(Slc25a42)	40.8841	3.09059	1.0112	3.05637	0.00224035	0.0269124	Up	solute carrier family 25, member 42
ENSMUSG00000061167(Rpl15-ps3)	107.6	3.70147	0.735037	5.03575	4.75973e-07	7.92605e-05	Up	NA
ENSMUSG00000055817(Mta3)	458.869	1.6788	0.629675	2.66614	0.00767269	0.0607357	Up	metastasis associated 3
ENSMUSG00000060416(Gm839)	4469.54	-1.98446	0.660322	-3.00529	0.00265327	0.0300059	Down	NA
ENSMUSG00000012422(Tmem167)	522.898	1.54116	0.668944	2.30387	0.0212297	0.118858	Up	transmembrane protein 167
ENSMUSG00000037031(Tspan15)	26.9022	-2.27094	1.07265	-2.11713	0.034249	0.161805	Down	tetraspanin 15
ENSMUSG00000014601(Strip1)	90.639	2.02269	0.765383	2.64271	0.00822443	0.0636867	Up	striatin interacting protein 1
ENSMUSG00000020922(Lsm12)	264.73	1.89433	0.760359	2.49136	0.0127254	0.0854841	Up	LSM12 homolog
ENSMUSG00000014602(Kif1a)	15.5621	-3.77594	1.31411	-2.87338	0.00406103	0.0396087	Down	kinesin family member 1A
ENSMUSG00000099717(Gm9451)	18.2106	-2.71691	1.21824	-2.2302	0.0257339	0.134031	Down	NA
ENSMUSG00000073209(Klf14)	12.7486	-5.52681	1.84894	-2.98918	0.00279726	0.0311683	Down	Kruppel-like factor 14
ENSMUSG00000073207(Ccdc160)	24.1479	-2.11909	1.01881	-2.07996	0.0375292	0.170768	Down	coiled-coil domain containing 160
ENSMUSG00000022781(Pak2)	496.448	2.14123	0.683676	3.13193	0.00173659	0.0226768	Up	p21 (RAC1) activated kinase 2
ENSMUSG00000031085(Gm498)	18.6086	-3.6765	1.22946	-2.99033	0.0027868	0.0311089	Down	actin, epsilon 1
ENSMUSG00000015176(Nolc1)	654.115	2.3772	0.767822	3.09603	0.00196129	0.0245097	Up	nucleolar and coiled-body phosphoprotein 1
ENSMUSG00000025838(Pramel6)	543.098	1.79746	0.686576	2.618	0.00884463	0.066947	Up	PRAME like 6
ENSMUSG00000025839(Pramel7)	796.296	3.18036	0.656005	4.84808	1.24663e-06	0.000162788	Up	PRAME like 7
ENSMUSG00000028800(Hdac1)	985.528	1.78865	0.630801	2.83553	0.00457499	0.0425042	Up	histone deacetylase 1
ENSMUSG00000028801(Stpg1)	7.08175	-4.6313	2.08527	-2.22096	0.0263537	0.136436	Down	sperm tail PG rich repeat containing 1
ENSMUSG00000022432(Smc1b)	228.123	1.47345	0.630717	2.33614	0.0194837	0.112915	Up	structural maintenance of chromosomes 1B
ENSMUSG00000022434(Fam118a)	552.541	1.29446	0.589225	2.19688	0.0280291	0.14223	Up	family with sequence similarity 118, member A
ENSMUSG00000025789(St8sia2)	14.5798	-3.7458	1.35466	-2.76511	0.00569028	0.049291	Down	ST8 alpha-N-acetyl-neuraminide alpha-2,8-sialyltransferase 2
ENSMUSG00000025785(Exosc7)	784.527	2.15628	0.597942	3.60617	0.000310752	0.0069293	Up	exosome component 7
ENSMUSG00000020492(Ska2)	1004.44	1.98735	0.602705	3.29739	0.000975891	0.0153363	Up	spindle and kinetochore associated complex subunit 2
ENSMUSG00000012443(Kif11)	636.159	1.71488	0.635336	2.69917	0.00695116	0.0565027	Up	kinesin family member 11
ENSMUSG00000020149(Rab1a)	647.163	2.08105	0.708589	2.93689	0.00331524	0.0347631	Up	RAB1A, member RAS oncogene family
ENSMUSG00000020140(Lgr5)	31.1286	-1.99143	0.919147	-2.1666	0.0302653	0.14951	Down	leucine rich repeat containing G protein coupled receptor 5
ENSMUSG00000020143(Dock2)	8.5918	-4.05789	1.78691	-2.2709	0.0231528	0.126428	Down	dedicator of cyto-kinesis 2
ENSMUSG00000020142(Slc1a4)	59.4429	3.1808	0.905275	3.51363	0.00044203	0.00875904	Up	solute carrier family 1 (glutamate/neutral amino acid transporter), member 4
ENSMUSG00000018565(Elp5)	2468.01	1.34237	0.610324	2.19944	0.0278464	0.141656	Up	elongator acetyltransferase complex subunit 5
ENSMUSG00000018567(Gabarap)	468.126	1.27092	0.640419	1.98451	0.0471987	0.196057	Up	gamma-aminobutyric acid receptor associated protein
ENSMUSG00000086835(Gm11775)	167.737	-2.86765	0.656487	-4.36818	1.25284e-05	0.000755493	Down	NA
ENSMUSG00000052406(Rexo4)	209.809	1.97313	0.801138	2.46291	0.0137815	0.0901436	Up	REX4, 3'-5' exonuclease
ENSMUSG00000058443(Rpl10-ps3)	102.144	2.0043	0.790205	2.53643	0.0111988	0.0782406	Up	NA
ENSMUSG00000058440(Nrf1)	443.428	1.5204	0.693144	2.19348	0.0282725	0.143065	Up	nuclear respiratory factor 1
ENSMUSG00000024497(Pou4f3)	5.63176	-5.85649	2.33395	-2.50926	0.0120985	NA	Down	POU domain, class 4, transcription factor 3
ENSMUSG00000086049(Gm12735)	42.8634	1.95039	0.938963	2.07718	0.0377854	0.17127	Up	NA
ENSMUSG00000047045(Tmem164)	104.156	-1.88447	0.689909	-2.73148	0.00630498	0.0529088	Down	transmembrane protein 164
ENSMUSG00000081071(Gm9836)	11.5425	5.63799	1.98069	2.84648	0.00442052	0.0416599	Up	NA
ENSMUSG00000029810(Tmem176b)	21.5917	-2.70757	1.16024	-2.33363	0.0196151	0.113329	Down	transmembrane protein 176B
ENSMUSG00000029814(Igf2bp3)	531.125	-1.28024	0.609519	-2.10041	0.0356932	0.166461	Down	insulin-like growth factor 2 mRNA binding protein 3
ENSMUSG00000003038(Hmgn2)	751.167	1.9316	0.613634	3.1478	0.00164503	0.021832	Up	high mobility group nucleosomal binding domain 2
ENSMUSG00000003039(Fam32a)	753.771	1.47574	0.706989	2.08736	0.0368558	0.169188	Up	family with sequence similarity 32, member A
ENSMUSG00000084416(Rpl10a-ps1)	31.1645	5.4892	1.34972	4.0669	4.76426e-05	0.00196957	Up	NA
ENSMUSG00000034377(Tulp4)	583.089	-1.80653	0.593657	-3.04306	0.00234187	0.0275843	Down	tubby like protein 4
ENSMUSG00000074758(Gm5535)	43.0985	-3.00126	0.975687	-3.07605	0.00209765	0.0255876	Down	NA
ENSMUSG00000043522(A430060F13Rik)	454.945	2.31962	0.653174	3.5513	0.000383337	0.00791575	Up	NA
ENSMUSG00000099413(Gm17767)	54.5026	-1.93488	0.842567	-2.29642	0.0216521	0.120517	Down	NA
ENSMUSG00000002633(Shh)	9.28306	-4.17227	1.75077	-2.3831	0.0171676	0.103668	Down	sonic hedgehog
ENSMUSG00000081895(Rpl17-ps10)	169.084	2.2466	0.751221	2.99059	0.00278435	0.0311008	Up	ribosomal protein L17, pseudogene 10
ENSMUSG00000040387(Klhl32)	49.4468	-2.07616	0.874613	-2.37381	0.0176058	0.105501	Down	kelch-like 32
ENSMUSG00000040034(Nup43)	917.391	2.59057	0.661247	3.91771	8.93948e-05	0.00300845	Up	nucleoporin 43
ENSMUSG00000105924(Gm44359)	3.85666	5.52352	2.63987	2.09234	0.0364077	NA	Up	NA
ENSMUSG00000020954(Strn3)	174.05	1.41432	0.678577	2.08424	0.0371383	0.169704	Up	striatin, calmodulin binding protein 3
ENSMUSG00000015095(Fbxw5)	53.7046	-1.92012	0.814633	-2.35704	0.0184213	0.108737	Down	F-box and WD-40 domain protein 5
ENSMUSG00000015092(Edf1)	200.463	3.0391	0.745161	4.07844	4.5338e-05	0.00190053	Up	endothelial differentiation-related factor 1
ENSMUSG00000020953(Coch)	15.123	-2.91421	1.25057	-2.3303	0.0197905	0.113857	Down	cochlin
ENSMUSG00000085403(Gm13068)	389.21	1.63543	0.657454	2.48752	0.0128638	0.086191	Up	NA
ENSMUSG00000109975(Gm19196)	31.7769	2.86759	1.01132	2.83548	0.00457569	0.0425042	Up	NA
ENSMUSG00000110247(Gm45269)	8.5968	-6.46641	2.06685	-3.12864	0.0017562	0.0228508	Down	NA
ENSMUSG00000018362(Kpna2)	2213.11	2.47748	0.672036	3.68652	0.000227338	0.00565262	Up	karyopherin (importin) alpha 2
ENSMUSG00000103435(Gm36992)	24.1117	-3.01317	1.08017	-2.78954	0.00527823	0.0469173	Down	NA
ENSMUSG00000021951(Eef1akmt1)	279.125	1.86256	0.745537	2.49827	0.01248	0.0845852	Up	EEF1A alpha lysine methyltransferase 1
ENSMUSG00000116162(Gm36329)	12.0201	5.6971	1.99229	2.85957	0.00424221	0.0407409	Up	NA
ENSMUSG00000036557(Stpg4)	9.8615	3.74098	1.73878	2.1515	0.031437	0.153062	Up	sperm tail PG rich repeat containing 4
ENSMUSG00000055994(Nod2)	9.37308	-5.06142	1.95616	-2.58743	0.00966947	0.0712878	Down	nucleotide-binding oligomerization domain containing 2
ENSMUSG00000021666(Gfm2)	363.118	1.34103	0.669611	2.0027	0.04521	0.191775	Up	G elongation factor, mitochondrial 2
ENSMUSG00000023084(Lrrc71)	38.329	-2.69069	0.978704	-2.74924	0.00597344	0.0509511	Down	leucine rich repeat containing 71
ENSMUSG00000023087(Noct)	379.822	1.57146	0.614747	2.55628	0.0105798	0.0753963	Up	nocturnin
ENSMUSG00000097293(D630002J18Rik)	7.00375	-6.17084	2.17082	-2.84263	0.00447432	0.0419707	Down	NA
ENSMUSG00000096817(Gm25084)	12.9147	-2.82881	1.30638	-2.16538	0.030359	0.1497	Down	NA
ENSMUSG00000097745(AI115009)	3.63172	-5.223	2.61586	-1.99667	0.0458611	NA	Down	NA
ENSMUSG00000116836(AC134560.3)	216.12	1.52583	0.661108	2.30799	0.0209994	0.117933	Up	NA
ENSMUSG00000030255(Sspn)	133.665	-2.1594	0.736769	-2.9309	0.00337978	0.0351743	Down	sarcospan
ENSMUSG00000034254(Agpat1)	71.6412	-2.45399	0.779545	-3.14798	0.00164403	0.021832	Down	1-acylglycerol-3-phosphate O-acyltransferase 1 (lysophosphatidic acid acyltransferase, alpha)
ENSMUSG00000070858(Gm1673)	25.9814	-2.49176	1.05803	-2.3551	0.0185176	0.109097	Down	predicted gene 1673
ENSMUSG00000044749(Abca6)	38.8918	-3.86965	0.979909	-3.94899	7.84826e-05	0.00275007	Down	ATP-binding cassette, sub-family A (ABC1), member 6
ENSMUSG00000048602(Morc2b)	5.6739	-5.86672	2.29929	-2.55153	0.010725	NA	Down	microrchidia 2B
ENSMUSG00000062081(Gm6055)	5612.55	4.1551	0.806744	5.15045	2.59857e-07	5.01772e-05	Up	NA
ENSMUSG00000025666(Tmem47)	62.4049	-1.6579	0.809788	-2.04733	0.0406258	0.179503	Down	transmembrane protein 47
ENSMUSG00000071815(Fthl17e)	31.8863	3.0744	0.994409	3.09169	0.00199022	0.0247259	Up	ferritin, heavy polypeptide-like 17, member E
ENSMUSG00000111118(Gm6545)	6.80828	-4.6758	2.1141	-2.21172	0.0269862	0.138761	Down	NA
ENSMUSG00000074369(Obox2)	6455.86	3.05369	0.89632	3.40692	0.000657002	0.0117204	Up	oocyte specific homeobox 2
ENSMUSG00000074365(Crxos)	4720.19	3.15889	0.692518	4.56146	5.07991e-06	0.000422961	Up	cone-rod homeobox, opposite strand
ENSMUSG00000024087(Cyp1b1)	5.65735	-4.40064	2.19172	-2.00785	0.0446592	NA	Down	cytochrome P450, family 1, subfamily b, polypeptide 1
ENSMUSG00000056880(Gadl1)	66.56	2.93313	0.883444	3.3201	0.00089984	0.014454	Up	glutamate decarboxylase-like 1
ENSMUSG00000068011(Mkrn2os)	227.024	2.16705	0.725707	2.98613	0.00282536	0.0313224	Up	makorin, ring finger protein 2, opposite strand
ENSMUSG00000068014(Gm14648)	11.4039	3.17374	1.56047	2.03384	0.0419679	0.182983	Up	NA
ENSMUSG00000027531(Impa1)	16.9009	3.51578	1.2382	2.83942	0.00451951	0.0421767	Up	inositol (myo)-1(or 4)-monophosphatase 1
ENSMUSG00000075015(Gm10801)	58.4792	5.65852	1.13211	4.99821	5.78642e-07	8.97687e-05	Up	NA
ENSMUSG00000075014(Gm10800)	991.348	5.94338	0.753639	7.88625	3.1141e-15	1.4131e-11	Up	NA
ENSMUSG00000080921(Rpl38-ps2)	59.961	2.03542	0.902998	2.25407	0.024192	0.129607	Up	NA
ENSMUSG00000080922(Gm2214)	46.4831	-2.27511	0.923128	-2.46457	0.0137179	0.0899527	Down	NA
ENSMUSG00000042901(Aida)	234.364	-1.74011	0.637305	-2.73042	0.00632538	0.052982	Down	axin interactor, dorsalization associated
ENSMUSG00000026377(Nifk)	1472.19	3.12361	0.663724	4.70619	2.5239e-06	0.000257367	Up	nucleolar protein interacting with the FHA domain of MKI67
ENSMUSG00000007021(Syngr3)	155.134	1.42606	0.648027	2.20062	0.027763	0.141473	Up	synaptogyrin 3
ENSMUSG00000041583(Obox6)	3852.62	2.86908	0.700023	4.09856	4.15737e-05	0.00181832	Up	oocyte specific homeobox 6
ENSMUSG00000084335(Gm12619)	1102.33	2.17908	0.763497	2.85408	0.00431622	0.0411847	Up	NA
ENSMUSG00000000120(Ngfr)	3.85628	-5.30961	2.56124	-2.07306	0.0381666	NA	Down	nerve growth factor receptor (TNFR superfamily, member 16)
ENSMUSG00000000125(Wnt3)	12.9793	-2.72251	1.33574	-2.0382	0.0415298	0.182079	Down	wingless-type MMTV integration site family, member 3
ENSMUSG00000016256(Ctsz)	579.364	2.65109	0.70324	3.76983	0.000163358	0.00455471	Up	cathepsin Z
ENSMUSG00000016253(Nelfcd)	78.2426	2.46497	0.781111	3.15573	0.00160099	0.0214778	Up	negative elongation factor complex member C/D, Th1l
ENSMUSG00000095035(Gm22346)	11.0486	2.83483	1.36764	2.07279	0.038192	0.172229	Up	NA
ENSMUSG00000082998(Gm11221)	171.933	3.14736	0.783191	4.01864	5.85357e-05	0.00227512	Up	NA
ENSMUSG00000107084(Gm43269)	447.835	-4.82851	0.727902	-6.63347	3.27887e-11	3.71967e-08	Down	NA
ENSMUSG00000099623(Gm4526)	324.908	1.4246	0.716828	1.98737	0.0468818	0.195262	Up	NA
ENSMUSG00000079036(Alkbh1)	308.185	1.86482	0.775725	2.40396	0.0162184	0.100129	Up	neural regeneration protein
ENSMUSG00000079031(BB287469)	98.212	2.48225	0.910774	2.72543	0.00642182	0.0534936	Up	expressed sequence BB287469
ENSMUSG00000031918(Mtmr2)	607.91	-1.88546	0.655531	-2.87623	0.0040245	0.0395092	Down	myotubularin related protein 2
ENSMUSG00000031919(Tmed6)	148.764	1.46415	0.690414	2.12069	0.0339481	0.160886	Up	transmembrane p24 trafficking protein 6
ENSMUSG00000036840(Siah1a)	181.214	1.52797	0.676332	2.25921	0.0238705	0.128569	Up	siah E3 ubiquitin protein ligase 1A
ENSMUSG00000041229(Phf8)	241.032	-1.60102	0.63605	-2.51713	0.0118316	0.0815643	Down	PHD finger protein 8
ENSMUSG00000041220(Elovl6)	347.764	2.52108	0.847233	2.97567	0.00292352	0.0320177	Up	ELOVL family member 6, elongation of long chain fatty acids (yeast)
ENSMUSG00000108361(Gm44796)	199.694	-2.13559	0.785444	-2.71896	0.00654866	0.0542513	Down	NA
ENSMUSG00000108366(Gm5586)	40.1807	3.34939	1.21513	2.75641	0.00584402	0.0503025	Up	NA
ENSMUSG00000110462(Gm35572)	20.1874	2.18604	1.09102	2.00368	0.0451047	0.191552	Up	NA
ENSMUSG00000066315(Gm12918)	159.903	3.5356	0.798095	4.43004	9.42139e-06	0.000638088	Up	NA
ENSMUSG00000050799(Hist1h2ba)	49.1703	-2.34342	1.04885	-2.23427	0.0254651	0.133542	Down	H2B clustered histone 1
ENSMUSG00000091900(Gm4353)	479.99	3.20964	0.636255	5.04458	4.54514e-07	7.65431e-05	Up	NA
ENSMUSG00000031557(Plekha2)	49.0031	-1.67675	0.813218	-2.06187	0.03922	0.175409	Down	pleckstrin homology domain-containing, family A (phosphoinositide binding specific) member 2
ENSMUSG00000039239(Tgfb2)	3411.18	-1.40582	0.706648	-1.98942	0.046655	0.194763	Down	transforming growth factor, beta 2
ENSMUSG00000095957(Olfr832)	3.83873	-5.30338	2.56397	-2.06842	0.0386004	NA	Down	olfactory receptor 832
ENSMUSG00000095954(Gm3183)	80.6216	4.50926	1.07343	4.20078	2.65991e-05	0.00129785	Up	predicted gene 3183
ENSMUSG00000065037(Rn7sk)	143.483	-2.7058	0.668287	-4.04887	5.14664e-05	0.00207132	Down	RNA, 7SK, nuclear
ENSMUSG00000035934(Pknox2)	8.8319	-6.50527	2.05563	-3.1646	0.00155294	0.0210225	Down	Pbx/knotted 1 homeobox 2
ENSMUSG00000035933(Cog5)	878.276	1.624	0.615861	2.63697	0.00836514	0.0644737	Up	component of oligomeric golgi complex 5
ENSMUSG00000033938(Ndufb7)	211.199	3.45659	0.905396	3.81776	0.000134667	0.00391722	Up	NADH:ubiquinone oxidoreductase subunit B7
ENSMUSG00000039903(Eva1c)	7.4564	-6.26118	2.13844	-2.92792	0.00341237	0.0353326	Down	eva-1 homolog C (C. elegans)
ENSMUSG00000019809(Pex3)	576.742	1.43072	0.685192	2.08806	0.0367921	0.16914	Up	peroxisomal biogenesis factor 3
ENSMUSG00000019804(Snx3)	1359.94	2.23635	0.745152	3.00121	0.00268913	0.0302977	Up	sorting nexin 3
ENSMUSG00000019803(Nr2e1)	255.941	-1.92991	0.882712	-2.18634	0.0287905	0.144838	Down	nuclear receptor subfamily 2, group E, member 1
ENSMUSG00000070263(Gm22365)	6.78972	-6.12593	2.18133	-2.80834	0.00497971	0.0450587	Down	NA
ENSMUSG00000063063(Ctnna2)	7.44938	-6.25988	2.14706	-2.91556	0.00355054	0.0362991	Down	catenin (cadherin associated protein), alpha 2
ENSMUSG00000019437(Tlcd1)	346.893	1.58154	0.707061	2.23678	0.0253004	0.133148	Up	TLC domain containing 1
ENSMUSG00000054434(Tmem120b)	75.8602	1.94955	0.8263	2.35938	0.0183057	0.108318	Up	transmembrane protein 120B
ENSMUSG00000101600(4930599A14Rik)	6.02846	6.17766	2.25141	2.7439	0.00607138	NA	Up	NA
ENSMUSG00000020708(Psmc5)	359.897	3.38397	0.799675	4.23169	2.31946e-05	0.00118928	Up	protease (prosome, macropain) 26S subunit, ATPase 5
ENSMUSG00000075705(Msrb1)	65.5748	3.16903	1.00291	3.15984	0.00157853	0.0213026	Up	methionine sulfoxide reductase B1
ENSMUSG00000026177(Slc11a1)	62.533	1.79628	0.809146	2.21998	0.0264204	0.136743	Up	solute carrier family 11 (proton-coupled divalent metal ion transporters), member 1
ENSMUSG00000026172(Bcs1l)	65.9457	2.19564	0.843267	2.60373	0.00922157	0.0688868	Up	BCS1-like (yeast)
ENSMUSG00000026173(Plcd4)	358.501	2.53662	0.701192	3.61758	0.000297366	0.0067868	Up	phospholipase C, delta 4
ENSMUSG00000026171(Rnf25)	120.412	3.30131	0.73556	4.48815	7.1844e-06	0.00052403	Up	ring finger protein 25
ENSMUSG00000105388(Rpl36a-ps2)	145.679	1.92844	0.724274	2.66259	0.00775424	0.0611146	Up	NA
ENSMUSG00000046330(Rpl37a)	518.1	2.04063	0.710102	2.87371	0.00405676	0.0395883	Up	ribosomal protein L37a
ENSMUSG00000042821(Snai1)	215.34	1.87089	0.792674	2.36022	0.018264	0.108219	Up	snail family zinc finger 1
ENSMUSG00000104925(Gm43061)	7.43034	-3.84754	1.92927	-1.99429	0.04612	0.193869	Down	NA
ENSMUSG00000031568(Rwdd4a)	808.47	1.39709	0.650155	2.14885	0.0316464	0.153751	Up	RWD domain containing 4A
ENSMUSG00000105032(Gm43117)	76.1288	3.45792	0.904924	3.82123	0.000132789	0.00390615	Up	NA
ENSMUSG00000105039(Gm32585)	147.87	-1.47493	0.732412	-2.0138	0.0440308	0.188669	Down	NA
ENSMUSG00000026821(Ralgds)	91.2139	-1.63458	0.741393	-2.20474	0.0274725	0.140386	Down	ral guanine nucleotide dissociation stimulator
ENSMUSG00000025094(Slc18a2)	62.5872	-1.84211	0.783883	-2.34998	0.0187742	0.110246	Down	solute carrier family 18 (vesicular monoamine), member 2
ENSMUSG00000010936(Vac14)	216.581	-1.37834	0.642726	-2.14451	0.0319918	0.155097	Down	Vac14 homolog (S. cerevisiae)
ENSMUSG00000028466(Creb3)	94.6235	1.80435	0.736228	2.45081	0.0142536	0.0922343	Up	cAMP responsive element binding protein 3
ENSMUSG00000028464(Tpm2)	27.7466	-3.99434	1.10207	-3.62438	0.000289656	0.00668048	Down	tropomyosin 2, beta
ENSMUSG00000028463(Car9)	247.889	-2.26976	0.691331	-3.28317	0.00102647	0.0159517	Down	carbonic anhydrase 9
ENSMUSG00000028461(Ccdc107)	45.7642	2.41172	0.83963	2.87236	0.00407422	0.0396946	Up	coiled-coil domain containing 107
ENSMUSG00000102564(Gm37035)	16.0979	-3.36845	1.37049	-2.45784	0.0139774	0.0909661	Down	NA
ENSMUSG00000006360(Crip1)	167.614	-1.90037	0.67274	-2.82483	0.00473061	0.0435422	Down	cysteine-rich protein 1 (intestinal)
ENSMUSG00000032291(Crabp1)	103.526	-1.45348	0.685987	-2.11882	0.0341055	0.161408	Down	cellular retinoic acid binding protein I
ENSMUSG00000081992(Gm13408)	63.5681	1.48194	0.751524	1.97191	0.0486198	0.199825	Up	NA
ENSMUSG00000044252(Osbpl1a)	136.106	-1.69864	0.717356	-2.36792	0.0178885	0.106704	Down	oxysterol binding protein-like 1A
ENSMUSG00000081999(Gm13461)	57.559	1.98998	0.80401	2.47507	0.0133211	0.0881486	Up	NA
ENSMUSG00000058351(Smim4)	248.206	2.14241	0.695204	3.0817	0.00205823	0.0253109	Up	small integral membrane protein 4
ENSMUSG00000086414(Gm15645)	22.334	-4.26363	1.29418	-3.29446	0.000986126	0.0154837	Down	NA
ENSMUSG00000059406(Tmprss9)	6.36598	3.69982	1.88225	1.96563	0.049341	0.201301	Up	transmembrane protease, serine 9
ENSMUSG00000034636(Zyg11b)	323.354	1.78662	0.606649	2.94506	0.00322887	0.0342532	Up	zyg-ll family member B, cell cycle regulator
ENSMUSG00000047751(Utf1)	51.7268	1.80197	0.796218	2.26316	0.0236256	0.128044	Up	undifferentiated embryonic cell transcription factor 1
ENSMUSG00000027708(Dcun1d1)	3039.71	-1.29898	0.659322	-1.97017	0.048819	0.200161	Down	DCN1, defective in cullin neddylation 1, domain containing 1 (S. cerevisiae)
ENSMUSG00000027706(Sec62)	459.175	1.27828	0.609142	2.0985	0.0358611	0.166987	Up	SEC62 homolog (S. cerevisiae)
ENSMUSG00000051650(B3gnt2)	47.6847	-1.96877	0.843866	-2.33304	0.0196462	0.113422	Down	UDP-GlcNAc:betaGal beta-1,3-N-acetylglucosaminyltransferase 2
ENSMUSG00000027702(Lrrc34)	19.5949	-2.50736	1.14669	-2.1866	0.0287716	0.144824	Down	leucine rich repeat containing 34
ENSMUSG00000027703(Lrriq4)	15.3125	-2.9344	1.23985	-2.36673	0.0179459	0.106869	Down	leucine-rich repeats and IQ motif containing 4
ENSMUSG00000000976(Heatr6)	91.285	-1.58793	0.760213	-2.0888	0.0367257	0.16914	Down	HEAT repeat containing 6
ENSMUSG00000057554(Lgals8)	68.8978	2.10959	0.846495	2.49215	0.0126973	0.0854209	Up	lectin, galactose binding, soluble 8
ENSMUSG00000057551(Zfp317)	44.1197	2.03756	0.963975	2.11371	0.0345403	0.162842	Up	zinc finger protein 317
ENSMUSG00000004270(Lpcat3)	102.032	1.82627	0.804443	2.27023	0.0231937	0.126613	Up	lysophosphatidylcholine acyltransferase 3
ENSMUSG00000085295(4930430E12Rik)	25.4068	2.38402	1.10811	2.15142	0.0314427	0.153062	Up	NA
ENSMUSG00000003721(Insig2)	68.3918	-2.21204	0.768018	-2.8802	0.00397426	0.0391622	Down	insulin induced gene 2
ENSMUSG00000055413(H2-Q5)	29.467	6.0016	1.36822	4.38643	1.15227e-05	0.000733852	Up	histocompatibility 2, Q region locus 5
ENSMUSG00000085873(Ttc39aos1)	17.5443	-2.37852	1.13582	-2.0941	0.0362512	0.167856	Down	NA
ENSMUSG00000003549(Ercc1)	376.826	3.09213	0.695488	4.44599	8.74881e-06	0.000608427	Up	excision repair cross-complementing rodent repair deficiency, complementation group 1
ENSMUSG00000017428(Psmd11)	1547.33	2.23565	0.62898	3.5544	0.000378836	0.00784065	Up	proteasome (prosome, macropain) 26S subunit, non-ATPase, 11
ENSMUSG00000113348(Gm8607)	67.6481	2.62232	0.941656	2.7848	0.00535616	0.047378	Up	NA
ENSMUSG00000032583(Mon1a)	188.593	1.68447	0.835562	2.01597	0.043803	0.187959	Up	MON1 homolog A, secretory traffciking associated
ENSMUSG00000032580(Rbm5)	793.91	1.36764	0.612928	2.23133	0.0256593	0.133892	Up	RNA binding motif protein 5
ENSMUSG00000113691(Gm38699)	26.0455	5.83108	1.51313	3.85365	0.00011637	0.00358614	Up	NA
ENSMUSG00000006586(Runx1t1)	188.813	-1.87059	0.685476	-2.7289	0.00635463	0.05308	Down	RUNX1 translocation partner 1
ENSMUSG00000000561(Wdr77)	439.68	3.32158	0.760348	4.36851	1.251e-05	0.000755493	Up	WD repeat domain 77
ENSMUSG00000000563(Atp5f1)	1957.75	1.36417	0.629911	2.16565	0.030338	0.149678	Up	ATP synthase peripheral stalk-membrane subunit b
ENSMUSG00000050244(Heatr1)	169.901	1.73184	0.878389	1.97161	0.0486537	0.199845	Up	HEAT repeat containing 1
ENSMUSG00000061603(Akap6)	77.434	-1.54075	0.762042	-2.02187	0.0431902	0.186122	Down	A kinase (PRKA) anchor protein 6
ENSMUSG00000041415(Dicer1)	864.522	-1.22681	0.590195	-2.07864	0.0376501	0.170951	Down	dicer 1, ribonuclease type III
ENSMUSG00000031375(Bgn)	22.735	-3.41086	1.1513	-2.96262	0.00305034	0.0328435	Down	biglycan
ENSMUSG00000111215(Gm48654)	3.77731	5.51249	2.63248	2.09403	0.0362571	NA	Up	NA
ENSMUSG00000022708(Zbtb20)	59.0315	-2.49757	0.882111	-2.83136	0.00463507	0.0429192	Down	zinc finger and BTB domain containing 20
ENSMUSG00000029138(4930548H24Rik)	147.902	2.68688	0.688145	3.90453	9.44091e-05	0.00310438	Up	RIKEN cDNA 4930548H24 gene
ENSMUSG00000022701(Ccdc191)	41.1496	1.96926	0.958132	2.05532	0.0398484	0.177494	Up	coiled-coil domain containing 191
ENSMUSG00000038354(Ankrd35)	86.5893	2.26122	0.723631	3.12483	0.00177909	0.0230989	Up	ankyrin repeat domain 35
ENSMUSG00000020412(Ascc2)	96.9018	2.10186	0.794006	2.64716	0.0081171	0.0630169	Up	activating signal cointegrator 1 complex subunit 2
ENSMUSG00000028668(Eloa)	457.638	1.77874	0.659418	2.69743	0.00698764	0.056723	Up	elongin A
ENSMUSG00000028669(Pithd1)	284.573	1.28984	0.616209	2.09319	0.0363324	0.16806	Up	PITH (C-terminal proteasome-interacting domain of thioredoxin-like) domain containing 1
ENSMUSG00000107900(Gm5723)	37.8695	-1.94776	0.88246	-2.2072	0.0273002	0.139742	Down	NA
ENSMUSG00000107906(Gm5580)	107.176	2.92485	0.786989	3.71651	0.000201996	0.00525712	Up	NA
ENSMUSG00000054874(Pcnx3)	5.47039	-5.8138	2.47899	-2.34523	0.0190156	NA	Down	pecanex homolog 3
ENSMUSG00000096576(Oog1)	2831.45	-1.83212	0.60642	-3.0212	0.00251773	0.0289419	Down	oogenesin 1
ENSMUSG00000038975(Rabggtb)	158.096	1.88126	0.8051	2.33668	0.0194556	0.112788	Up	Rab geranylgeranyl transferase, b subunit
ENSMUSG00000025165(Sectm1a)	38.2809	3.25489	0.923902	3.52298	0.000426726	0.00853029	Up	secreted and transmembrane 1A
ENSMUSG00000018651(Tada2a)	238.473	1.44411	0.726393	1.98806	0.0468055	0.195237	Up	transcriptional adaptor 2A
ENSMUSG00000050377(Il31ra)	46.6616	-1.90341	0.828368	-2.29779	0.0215737	0.120118	Down	interleukin 31 receptor A
ENSMUSG00000049148(Plcxd3)	47.6335	-1.85788	0.92968	-1.9984	0.0456728	0.192748	Down	phosphatidylinositol-specific phospholipase C, X domain containing 3
ENSMUSG00000100014(Gm29290)	564.417	2.48357	0.624893	3.97439	7.0559e-05	0.00253106	Up	NA
ENSMUSG00000032946(Rasgrp2)	17.7068	-2.6124	1.16928	-2.23419	0.0254708	0.133542	Down	RAS, guanyl releasing protein 2
ENSMUSG00000033099(Nol12)	318.191	3.1778	0.67116	4.73478	2.19291e-06	0.000235367	Up	nucleolar protein 12
ENSMUSG00000036172(Cd200r3)	47.897	2.15221	0.855692	2.51517	0.0118973	0.0819207	Up	CD200 receptor 3
ENSMUSG00000101948(Gm4557)	28.2179	2.14959	1.04006	2.0668	0.0387533	0.17394	Up	NA
ENSMUSG00000086089(Gm11640)	56.211	2.61018	0.904182	2.88679	0.00389196	0.0386027	Up	NA
ENSMUSG00000072693(Gm10401)	21.51	4.16491	1.34624	3.09374	0.00197654	0.0246064	Up	NA
ENSMUSG00000030541(Idh2)	65.4507	1.62203	0.806813	2.01042	0.0443865	0.189745	Up	isocitrate dehydrogenase 2 (NADP+), mitochondrial
ENSMUSG00000030543(Mesp2)	518.262	-1.32604	0.627653	-2.11269	0.0346272	0.163167	Down	mesoderm posterior 2
ENSMUSG00000031637(Lrp2bp)	121.158	1.807	0.670455	2.69519	0.00703493	0.0569479	Up	Lrp2 binding protein
ENSMUSG00000071415(Rpl23)	407.238	1.79352	0.691573	2.59339	0.00950351	0.0704362	Up	60S ribosomal protein L23
ENSMUSG00000034040(Galnt17)	27.5984	-2.28426	0.996346	-2.29264	0.0218689	0.121346	Down	polypeptide N-acetylgalactosaminyltransferase 17
ENSMUSG00000029276(Glmn)	302.803	1.37662	0.610122	2.25629	0.0240522	0.129261	Up	glomulin, FKBP associated protein
ENSMUSG00000038406(Scaf1)	41.3665	-2.11516	0.892729	-2.36932	0.0178207	0.106475	Down	SR-related CTD-associated factor 1
ENSMUSG00000035399(Oser1)	2917.25	2.09853	0.570827	3.67629	0.000236649	0.00582035	Up	oxidative stress responsive serine rich 1
ENSMUSG00000035392(Dennd1a)	186.594	-1.90453	0.683992	-2.78444	0.0053621	0.0474074	Down	DENN/MADD domain containing 1A
ENSMUSG00000034931(Dhx8)	254.077	2.08489	0.747557	2.78894	0.00528801	0.0469812	Up	DEAH (Asp-Glu-Ala-His) box polypeptide 8
ENSMUSG00000035027(Map2k2)	88.893	2.10554	0.824825	2.55271	0.0106887	0.076023	Up	mitogen-activated protein kinase kinase 2
ENSMUSG00000075700(Selenot)	648.855	1.34065	0.658794	2.03501	0.0418498	0.182839	Up	selenoprotein T
ENSMUSG00000087246(Gm13346)	76.6633	-1.91328	0.797222	-2.39993	0.0163983	0.100965	Down	NA
ENSMUSG00000032557(Uba5)	101.839	1.64066	0.801366	2.04734	0.0406252	0.179503	Up	ubiquitin-like modifier activating enzyme 5
ENSMUSG00000044681(Cnpy1)	82.3552	-1.59209	0.730448	-2.1796	0.029287	0.146282	Down	canopy FGF signaling regulator 1
ENSMUSG00000001942(Siae)	320.102	2.79489	0.741705	3.76819	0.000164436	0.00457306	Up	sialic acid acetylesterase
ENSMUSG00000061878(Sphk1)	40.8893	-2.70018	0.903525	-2.98849	0.00280356	0.031181	Down	sphingosine kinase 1
ENSMUSG00000055567(Unc80)	117.717	-3.01029	0.721843	-4.17028	3.04223e-05	0.00144554	Down	unc-80, NALCN activator
ENSMUSG00000037278(Tmem97)	1166.93	1.67558	0.679459	2.46605	0.0136612	0.0896796	Up	transmembrane protein 97
ENSMUSG00000067338(Tuba3b)	359.574	1.86826	0.624385	2.99216	0.00277014	0.0309801	Up	tubulin, alpha 3B
ENSMUSG00000015013(Trappc2l)	165.292	2.54612	0.782051	3.25569	0.00113116	0.0170536	Up	trafficking protein particle complex 2-like
ENSMUSG00000113752(Gm47817)	4.07032	-5.38778	2.51095	-2.14571	0.0318959	NA	Down	NA
ENSMUSG00000030630(Fah)	41.8237	-2.21956	0.849887	-2.61159	0.00901227	0.067848	Down	fumarylacetoacetate hydrolase
ENSMUSG00000025355(Mmp19)	85.3892	2.40423	0.882791	2.72344	0.00646057	0.0536686	Up	matrix metallopeptidase 19
ENSMUSG00000016637(Ift27)	19.2288	-3.40723	1.28505	-2.65144	0.00801496	0.0624644	Down	intraflagellar transport 27
ENSMUSG00000106440(Gm44466)	55.0546	5.07456	1.00483	5.05016	4.41441e-07	7.63695e-05	Up	NA
ENSMUSG00000031584(Gsr)	104.242	1.43912	0.689914	2.08594	0.0369838	0.169563	Up	glutathione reductase
ENSMUSG00000031583(Wrn)	271.638	-1.93401	0.636313	-3.0394	0.00237047	0.0278669	Down	Werner syndrome RecQ like helicase
ENSMUSG00000055912(Tmem150a)	133.076	-1.47549	0.670847	-2.19944	0.0278468	0.141656	Down	transmembrane protein 150A
ENSMUSG00000062580(Timm17a)	1900.36	3.5133	0.684344	5.13383	2.83911e-07	5.36799e-05	Up	translocase of inner mitochondrial membrane 17a
ENSMUSG00000101878(Gm8203)	5602.56	2.25029	0.58907	3.82008	0.00013341	0.00390615	Up	NA
ENSMUSG00000018858(Mrpl58)	84.8275	2.80453	1.02352	2.74009	0.0061422	0.051971	Up	mitochondrial ribosomal protein L58
ENSMUSG00000038576(Susd4)	26.1372	-2.03164	1.01951	-1.99277	0.046287	0.194088	Down	sushi domain containing 4
ENSMUSG00000019189(Rnf145)	128.485	-2.28944	0.714643	-3.20361	0.00135714	0.0192599	Down	ring finger protein 145
ENSMUSG00000066809(Gm10180)	26.062	3.09402	1.13388	2.72871	0.00635829	0.0530862	Up	NA
ENSMUSG00000097216(4932441J04Rik)	4.0633	-5.38542	2.52258	-2.13489	0.0327702	NA	Down	NA
ENSMUSG00000063354(Slc39a4)	259.602	2.81338	0.83572	3.36642	0.00076152	0.0129848	Up	solute carrier family 39 (zinc transporter), member 4
ENSMUSG00000102752(Gm7694)	29.038	-2.10032	0.940501	-2.23319	0.0255363	0.133665	Down	predicted gene 7694
ENSMUSG00000029076(Sdf4)	616.596	1.9315	0.710626	2.71802	0.0065673	0.0543314	Up	stromal cell derived factor 4
ENSMUSG00000063972(Nr6a1)	799.247	-1.17387	0.581313	-2.01934	0.0434517	0.18687	Down	nuclear receptor subfamily 6, group A, member 1
ENSMUSG00000105408(Gm7285)	49.4676	1.87028	0.867529	2.15587	0.0310938	0.152248	Up	NA
ENSMUSG00000035621(Midn)	56.0046	-3.44034	0.857136	-4.01376	5.9759e-05	0.00230712	Down	midnolin
ENSMUSG00000042165(Gm9774)	20.3703	3.15978	1.21357	2.6037	0.00922235	0.0688868	Up	NA
ENSMUSG00000028039(Efna3)	11.8129	-2.67996	1.35447	-1.9786	0.0478607	0.197931	Down	ephrin A3
ENSMUSG00000028036(Ptgfr)	10.1934	-6.71208	1.99772	-3.35988	0.00077977	0.0131295	Down	prostaglandin F receptor
ENSMUSG00000074768(Bhmt)	166.327	3.87181	1.09299	3.54238	0.000396527	0.00813261	Up	betaine-homocysteine methyltransferase
ENSMUSG00000018446(C1qbp)	946.257	3.02666	0.692194	4.37256	1.22801e-05	0.000755493	Up	complement component 1, q subcomponent binding protein
ENSMUSG00000032396(Dis3l)	149.722	1.50509	0.720517	2.0889	0.0367165	0.16914	Up	DIS3 like exosome 3'-5' exoribonuclease
ENSMUSG00000052369(Tmem106c)	134.992	-2.98073	0.681047	-4.3767	1.20492e-05	0.000751565	Down	transmembrane protein 106C
ENSMUSG00000032399(Rpl4)	1179.37	2.91071	0.692002	4.20621	2.59684e-05	0.00127049	Up	ribosomal protein L4
ENSMUSG00000032398(Snapc5)	488.094	2.92607	0.741217	3.94765	7.89222e-05	0.00276015	Up	small nuclear RNA activating complex, polypeptide 5
ENSMUSG00000037916(Ndufv1)	60.2647	2.15115	0.809571	2.65715	0.00788037	0.0618403	Up	NADH:ubiquinone oxidoreductase core subunit V1
ENSMUSG00000114849(Gm48595)	7.44688	-4.80872	2.07082	-2.32214	0.0202257	0.115554	Down	NA
ENSMUSG00000100865(Gm9320)	36.1487	2.97999	0.949973	3.13692	0.00170733	0.0224076	Up	NA
ENSMUSG00000100863(Gm12669)	6.55897	6.29041	2.30463	2.72946	0.00634376	0.0530625	Up	NA
ENSMUSG00000005268(Prlr)	524.402	-2.2399	0.595285	-3.76274	0.00016806	0.00462806	Down	prolactin receptor
ENSMUSG00000005262(Ufd1)	207.808	2.09843	0.787168	2.66579	0.0076807	0.0607552	Up	ubiquitin recognition factor in ER-associated degradation 1
ENSMUSG00000017801(Mlx)	102.655	1.55974	0.690361	2.25931	0.0238639	0.128569	Up	MAX-like protein X
ENSMUSG00000063889(Crem)	132.276	2.87797	0.778889	3.69497	0.000219913	0.00552077	Up	cAMP responsive element modulator
ENSMUSG00000063888(Rpl7l1)	423.798	2.81342	0.758901	3.70723	0.000209539	0.00538581	Up	ribosomal protein L7-like 1
ENSMUSG00000062393(Dgkk)	29.394	-4.00514	1.16248	-3.44533	0.000570353	0.010516	Down	diacylglycerol kinase kappa
ENSMUSG00000026088(Mitd1)	200.76	1.56448	0.780617	2.00416	0.045053	0.191378	Up	MIT, microtubule interacting and transport, domain containing 1
ENSMUSG00000095747(Gm22475)	9.48305	-4.20498	1.75255	-2.39934	0.0164244	0.101058	Down	NA
ENSMUSG00000021550(2210016F16Rik)	119.326	3.49076	0.896673	3.89301	9.9009e-05	0.00321487	Up	RIKEN cDNA 2210016F16 gene
ENSMUSG00000069301(Hist1h2ag)	26.6246	3.27838	1.02383	3.20209	0.00136433	0.0193167	Up	H2A clustered histone 11
ENSMUSG00000074655(Gm1527)	74.9001	2.66758	0.781302	3.41427	0.000639524	0.0115159	Up	predicted gene 1527
ENSMUSG00000074656(Eif2s2)	3144.89	1.89728	0.644302	2.94471	0.00323259	0.0342726	Up	eukaryotic translation initiation factor 2, subunit 2 (beta)
ENSMUSG00000046180(4930550L24Rik)	85.6321	2.95776	1.14139	2.59138	0.00955931	0.0707054	Up	RIKEN cDNA 4930550L24 gene
ENSMUSG00000074653(Lrrc31)	14.9004	-4.6663	1.5549	-3.00102	0.00269075	0.0302977	Down	leucine rich repeat containing 31
ENSMUSG00000028959(Fastk)	28.0533	-2.37937	0.985722	-2.41383	0.0157857	0.0985485	Down	Fas-activated serine/threonine kinase
ENSMUSG00000028957(Per3)	216.501	-2.26735	0.663133	-3.41914	0.000628194	0.0113569	Down	period circadian clock 3
ENSMUSG00000028954(Nub1)	1143.21	2.59603	0.766577	3.38653	0.000707835	0.0123657	Up	negative regulator of ubiquitin-like proteins 1
ENSMUSG00000028953(Abcf2)	729.024	1.70318	0.63895	2.6656	0.00768519	0.0607552	Up	ATP-binding cassette, sub-family F (GCN20), member 2
ENSMUSG00000046721(Rpl14-ps1)	330.537	2.78253	0.877364	3.17146	0.00151674	0.0206529	Up	NA
ENSMUSG00000046727(Cystm1)	639.152	1.67057	0.629569	2.65351	0.00796596	0.0622625	Up	cysteine-rich transmembrane module containing 1
ENSMUSG00000042406(Atf4)	580.349	1.40774	0.678779	2.07393	0.0380855	0.171963	Up	activating transcription factor 4
ENSMUSG00000002778(Kdelr1)	193.129	-2.57059	0.662711	-3.8789	0.000104929	0.00335903	Down	KDEL (Lys-Asp-Glu-Leu) endoplasmic reticulum protein retention receptor 1
ENSMUSG00000000738(Spg7)	106.059	1.46024	0.721218	2.02468	0.0428999	0.185301	Up	SPG7, paraplegin matrix AAA peptidase subunit
ENSMUSG00000024525(Impa2)	198.744	2.23056	0.761029	2.93098	0.00337891	0.0351743	Up	inositol monophosphatase 2
ENSMUSG00000000732(Icosl)	113.012	-3.02314	0.738794	-4.092	4.27672e-05	0.00183527	Down	icos ligand
ENSMUSG00000044763(Trmt10c)	479.41	3.15469	0.662905	4.75889	1.94661e-06	0.00021946	Up	tRNA methyltransferase 10C, mitochondrial RNase P subunit
ENSMUSG00000030138(Bms1)	111.926	2.08589	0.73368	2.84305	0.00446836	0.0419365	Up	BMS1, ribosome biogenesis factor
ENSMUSG00000086922(Gm13835)	766.74	2.1598	0.656741	3.28867	0.00100663	0.0156835	Up	NA
ENSMUSG00000084273(Gm12628)	62.4408	4.45438	0.931186	4.78356	1.72219e-06	0.00020431	Up	NA
ENSMUSG00000000194(Gpr107)	95.2812	1.87528	0.909299	2.06233	0.0391761	0.175403	Up	G protein-coupled receptor 107
ENSMUSG00000082002(Gm6568)	89.1936	3.40186	0.915389	3.7163	0.000202163	0.00525712	Up	NA
ENSMUSG00000018189(Uchl5)	239.617	1.67572	0.694443	2.41304	0.0158199	0.0985552	Up	ubiquitin carboxyl-terminal esterase L5
ENSMUSG00000041841(Rpl37)	703.609	2.05434	0.63851	3.2174	0.00129356	0.0187205	Up	ribosomal protein L37
ENSMUSG00000055799(Tcf7l1)	18.4076	-3.96617	1.31091	-3.02552	0.00248209	0.0287141	Down	transcription factor 7 like 1 (T cell specific, HMG box)
ENSMUSG00000115249(Gm49085)	491.31	-2.62501	0.691839	-3.79424	0.000148094	0.00422707	Down	NA
ENSMUSG00000113959(Gm46339)	51.1218	3.06226	1.00407	3.04985	0.00228959	0.0271801	Up	predicted gene, 46339
ENSMUSG00000113951(Gm2001)	38.622	2.83821	0.930901	3.04888	0.00229694	0.0272126	Up	predicted gene 2001
ENSMUSG00000067276(Capn6)	7.26194	-3.80876	1.8922	-2.01288	0.0441276	0.18895	Down	calpain 6
ENSMUSG00000067274(Rplp0)	4903.46	1.70117	0.6568	2.59008	0.00959525	0.0708846	Up	ribosomal protein, large, P0
ENSMUSG00000076430(Hus1b)	4.86944	5.85947	2.54639	2.30109	0.0213865	NA	Up	HUS1 checkpoint clamp component B
ENSMUSG00000083833(Gm13841)	113.431	3.40889	0.888802	3.83537	0.000125376	0.00378022	Up	NA
ENSMUSG00000097806(Gm6556)	29.8273	-3.61485	1.03737	-3.48465	0.000492782	0.00955903	Down	NA
ENSMUSG00000091091(Kcnmb3)	41.9638	-1.86958	0.89837	-2.08107	0.0374271	0.170474	Down	potassium large conductance calcium-activated channel, subfamily M, beta member 3
ENSMUSG00000036223(Ska1)	588.202	2.19384	0.652283	3.36332	0.000770115	0.0130665	Up	spindle and kinetochore associated complex subunit 1
ENSMUSG00000037857(Nufip2)	530.612	1.29985	0.613941	2.11723	0.0342406	0.161805	Up	nuclear fragile X mental retardation protein interacting protein 2
ENSMUSG00000096044(Gm16427)	512.18	3.90463	0.859222	4.54438	5.50983e-06	0.000440568	Up	PRAME like 33
ENSMUSG00000039983(Ccdc32)	52.6032	2.53975	0.935825	2.71391	0.00664937	0.0548603	Up	coiled-coil domain containing 32
ENSMUSG00000036450(Hif1an)	93.5741	1.66219	0.84047	1.97769	0.0479636	0.198086	Up	hypoxia-inducible factor 1, alpha subunit inhibitor
ENSMUSG00000083992(Gm11478)	21.7168	2.21485	1.09493	2.02282	0.0430915	0.185741	Up	NA
ENSMUSG00000027845(Dclre1b)	392.681	1.84753	0.677501	2.72697	0.00639182	0.0532926	Up	DNA cross-link repair 1B
ENSMUSG00000020814(Mxra7)	12.727	4.76137	1.63907	2.90492	0.00367344	0.0371458	Up	matrix-remodelling associated 7
ENSMUSG00000031864(Ints10)	58.8364	2.14074	0.833279	2.56905	0.0101977	0.0736858	Up	integrator complex subunit 10
ENSMUSG00000049916(2610318N02Rik)	379.598	2.99792	0.6508	4.60651	4.09479e-06	0.00035733	Up	RIKEN cDNA 2610318N02 gene
ENSMUSG00000090551(A730015C16Rik)	212.358	2.3119	0.76021	3.04114	0.00235688	0.027725	Up	NA
ENSMUSG00000115723(1700087M22Rik)	149.361	-1.61996	0.732993	-2.21006	0.027101	0.139075	Down	RIKEN cDNA 1700087M22 gene
ENSMUSG00000115725(4930572G02Rik)	17.0781	2.27178	1.15372	1.96908	0.0489435	0.20031	Up	NA
ENSMUSG00000115729(Gm48957)	21.5122	-2.61665	1.26185	-2.07366	0.0381113	0.172015	Down	NA
ENSMUSG00000029559(2210016L21Rik)	117.624	1.95005	0.821998	2.37233	0.0176765	0.105755	Up	RIKEN cDNA 2210016L21 gene
ENSMUSG00000029557(Mrm2)	6.64197	4.81664	2.31833	2.07763	0.0377436	0.171228	Up	mitochondrial rRNA methyltransferase 2
ENSMUSG00000029550(Sppl3)	197.643	1.62315	0.75953	2.13705	0.032594	0.156885	Up	signal peptide peptidase 3
ENSMUSG00000029552(Tes)	154.476	1.90223	0.662787	2.87005	0.00410402	0.0398778	Up	testis derived transcript
ENSMUSG00000012777(Acp4)	15.4669	3.37215	1.26656	2.66244	0.00775759	0.0611146	Up	acid phosphatase 4
ENSMUSG00000020542(Myocd)	7.93214	-3.93941	1.83071	-2.15184	0.0314097	0.153062	Down	myocardin
ENSMUSG00000014195(Dnajc7)	400.64	1.39059	0.683149	2.03556	0.0417951	0.182781	Up	DnaJ heat shock protein family (Hsp40) member C7
ENSMUSG00000024787(Snx15)	101.124	2.45648	0.729875	3.36562	0.000763728	0.0130041	Up	sorting nexin 15
ENSMUSG00000024785(Rcl1)	674.08	1.73016	0.721188	2.39904	0.0164383	0.101109	Up	RNA terminal phosphate cyclase-like 1
ENSMUSG00000024784(Gpha2)	23.5685	2.36404	1.12945	2.09308	0.0363422	0.168063	Up	glycoprotein hormone alpha 2
ENSMUSG00000057098(Ebf1)	22.2034	4.21567	1.59028	2.65089	0.0080279	0.0625384	Up	early B cell factor 1
ENSMUSG00000027787(Nmd3)	1440.19	2.10598	0.628158	3.35263	0.000800465	0.0133541	Up	NMD3 ribosome export adaptor
ENSMUSG00000024878(Cbwd1)	342.43	1.42812	0.699837	2.04065	0.0412857	0.181325	Up	COBW domain containing 1
ENSMUSG00000024875(Yif1a)	151.571	3.03123	0.860131	3.52415	0.000424844	0.00851141	Up	Yip1 interacting factor homolog A (S. cerevisiae)
ENSMUSG00000024870(Rab1b)	70.0017	-2.20109	0.817593	-2.69216	0.00709904	0.0572688	Down	RAB1B, member RAS oncogene family
ENSMUSG00000087549(Gm13427)	39.9317	2.81031	1.0128	2.7748	0.00552357	0.0483773	Up	NA
ENSMUSG00000082321(Gm14253)	186.458	2.71079	0.663224	4.08729	4.36437e-05	0.00184354	Up	NA
ENSMUSG00000026788(Zbtb43)	133.038	1.96269	0.689133	2.84805	0.00439878	0.0415845	Up	zinc finger and BTB domain containing 43
ENSMUSG00000026785(Pkn3)	148.955	4.24154	0.90575	4.68291	2.82837e-06	0.000279492	Up	protein kinase N3
ENSMUSG00000026784(Pdss1)	256.956	2.90185	0.70215	4.13281	3.58363e-05	0.00161807	Up	prenyl (solanesyl) diphosphate synthase, subunit 1
ENSMUSG00000030871(Ears2)	106.025	2.05002	0.768344	2.6681	0.00762814	0.0604886	Up	glutamyl-tRNA synthetase 2, mitochondrial
ENSMUSG00000030879(Mrpl17)	229.988	1.71865	0.792319	2.16913	0.0300725	0.148935	Up	mitochondrial ribosomal protein L17
ENSMUSG00000026436(Elk4)	388.443	-1.69334	0.604285	-2.80222	0.00507525	0.045763	Down	ELK4, member of ETS oncogene family
ENSMUSG00000026435(Slc45a3)	843.249	-1.3108	0.580968	-2.25623	0.0240561	0.129261	Down	solute carrier family 45, member 3
ENSMUSG00000085566(A730017L22Rik)	98.6852	1.78228	0.747831	2.38327	0.0171596	0.103668	Up	NA
ENSMUSG00000071655(Ubxn1)	887.991	2.73969	0.759713	3.60622	0.000310694	0.0069293	Up	UBX domain protein 1
ENSMUSG00000095280(Gm21738)	249.305	3.83791	0.805459	4.76488	1.8897e-06	0.000218314	Up	NA
ENSMUSG00000009092(Derl3)	206.949	-1.45504	0.667787	-2.17889	0.0293396	0.146464	Down	Der1-like domain family, member 3
ENSMUSG00000017718(Afmid)	35.7554	2.6199	1.05845	2.47521	0.0133158	0.0881458	Up	arylformamidase
ENSMUSG00000093533(Vmn2r-ps119)	11.0924	7.05042	2.03588	3.46308	0.00053403	0.0101287	Up	NA
ENSMUSG00000050846(Zfp623)	90.4249	1.97543	0.76459	2.58365	0.00977618	0.0718245	Up	zinc finger protein 623
ENSMUSG00000041498(Kif14)	292.305	-1.21537	0.61495	-1.97638	0.048112	0.198473	Down	kinesin family member 14
ENSMUSG00000051518(Rps19bp1)	520.004	3.13588	0.667609	4.69718	2.6378e-06	0.000264205	Up	ribosomal protein S19 binding protein 1
ENSMUSG00000105857(Gm42817)	292.261	-1.98207	0.756885	-2.61872	0.00882614	0.0668349	Down	NA
ENSMUSG00000109112(Gm44544)	3.94067	5.55374	2.68074	2.07172	0.0382915	NA	Up	NA
ENSMUSG00000052154(Gm9870)	60.0775	-2.64604	0.859818	-3.07744	0.00208789	0.0255028	Down	NA
ENSMUSG00000052151(Plpp2)	26.5039	-2.46727	1.02815	-2.39972	0.0164075	0.100988	Down	phospholipid phosphatase 2
ENSMUSG00000083774(Gm7180)	45.2872	3.08547	0.917771	3.36192	0.000774032	0.0130814	Up	NA
ENSMUSG00000060166(Zdhhc8)	66.9795	-2.24559	0.76622	-2.93074	0.00338158	0.0351743	Down	zinc finger, DHHC domain containing 8
ENSMUSG00000023944(Hsp90ab1)	1620.22	3.27461	0.754483	4.3402	1.42353e-05	0.000824401	Up	heat shock protein 90 alpha (cytosolic), class B member 1
ENSMUSG00000067750(Khdc1a)	429.19	-1.36452	0.609607	-2.23836	0.0251977	0.132944	Down	KH domain containing 1A
ENSMUSG00000019969(Psen1)	220.104	-1.67992	0.652532	-2.57446	0.0100397	0.072951	Down	presenilin 1
ENSMUSG00000064138(Fam172a)	554.042	-1.68845	0.678009	-2.49031	0.0127633	0.0856757	Down	family with sequence similarity 172, member A
ENSMUSG00000032181(Scg3)	223.222	-1.30766	0.652788	-2.00319	0.0451567	0.191594	Down	secretogranin III
ENSMUSG00000032186(Tmod2)	84.1254	-1.91804	0.785488	-2.44184	0.0146126	0.0937408	Down	tropomodulin 2
ENSMUSG00000101768(Gm28694)	24.1418	-2.03037	1.0224	-1.98589	0.0470453	0.195718	Down	NA
ENSMUSG00000101764(4930556G22Rik)	3.6282	-5.22168	2.60761	-2.00248	0.0452333	NA	Down	NA
ENSMUSG00000113061(Gm11361)	123.231	3.50568	0.798211	4.39193	1.12351e-05	0.000723152	Up	NA
ENSMUSG00000026234(Ncl)	1151.39	1.92591	0.772373	2.4935	0.0126492	0.0852563	Up	nucleolin
ENSMUSG00000062478(Ctrc)	21.3049	2.77724	1.3475	2.06103	0.0393004	0.175613	Up	chymotrypsin C (caldecrin)
ENSMUSG00000026238(Ptma)	395.718	2.75161	0.685958	4.01133	6.03776e-05	0.00231497	Up	prothymosin alpha
ENSMUSG00000034799(Unc13a)	20.4322	2.33325	1.07879	2.16285	0.0305531	0.150453	Up	unc-13 homolog A
ENSMUSG00000003528(Slc25a1)	21.7712	-2.52074	1.08637	-2.32033	0.0203231	0.115819	Down	solute carrier family 25 (mitochondrial carrier, citrate transporter), member 1
ENSMUSG00000060938(Rpl26)	574.725	1.82217	0.695246	2.6209	0.00876982	0.0666029	Up	ribosomal protein L26
ENSMUSG00000003527(Ess2)	122.157	1.81743	0.730583	2.48764	0.0128593	0.086191	Up	ess-2 splicing factor
ENSMUSG00000045004(Spata21)	69.584	2.16439	0.788903	2.74355	0.00607794	0.0516725	Up	spermatogenesis associated 21
ENSMUSG00000114579(Gm4130)	62.9092	1.62008	0.798945	2.02778	0.0425827	0.184534	Up	NA
ENSMUSG00000074165(Zfp788)	106.772	1.42435	0.708463	2.01047	0.0443811	0.189745	Up	zinc finger protein 788
ENSMUSG00000035041(Creb3l3)	21.7098	3.10753	1.18902	2.61352	0.0089616	0.0675507	Up	cAMP responsive element binding protein 3-like 3
ENSMUSG00000044065(Gm9788)	338.49	2.9173	0.816566	3.57264	0.0003534	0.00756454	Up	NA
ENSMUSG00000044068(Zrsr1)	64.3166	1.80876	0.768236	2.35443	0.018551	0.109254	Up	zinc finger (CCCH type), RNA binding motif and serine/arginine rich 1
ENSMUSG00000027457(Snph)	27.185	-2.5664	1.02277	-2.50926	0.0120984	0.0828362	Down	syntaphilin
ENSMUSG00000041654(Slc39a11)	16.9362	2.68369	1.33243	2.01413	0.0439962	0.18861	Up	solute carrier family 39 (metal ion transporter), member 11
ENSMUSG00000057863(Rpl36)	54.3895	2.45973	0.874154	2.81385	0.00489528	0.0446279	Up	ribosomal protein L36
ENSMUSG00000026572(Tbx19)	185.657	-2.09612	0.652034	-3.21475	0.0013056	0.0188079	Down	T-box 19
ENSMUSG00000085156(Snhg15)	1251.35	1.50017	0.665621	2.25379	0.0242096	0.12965	Up	NA
ENSMUSG00000001029(Icam2)	8.58703	5.19499	2.35109	2.2096	0.0271326	0.139199	Up	intercellular adhesion molecule 2
ENSMUSG00000103400(Gm15853)	54.1598	2.41154	0.838514	2.87596	0.00402795	0.0395092	Up	NA
ENSMUSG00000003644(Rps6ka1)	44.7356	-2.0545	0.845991	-2.42851	0.0151608	0.0960168	Down	ribosomal protein S6 kinase polypeptide 1
ENSMUSG00000030724(Cd19)	11.3266	-3.19457	1.45009	-2.20301	0.0275937	0.140887	Down	CD19 antigen
ENSMUSG00000053581(Zfand2a)	292.752	2.55408	0.710431	3.59512	0.000324244	0.00717725	Up	zinc finger, AN1-type domain 2A
ENSMUSG00000095588(Gm12350)	117.478	2.58488	0.7262	3.55946	0.000371618	0.00775314	Up	NA
ENSMUSG00000051639(Gm5812)	173.674	-1.83529	0.648229	-2.83123	0.00463691	0.0429192	Down	NA
ENSMUSG00000046034(Otulin)	160.882	3.8839	0.807752	4.80828	1.52233e-06	0.000191887	Up	OTU deubiquitinase with linear linkage specificity
ENSMUSG00000113569(Gm48035)	47.3808	2.82183	0.94984	2.97085	0.00296978	0.0323065	Up	NA
ENSMUSG00000064339(mt-Rnr2)	52525	-1.81199	0.574014	-3.1567	0.00159565	0.0214315	Down	NA
ENSMUSG00000064337(mt-Rnr1)	13075.3	-2.19963	0.604763	-3.63718	0.000275642	0.00649693	Down	NA
ENSMUSG00000083261(Gm7816)	148.159	2.22992	0.816872	2.72983	0.00633667	0.0530276	Up	NA
ENSMUSG00000039607(Rbms3)	8.48488	4.15625	1.74925	2.37601	0.0175009	0.105011	Up	RNA binding motif, single stranded interacting protein
ENSMUSG00000080006(Rps19-ps7)	93.6087	3.26667	0.981935	3.32677	0.000878595	0.0142134	Up	NA
ENSMUSG00000107392(Gm7792)	129.78	3.09687	0.835184	3.70801	0.000208892	0.0053858	Up	PRAME like 35
ENSMUSG00000078496(Zfp982)	524.423	-1.5647	0.592371	-2.64142	0.00825581	0.0638208	Down	zinc finger protein 982
ENSMUSG00000001089(Luzp1)	917.843	-1.54127	0.582482	-2.64605	0.00814386	0.0631706	Down	leucine zipper protein 1
ENSMUSG00000023330(Dtwd1)	49.6471	1.91988	0.844384	2.27371	0.0229836	0.1257	Up	DTW domain containing 1
ENSMUSG00000054932(Afp)	29.0899	-1.86808	0.93598	-1.99586	0.0459491	0.193374	Down	alpha fetoprotein
ENSMUSG00000031433(Rbm41)	24.368	2.85648	1.14373	2.49751	0.0125071	0.0846115	Up	RNA binding motif protein 41
ENSMUSG00000031432(Prps1)	13536.1	3.2754	0.6578	4.97932	6.38064e-07	9.73236e-05	Up	phosphoribosyl pyrophosphate synthetase 1
ENSMUSG00000031431(Tsc22d3)	194.349	-1.75036	0.6348	-2.75734	0.00582732	0.0502001	Down	TSC22 domain family, member 3
ENSMUSG00000066224(Arid3c)	28.9704	-1.83944	0.933733	-1.96999	0.0488399	0.200167	Down	AT rich interactive domain 3C (BRIGHT-like)
ENSMUSG00000038256(Bcl9)	83.2628	-2.98619	0.797543	-3.74423	0.000180945	0.00485131	Down	B cell CLL/lymphoma 9
ENSMUSG00000020514(Mrpl22)	626.01	1.61419	0.689044	2.34265	0.0191472	0.111606	Up	mitochondrial ribosomal protein L22
ENSMUSG00000025591(Tma16)	724.303	3.41374	0.704461	4.84589	1.26043e-06	0.000163415	Up	translation machinery associated 16
ENSMUSG00000013611(Snx31)	10.81	-3.6102	1.51301	-2.38611	0.0170278	0.10323	Down	sorting nexin 31
ENSMUSG00000028741(Mrto4)	581.576	2.76319	0.704794	3.92056	8.83421e-05	0.00298603	Up	mRNA turnover 4, ribosome maturation factor
ENSMUSG00000028744(Pqlc2)	228.702	1.80983	0.636965	2.84134	0.00449244	0.0420628	Up	solute carrier family 66 member 1
ENSMUSG00000116157(Cyp2d67-ps)	6.31951	-6.02259	2.23539	-2.6942	0.00705578	NA	Down	NA
ENSMUSG00000037999(Arap2)	1064.13	-1.37267	0.582483	-2.35658	0.0184443	0.108837	Down	ArfGAP with RhoGAP domain, ankyrin repeat and PH domain 2
ENSMUSG00000037992(Rara)	13.4424	-2.77975	1.32483	-2.09818	0.0358888	0.167002	Down	retinoic acid receptor, alpha
ENSMUSG00000037994(Slc9b2)	26.2031	-4.00052	1.10458	-3.62175	0.000292614	0.00672459	Down	solute carrier family 9, subfamily B (NHA2, cation proton antiporter 2), member 2
ENSMUSG00000032316(Clk3)	335.998	1.87975	0.622254	3.02087	0.00252052	0.0289557	Up	CDC-like kinase 3
ENSMUSG00000032315(Cyp1a1)	4.51946	-5.53884	2.43679	-2.27301	0.0230255	NA	Down	cytochrome P450, family 1, subfamily a, polypeptide 1
ENSMUSG00000032314(Etfa)	300.129	1.38653	0.608849	2.27729	0.0227687	0.124857	Up	electron transferring flavoprotein, alpha polypeptide
ENSMUSG00000021748(Pdhb)	767.258	1.96956	0.633286	3.11006	0.00187047	0.0238251	Up	pyruvate dehydrogenase (lipoamide) beta
ENSMUSG00000021743(Fezf2)	11.5443	-6.89168	1.95024	-3.53376	0.000409696	0.00829955	Down	Fez family zinc finger 2
ENSMUSG00000086757(Gm2309)	87.4065	2.82026	0.993093	2.83987	0.00451316	0.042139	Up	NA
ENSMUSG00000086753(Gm15751)	159.438	1.48019	0.703613	2.1037	0.0354046	0.16554	Up	NA
ENSMUSG00000019139(Isyna1)	218.86	3.55399	0.862251	4.12176	3.7599e-05	0.00168386	Up	myo-inositol 1-phosphate synthase A1
ENSMUSG00000048992(Prss32)	5.20018	-5.74122	2.33956	-2.45397	0.0141288	NA	Down	protease, serine 32
ENSMUSG00000021732(Fgf10)	42.9901	-1.78156	0.835091	-2.13337	0.0328947	0.157867	Down	fibroblast growth factor 10
ENSMUSG00000027356(Fermt1)	19.1622	-4.09735	1.25452	-3.26608	0.00109047	0.0166469	Down	fermitin family member 1
ENSMUSG00000033739(Fkbpl)	99.5444	1.41031	0.71785	1.96462	0.0494577	0.201536	Up	FK506 binding protein-like
ENSMUSG00000037434(Slc30a1)	227.89	1.6876	0.690912	2.44256	0.0145833	0.0936998	Up	solute carrier family 30 (zinc transporter), member 1
ENSMUSG00000030421(Uri1)	151.444	-2.17688	0.691337	-3.14879	0.00163947	0.021832	Down	URI1, prefoldin-like chaperone
ENSMUSG00000024858(Grk2)	26.8256	2.48274	1.22445	2.02764	0.0425966	0.184534	Up	G protein-coupled receptor kinase 2
ENSMUSG00000086420(Gm8865)	3.61416	-5.21638	2.61007	-1.99856	0.0456555	NA	Down	NA
ENSMUSG00000031776(Arl2bp)	73.637	-2.09506	0.749045	-2.79698	0.0051583	0.0461789	Down	ADP-ribosylation factor-like 2 binding protein
ENSMUSG00000031772(Cntnap4)	5.66438	-4.40246	2.19435	-2.00627	0.0448274	NA	Down	contactin associated protein-like 4
ENSMUSG00000104498(Gm37110)	438.216	-2.05561	0.753196	-2.72919	0.00634907	0.0530753	Down	NA
ENSMUSG00000104496(Gm5837)	202.878	1.99648	0.699109	2.85575	0.00429348	0.0410595	Up	NA
ENSMUSG00000049561(Olfr95)	11.0811	-6.83267	1.96584	-3.4757	0.000509517	0.00979687	Down	olfactory receptor 95
ENSMUSG00000043687(1190005I06Rik)	44.0224	-1.78007	0.858011	-2.07465	0.0380194	0.171835	Down	RIKEN cDNA 1190005I06 gene
ENSMUSG00000021411(Pxdc1)	14.9123	-4.28086	1.47209	-2.90802	0.00363727	0.0368914	Down	PX domain containing 1
ENSMUSG00000003746(Man1a)	22.5863	-4.88982	1.3514	-3.61835	0.000296493	0.00677788	Down	mannosidase 1, alpha
ENSMUSG00000083061(Gm12191)	278.895	2.6919	0.752464	3.57745	0.000346964	0.00745295	Up	NA
ENSMUSG00000034855(Cxcl10)	71.677	-2.03707	0.762744	-2.67071	0.00756911	0.0601519	Down	chemokine (C-X-C motif) ligand 10
ENSMUSG00000035104(Eva1a)	70.1958	2.41388	0.853897	2.8269	0.00470007	0.0433491	Up	eva-1 homolog A (C. elegans)
ENSMUSG00000042485(Mustn1)	9.49007	-4.20538	1.74517	-2.40972	0.0159648	0.0990015	Down	musculoskeletal, embryonic nuclear protein 1
ENSMUSG00000052934(Fbxo31)	87.8149	2.71854	0.822752	3.30421	0.000952457	0.0150503	Up	F-box protein 31
ENSMUSG00000078651(Aoc2)	18.1159	2.65476	1.14707	2.31438	0.0206469	0.116728	Up	amine oxidase, copper containing 2 (retina-specific)
ENSMUSG00000032456(Nmnat3)	26.2932	4.81229	1.18905	4.04716	5.18419e-05	0.00208182	Up	nicotinamide nucleotide adenylyltransferase 3
ENSMUSG00000006218(Fam131c)	6.88176	-4.58741	2.09007	-2.19486	0.0281737	0.142684	Down	family with sequence similarity 131, member C
ENSMUSG00000001247(Lsr)	36.5658	-2.62804	0.903138	-2.9099	0.00361548	0.0367439	Down	lipolysis stimulated lipoprotein receptor
ENSMUSG00000006215(Zbtb17)	53.7724	2.67811	0.862287	3.10583	0.00189749	0.0240512	Up	zinc finger and BTB domain containing 17
ENSMUSG00000082082(Gm13230)	55.5618	4.5536	0.913479	4.9849	6.19924e-07	9.5358e-05	Up	NA
ENSMUSG00000041594(Tmtc4)	73.9176	-2.5545	0.746558	-3.42171	0.000622296	0.0112727	Down	transmembrane and tetratricopeptide repeat containing 4
ENSMUSG00000030245(Golt1b)	419.66	1.78527	0.631129	2.82869	0.00467392	0.0431737	Up	golgi transport 1B
ENSMUSG00000097779(4833407H14Rik)	8.84243	-6.5069	2.06138	-3.15657	0.00159636	0.0214315	Down	NA
ENSMUSG00000027012(Dync1i2)	967.513	-1.79101	0.667621	-2.68268	0.00730348	0.0585278	Down	dynein cytoplasmic 1 intermediate chain 2
ENSMUSG00000027018(Hat1)	497.974	2.18475	0.700818	3.11743	0.00182435	0.0234822	Up	histone aminotransferase 1
ENSMUSG00000014867(Surf4)	1662.18	-1.36717	0.593162	-2.30489	0.0211726	0.118612	Down	surfeit gene 4
ENSMUSG00000000804(Usp32)	440.985	1.41886	0.61509	2.30675	0.0210687	0.118176	Up	ubiquitin specific peptidase 32
ENSMUSG00000020062(Slc5a8)	24.0905	-3.32488	1.1307	-2.94056	0.00327623	0.0345336	Down	solute carrier family 5 (iodide transporter), member 8
ENSMUSG00000020063(Sirt1)	289.676	1.98655	0.629766	3.15443	0.00160813	0.0215418	Up	sirtuin 1
ENSMUSG00000103574(Gm37116)	51.0705	3.71728	0.916596	4.05553	5.00205e-05	0.00203243	Up	NA
ENSMUSG00000110909(B020014A21Rik)	26.2861	-2.42497	0.984879	-2.4622	0.0138088	0.0902245	Down	NA
ENSMUSG00000001767(Crnkl1)	466.277	1.90366	0.711945	2.67389	0.00749765	0.0596623	Up	crooked neck pre-mRNA splicing factor 1
ENSMUSG00000030623(Prss23os)	7.90905	-6.3462	2.10938	-3.00856	0.00262491	0.0297779	Down	NA
ENSMUSG00000001768(Rin2)	56.3653	-1.93875	0.827161	-2.34387	0.019085	0.111494	Down	Ras and Rab interactor 2
ENSMUSG00000020899(Pfas)	28.5933	2.39659	1.15788	2.06981	0.0384704	0.173098	Up	phosphoribosylformylglycinamidine synthase (FGAR amidotransferase)
ENSMUSG00000020898(Ctc1)	111.449	2.34423	0.725681	3.23039	0.00123621	0.0182278	Up	CTS telomere maintenance complex component 1
ENSMUSG00000096957(E230013L22Rik)	439.251	3.04379	0.720191	4.22637	2.37494e-05	0.00121089	Up	RIKEN cDNA E230013L22 gene
ENSMUSG00000031577(Tti2)	707.189	2.29838	0.66358	3.46361	0.000532985	0.0101259	Up	TELO2 interacting protein 2
ENSMUSG00000023279(Bmp15)	4535.23	-2.8718	0.640351	-4.48473	7.30059e-06	0.000527941	Down	bone morphogenetic protein 15
ENSMUSG00000030199(Etv6)	65.0218	2.04203	0.838196	2.43622	0.0148417	0.0945234	Up	ets variant 6
ENSMUSG00000092241(Gm20522)	49.8629	2.7765	0.910491	3.04945	0.00229259	0.0271979	Up	predicted gene 20522
ENSMUSG00000106878(Gm17808)	4.56451	5.77928	2.43448	2.37393	0.0175999	NA	Up	NA
ENSMUSG00000022635(Zcrb1)	597.017	1.83375	0.587736	3.12002	0.00180838	0.0232959	Up	zinc finger CCHC-type and RNA binding motif 1
ENSMUSG00000039182(AW209491)	72.5977	3.49957	0.829541	4.21868	2.45739e-05	0.00122339	Up	expressed sequence AW209491
ENSMUSG00000029621(Arpc1a)	578.938	1.32142	0.649244	2.03531	0.0418193	0.182818	Up	actin related protein 2/3 complex, subunit 1A
ENSMUSG00000029627(Zkscan14)	194.876	1.62011	0.757838	2.13781	0.0325321	0.156757	Up	zinc finger with KRAB and SCAN domains 14
ENSMUSG00000029625(Cpsf4)	72.2213	1.75044	0.782849	2.23599	0.0253524	0.133335	Up	cleavage and polyadenylation specific factor 4
ENSMUSG00000029624(Ptcd1)	585.612	1.99302	0.613089	3.25079	0.00115085	0.0173209	Up	pentatricopeptide repeat domain 1
ENSMUSG00000110123(Gm18562)	33.9989	-1.99929	0.941858	-2.12271	0.0337786	0.160375	Down	NA
ENSMUSG00000020707(Rnf135)	30.7019	3.80634	1.13182	3.36303	0.000770922	0.0130665	Up	ring finger protein 135
ENSMUSG00000020706(Ftsj3)	149.624	2.85789	0.808466	3.53495	0.000407846	0.00828055	Up	FtsJ RNA methyltransferase homolog 3 (E. coli)
ENSMUSG00000014444(Piezo1)	10.4482	4.4573	1.68184	2.65026	0.00804305	0.0626295	Up	piezo-type mechanosensitive ion channel component 1
ENSMUSG00000025362(Rps26)	1267.45	2.42829	0.667492	3.63793	0.000274835	0.00649219	Up	ribosomal protein S26
ENSMUSG00000025364(Pa2g4)	2219.46	1.62184	0.720554	2.25083	0.0243965	0.130203	Up	proliferation-associated 2G4
ENSMUSG00000035476(Tab3)	200.611	-1.30345	0.633188	-2.05855	0.0395376	0.176426	Down	TGF-beta activated kinase 1/MAP3K7 binding protein 3
ENSMUSG00000028289(Epha7)	17.3903	-2.44503	1.18943	-2.05563	0.0398182	0.177403	Down	Eph receptor A7
ENSMUSG00000049969(Plekhf2)	377.727	2.02591	0.687666	2.94606	0.00321848	0.034163	Up	pleckstrin homology domain containing, family F (with FYVE domain) member 2
ENSMUSG00000103034(Gm8797)	215.227	1.88897	0.739705	2.55368	0.0106592	0.0759025	Up	NA
ENSMUSG00000032126(Hmbs)	626.594	1.93964	0.616629	3.14556	0.0016577	0.0219627	Up	hydroxymethylbilane synthase
ENSMUSG00000032127(Vps11)	79.7104	2.06925	0.771433	2.68235	0.00731065	0.0585594	Up	VPS11, CORVET/HOPS core subunit
ENSMUSG00000032123(Dpagt1)	182.618	1.97081	0.6378	3.09001	0.00200152	0.0248007	Up	dolichyl-phosphate (UDP-N-acetylglucosamine) acetylglucosaminephosphotransferase 1 (GlcNAc-1-P transferase)
ENSMUSG00000071379(Hpcal1)	815.671	-1.40188	0.700639	-2.00086	0.0454079	0.192121	Down	hippocalcin-like 1
ENSMUSG00000073838(Tufm)	122.373	3.75669	1.05423	3.56346	0.000366	0.00768896	Up	Tu translation elongation factor, mitochondrial
ENSMUSG00000084111(Gm15710)	298.072	2.80673	0.839551	3.34314	0.000828367	0.0136564	Up	NA
ENSMUSG00000040952(Rps19)	931.887	2.53126	0.696986	3.63172	0.000281542	0.00655162	Up	ribosomal protein S19
ENSMUSG00000070568(Slc6a21)	25.9142	-2.65352	1.12608	-2.35643	0.0184514	0.108844	Down	solute carrier family 6 member 21
ENSMUSG00000020074(Ccar1)	1675.64	1.44917	0.585028	2.47709	0.0132459	0.0878429	Up	cell division cycle and apoptosis regulator 1
ENSMUSG00000023008(Fmnl3)	182.538	-2.32175	0.666295	-3.48457	0.000492935	0.00955903	Down	formin-like 3
ENSMUSG00000021103(Mnat1)	156.996	1.65676	0.673154	2.46119	0.0138478	0.0903764	Up	menage a trois 1
ENSMUSG00000092368(A930015D03Rik)	261.216	3.33783	0.65695	5.0808	3.75847e-07	6.77062e-05	Up	NA
ENSMUSG00000034462(Pkd2)	38.5821	-1.85079	0.910534	-2.03265	0.0420882	0.183217	Down	polycystin 2, transient receptor potential cation channel
ENSMUSG00000042569(Dhrs7b)	76.9965	3.42601	0.849465	4.03314	5.50354e-05	0.00216691	Up	dehydrogenase/reductase (SDR family) member 7B
ENSMUSG00000022706(Mrpl40)	1350.28	1.33654	0.58275	2.29351	0.0218186	0.121258	Up	mitochondrial ribosomal protein L40
ENSMUSG00000020330(Hmmr)	835.362	1.30591	0.663887	1.96707	0.0491754	0.200889	Up	hyaluronan mediated motility receptor (RHAMM)
ENSMUSG00000017485(Top2b)	42.664	-1.78166	0.833829	-2.13672	0.0326211	0.156891	Down	topoisomerase (DNA) II beta
ENSMUSG00000024640(Psat1)	877.745	2.67692	0.73795	3.62751	0.000286169	0.00663379	Up	phosphoserine aminotransferase 1
ENSMUSG00000041141(Pnmal1)	4.05979	-5.38424	2.53359	-2.12514	0.0335746	NA	Down	PNMA-like 1
ENSMUSG00000006392(Med8)	183.481	2.07863	0.659591	3.15139	0.00162493	0.0217188	Up	mediator complex subunit 8
ENSMUSG00000006398(Cdc20)	1691.78	2.33777	0.655207	3.56799	0.000359728	0.00760119	Up	cell division cycle 20
ENSMUSG00000090319(Gm4462)	66.8226	3.03896	0.772982	3.93147	8.44275e-05	0.00289687	Up	NA
ENSMUSG00000061904(Slc25a3)	1089.57	2.28935	0.784028	2.91999	0.00350046	0.0359982	Up	solute carrier family 25 (mitochondrial carrier, phosphate carrier), member 3
ENSMUSG00000085241(Snhg3)	118.423	3.15828	0.889996	3.54864	0.000387224	0.00796883	Up	NA
ENSMUSG00000097930(C330002G04Rik)	18.4205	-2.60758	1.12537	-2.31709	0.0204987	0.116363	Down	NA
ENSMUSG00000095437(Gm23606)	25.6465	2.30543	1.02574	2.24757	0.0246037	0.131039	Up	NA
ENSMUSG00000106680(Gm43852)	9.29867	3.68113	1.71319	2.1487	0.0316586	0.153769	Up	NA
ENSMUSG00000109881(Gm45507)	1492.06	2.79665	0.637327	4.3881	1.14346e-05	0.000730806	Up	NA
ENSMUSG00000018076(Med13l)	182.546	-1.37118	0.654497	-2.09502	0.0361693	0.167701	Down	mediator complex subunit 13-like
ENSMUSG00000061286(Exosc5)	250.607	2.7424	0.86436	3.17275	0.00151004	0.0206145	Up	exosome component 5
ENSMUSG00000062743(Zfp677)	170.439	1.9364	0.650983	2.97459	0.00293385	0.0320797	Up	zinc finger protein 677
ENSMUSG00000067995(Gtf2f2)	996.154	2.76629	0.681301	4.06031	4.9008e-05	0.002008	Up	general transcription factor IIF, polypeptide 2
ENSMUSG00000093770(Obox3-ps4)	195.778	2.19786	0.674777	3.25716	0.00112533	0.0170172	Up	NA
ENSMUSG00000108592(Gm38973)	28.4354	3.10697	1.04545	2.97188	0.00295978	0.032266	Up	NA
ENSMUSG00000108591(Particl)	105.838	2.48007	0.862304	2.8761	0.00402628	0.0395092	Up	NA
ENSMUSG00000060427(Zfp868)	124.322	1.45186	0.709432	2.04651	0.0407061	0.179727	Up	zinc finger protein 868
ENSMUSG00000054196(Cthrc1)	130.129	-1.61729	0.766119	-2.11101	0.0347713	0.163676	Down	collagen triple helix repeat containing 1
ENSMUSG00000033542(Arhgef5)	5.7519	-4.3081	2.18576	-1.97099	0.0487254	NA	Down	Rho guanine nucleotide exchange factor (GEF) 5
ENSMUSG00000036718(Micall2)	11.2057	-4.33768	1.63445	-2.6539	0.00795665	0.0622505	Down	MICAL-like 2
ENSMUSG00000097103(Gm2885)	74.5562	-1.93851	0.952632	-2.0349	0.0418613	0.182839	Down	NA
ENSMUSG00000020918(Kat2a)	87.1503	2.32309	0.875475	2.65352	0.00796582	0.0622625	Up	K(lysine) acetyltransferase 2A
ENSMUSG00000020910(Adprm)	87.5607	1.63716	0.757736	2.16059	0.0307267	0.151116	Up	ADP-ribose/CDP-alcohol diphosphatase, manganese dependent
ENSMUSG00000109313(Gm44693)	161.557	1.61297	0.703941	2.29135	0.0219433	0.121532	Up	NA
ENSMUSG00000029188(Slc34a2)	534.821	1.70686	0.736602	2.3172	0.0204928	0.116363	Up	solute carrier family 34 (sodium phosphate), member 2
ENSMUSG00000026989(Dapl1)	80.4907	-2.36931	0.826214	-2.86768	0.00413499	0.0400063	Down	death associated protein-like 1
ENSMUSG00000034663(Bmp2k)	736.31	-1.49394	0.733052	-2.03797	0.0415529	0.1821	Down	BMP2 inducible kinase
ENSMUSG00000021665(Hexb)	416.079	2.11874	0.659176	3.21423	0.00130794	0.0188267	Up	hexosaminidase B
ENSMUSG00000032624(Eml4)	166.167	-1.70927	0.646078	-2.64562	0.00815425	0.0631971	Down	echinoderm microtubule associated protein like 4
ENSMUSG00000032623(Oas1d)	3790.31	1.91722	0.797727	2.40336	0.0162452	0.100207	Up	2'-5' oligoadenylate synthetase 1D
ENSMUSG00000028587(Orc1)	357.761	1.78255	0.632339	2.81898	0.00481772	0.0441648	Up	origin recognition complex, subunit 1
ENSMUSG00000028581(Laptm5)	39.0207	-2.97944	1.15392	-2.58202	0.00982251	0.0720357	Down	lysosomal-associated protein transmembrane 5
ENSMUSG00000028583(Pdpn)	251.562	1.70335	0.686737	2.48036	0.013125	0.0872642	Up	podoplanin
ENSMUSG00000025758(Plk4)	2121.06	-1.53106	0.646047	-2.36989	0.0177933	0.106379	Down	polo like kinase 4
ENSMUSG00000028322(Exosc3)	743.619	1.49899	0.603515	2.48377	0.0130001	0.0868474	Up	exosome component 3
ENSMUSG00000020135(Apc2)	42.5017	2.45312	0.937308	2.6172	0.00886543	0.0670485	Up	APC regulator of WNT signaling pathway 2
ENSMUSG00000020137(Thap2)	34.8684	-2.14429	0.925491	-2.31692	0.0205078	0.116363	Down	THAP domain containing, apoptosis associated protein 2
ENSMUSG00000020132(Rab21)	151.54	-1.86741	0.678056	-2.75406	0.00588602	0.0504425	Down	RAB21, member RAS oncogene family
ENSMUSG00000020133(2310011J03Rik)	77.6297	2.79997	0.906267	3.08957	0.00200449	0.0248182	Up	RIKEN cDNA 2310011J03 gene
ENSMUSG00000044352(Sowaha)	11.8102	3.57734	1.54632	2.31346	0.0206975	0.116925	Up	sosondowah ankyrin repeat domain family member A
ENSMUSG00000086593(Gm16548)	135.476	-2.40596	0.696521	-3.45425	0.000551819	0.0103258	Down	NA
ENSMUSG00000086591(Dnah2os)	19.653	3.11101	1.23357	2.52196	0.0116703	0.0809429	Up	NA
ENSMUSG00000086598(Btbd18)	328.444	2.32733	0.724185	3.21373	0.00131025	0.0188449	Up	BTB (POZ) domain containing 18
ENSMUSG00000027500(Stmn2)	12.7707	-4.53647	1.56923	-2.89089	0.00384157	0.0383333	Down	stathmin-like 2
ENSMUSG00000109396(Gm4565)	20.9133	3.6044	1.14985	3.13468	0.00172044	0.0225145	Up	predicted gene 4565
ENSMUSG00000066478(Gm5745)	38.1698	6.37613	1.53226	4.16126	3.16495e-05	0.00148442	Up	NA
ENSMUSG00000029844(Hoxa1)	38.6096	-2.90258	0.986757	-2.94153	0.00326593	0.0344851	Down	homeobox A1
ENSMUSG00000098975(Gm27177)	5.01775	-5.68922	2.71406	-2.0962	0.0360644	NA	Down	NA
ENSMUSG00000047921(Trappc9)	85.065	-1.58478	0.724651	-2.18696	0.0287455	0.144756	Down	trafficking protein particle complex 9
ENSMUSG00000034343(Ube2f)	180.994	1.83679	0.653087	2.81247	0.00491621	0.0447513	Up	ubiquitin-conjugating enzyme E2F (putative)
ENSMUSG00000083773(Gm13394)	52.4679	4.46973	0.951575	4.69719	2.63763e-06	0.000264205	Up	NA
ENSMUSG00000034349(Smc4)	668.213	1.37485	0.585599	2.34777	0.0188861	0.11076	Up	structural maintenance of chromosomes 4
ENSMUSG00000001558(Klhl10)	177.994	2.44584	0.994904	2.45837	0.0139569	0.0908653	Up	kelch-like 10
ENSMUSG00000082820(Gm13803)	71.163	2.54497	0.75539	3.36908	0.000754183	0.0129182	Up	NA
ENSMUSG00000017057(Il13ra1)	12.8457	-2.6464	1.30212	-2.03238	0.0421153	0.183274	Down	interleukin 13 receptor, alpha 1
ENSMUSG00000000600(Krit1)	80.0264	2.146	0.961186	2.23266	0.0255715	0.133665	Up	KRIT1, ankyrin repeat containing
ENSMUSG00000112139(Gm47431)	43.4969	2.67868	0.882573	3.03508	0.00240471	0.0281506	Up	NA
ENSMUSG00000034210(Efcab14)	718.654	-1.42991	0.635815	-2.24893	0.0245167	0.130691	Down	EF-hand calcium binding domain 14
ENSMUSG00000115483(Gm9732)	60.9701	1.56831	0.770269	2.03605	0.0417449	0.182713	Up	NA
ENSMUSG00000014771(Pdcd2)	144.164	2.1365	0.684541	3.12107	0.00180195	0.0232935	Up	programmed cell death 2
ENSMUSG00000040009(Gnaz)	17.6964	-2.29519	1.15195	-1.99245	0.0463219	0.194088	Down	guanine nucleotide binding protein, alpha z subunit
ENSMUSG00000038555(Reep2)	169.585	-3.47146	0.687416	-5.05001	4.41783e-07	7.63695e-05	Down	receptor accessory protein 2
ENSMUSG00000060143(Gm10076)	593.693	2.8283	0.736924	3.83798	0.000124051	0.00375276	Up	NA
ENSMUSG00000039067(Psmd7)	870.906	2.24675	0.734013	3.06091	0.00220666	0.026599	Up	proteasome (prosome, macropain) 26S subunit, non-ATPase, 7
ENSMUSG00000025511(Tspan4)	103.521	1.96965	0.793802	2.48128	0.0130911	0.0871348	Up	tetraspanin 4
ENSMUSG00000023827(Agpat4)	22.2848	-2.78033	1.06116	-2.62008	0.008791	0.0667079	Down	1-acylglycerol-3-phosphate O-acyltransferase 4 (lysophosphatidic acid acyltransferase, delta)
ENSMUSG00000053368(Rxfp2)	13.2693	-2.93409	1.31077	-2.23845	0.0251919	0.132944	Down	relaxin/insulin-like family peptide receptor 2
ENSMUSG00000036026(Tmem63b)	88.1301	-2.3175	0.727027	-3.18765	0.00143436	0.0199197	Down	transmembrane protein 63b
ENSMUSG00000031320(Rps4x)	652.325	2.3545	0.742174	3.17244	0.00151165	0.0206145	Up	ribosomal protein S4, X-linked
ENSMUSG00000031327(Chic1)	63.0216	1.82597	0.891731	2.04767	0.0405925	0.179472	Up	cysteine-rich hydrophobic domain 1
ENSMUSG00000036693(Nop14)	193.656	1.95287	0.780064	2.50347	0.0122982	0.0836505	Up	NOP14 nucleolar protein
ENSMUSG00000039873(Neurl2)	58.6032	2.9824	0.874726	3.40952	0.000650762	0.0116374	Up	neuralized E3 ubiquitin protein ligase 2
ENSMUSG00000116114(Gm35853)	32.3491	-3.2234	0.963699	-3.34482	0.000823345	0.0135983	Down	NA
ENSMUSG00000039879(Heca)	109.009	-1.93701	0.689342	-2.80993	0.00495516	0.0449748	Down	hdc homolog, cell cycle regulator
ENSMUSG00000019179(Mdh2)	1880.29	2.80014	0.6309	4.43832	9.06633e-06	0.000618658	Up	malate dehydrogenase 2, NAD (mitochondrial)
ENSMUSG00000071041(Impdh2-ps)	1030.46	3.31585	0.866814	3.82533	0.000130599	0.00385808	Up	inosine monophosphate dehydrogenase 2, pseudogene
ENSMUSG00000038582(Pptc7)	353.903	-1.22829	0.617022	-1.99067	0.0465172	0.194368	Down	PTC7 protein phosphatase homolog
ENSMUSG00000035161(Ints6)	44.0033	2.39881	0.834618	2.87414	0.00405124	0.0395861	Up	integrator complex subunit 6
ENSMUSG00000030200(Bcl2l14)	195.528	2.30791	0.773706	2.98293	0.00285508	0.0315033	Up	BCL2-like 14 (apoptosis facilitator)
ENSMUSG00000024597(Slc12a2)	428.54	1.84624	0.727644	2.53729	0.0111714	0.0781093	Up	solute carrier family 12, member 2
ENSMUSG00000105238(Gm44357)	35.5358	2.3329	1.05886	2.20321	0.02758	0.140857	Up	NA
ENSMUSG00000038056(Kmt2c)	1541.03	-1.16356	0.588626	-1.97674	0.048071	0.19838	Down	lysine (K)-specific methyltransferase 2C
ENSMUSG00000022304(Dpys)	100.453	-1.80844	0.753262	-2.40081	0.0163587	0.100756	Down	dihydropyrimidinase
ENSMUSG00000035183(Slc24a5)	337.831	1.51017	0.75205	2.00808	0.044635	0.190275	Up	solute carrier family 24, member 5
ENSMUSG00000069089(Cdk7)	778.831	2.02307	0.64993	3.11275	0.00185352	0.0237092	Up	cyclin-dependent kinase 7
ENSMUSG00000069083(Gm10259)	302.352	4.91397	0.977486	5.02715	4.97824e-07	8.21455e-05	Up	NA
ENSMUSG00000025651(Uqcrc1)	243.972	2.22711	0.810751	2.74697	0.00601488	0.0512804	Up	ubiquinol-cytochrome c reductase core protein 1
ENSMUSG00000114188(Gm40849)	14.7607	4.97954	1.52949	3.25568	0.00113121	0.0170536	Up	NA
ENSMUSG00000021149(Gtpbp4)	1351.43	2.06067	0.697913	2.95262	0.00315088	0.0337414	Up	GTP binding protein 4
ENSMUSG00000071866(Ppia)	351.825	3.50327	0.756673	4.62983	3.65966e-06	0.000332132	Up	peptidylprolyl isomerase A
ENSMUSG00000071867(Gm6304)	12.9204	4.17199	1.59878	2.60949	0.00906781	0.0680505	Up	NA
ENSMUSG00000071862(Lrrtm2)	20.2552	-2.36356	1.08238	-2.18367	0.0289864	0.14534	Down	leucine rich repeat transmembrane neuronal 2
ENSMUSG00000114237(Gm48694)	7.74909	6.54388	2.12763	3.07567	0.00210032	0.0255912	Up	NA
ENSMUSG00000024013(Fgd2)	12.9908	-5.555	1.84322	-3.01374	0.00258046	0.0293839	Down	FYVE, RhoGEF and PH domain containing 2
ENSMUSG00000042262(Ccr8)	23.4801	3.07324	1.25236	2.45396	0.0141294	0.0916591	Up	chemokine (C-C motif) receptor 8
ENSMUSG00000042265(Trem1)	9.24444	-4.16942	1.78643	-2.33394	0.019599	0.113329	Down	triggering receptor expressed on myeloid cells 1
ENSMUSG00000042268(Slc26a9)	58.0113	-2.03523	0.831132	-2.44874	0.0143357	0.0925672	Down	solute carrier family 26, member 9
ENSMUSG00000001827(Folr1)	1250.39	2.43606	0.765353	3.18293	0.00145794	0.0201394	Up	folate receptor 1 (adult)
ENSMUSG00000040648(Ppip5k2)	925.329	-1.86388	0.590076	-3.15872	0.00158466	0.0213285	Down	diphosphoinositol pentakisphosphate kinase 2
ENSMUSG00000051147(Nat2)	12.2708	3.30702	1.60076	2.06591	0.0388373	0.174187	Up	N-acetyltransferase 2 (arylamine N-acetyltransferase)
ENSMUSG00000027099(Mtx2)	139.075	2.63863	0.943413	2.7969	0.00515954	0.0461789	Up	metaxin 2
ENSMUSG00000026321(Tnfrsf11a)	16.6599	-3.0704	1.217	-2.52292	0.0116386	0.0808155	Down	tumor necrosis factor receptor superfamily, member 11a, NFKB activator
ENSMUSG00000002107(Celf2)	315.663	-1.38619	0.684903	-2.02393	0.0429776	0.185338	Down	CUGBP, Elav-like family member 2
ENSMUSG00000002102(Psmc3)	227.665	1.58757	0.665525	2.38544	0.0170586	0.103348	Up	proteasome (prosome, macropain) 26S subunit, ATPase 3
ENSMUSG00000093948(Gm10378)	52.6924	1.94777	0.911484	2.13693	0.0326039	0.156885	Up	NA
ENSMUSG00000046179(E2f8)	41.9823	-2.73242	0.872972	-3.13002	0.00174795	0.0227774	Down	E2F transcription factor 8
ENSMUSG00000094005(Gm12625)	684.776	1.90233	0.883695	2.15269	0.0313427	0.152973	Up	NA
ENSMUSG00000080268(Brms1)	238.312	2.53563	0.706082	3.59112	0.000329258	0.00724048	Up	breast cancer metastasis-suppressor 1
ENSMUSG00000054302(Eapp)	400.259	1.56467	0.625154	2.50286	0.0123195	0.0837398	Up	E2F-associated phosphoprotein
ENSMUSG00000019373(Cops3)	327.39	1.894	0.672205	2.8176	0.00483844	0.0442654	Up	COP9 signalosome subunit 3
ENSMUSG00000019370(Calm3)	207.86	1.66009	0.688724	2.41039	0.0159356	0.0989558	Up	calmodulin 3
ENSMUSG00000015711(Prune1)	183.928	-1.30906	0.636023	-2.05819	0.0395718	0.176522	Down	prune exopolyphosphatase
ENSMUSG00000079009(Gm14139)	63.0047	1.92076	0.835754	2.29824	0.0215481	0.120049	Up	predicted gene 14139
ENSMUSG00000097537(2610020C07Rik)	129.207	1.55535	0.746995	2.08215	0.0373292	0.170199	Up	NA
ENSMUSG00000000416(Cttnbp2)	14.7253	-3.0438	1.25951	-2.41665	0.0156639	0.0981075	Down	cortactin binding protein 2
ENSMUSG00000050373(Snx21)	63.4026	2.45799	0.893379	2.75135	0.00593507	0.050743	Up	sorting nexin family member 21
ENSMUSG00000022142(Nup155)	127.948	1.73579	0.812258	2.137	0.0325981	0.156885	Up	nucleoporin 155
ENSMUSG00000021639(Gtf2h2)	329.127	3.12963	0.718139	4.35797	1.31273e-05	0.000778674	Up	general transcription factor II H, polypeptide 2
ENSMUSG00000115142(Gm33251)	3.86331	-5.3121	2.58384	-2.0559	0.0397923	NA	Down	NA
ENSMUSG00000051427(Ccdc157)	15.8094	2.57133	1.25244	2.05306	0.0400668	0.178074	Up	coiled-coil domain containing 157
ENSMUSG00000002524(Puf60)	210.04	2.67201	0.71295	3.74783	0.000178373	0.00481794	Up	poly-U binding splicing factor 60
ENSMUSG00000090083(Rnf8)	204.409	1.75987	0.656639	2.68011	0.00735974	0.058797	Up	ring finger protein 8
ENSMUSG00000090081(Gm16587)	202.197	-2.20392	0.763628	-2.88611	0.00390035	0.0386613	Down	NA
ENSMUSG00000090087(Gm15939)	32.5643	-1.98051	0.963245	-2.05608	0.0397749	0.177266	Down	NA
ENSMUSG00000090084(Srpx)	6.36867	-6.03324	2.27415	-2.65297	0.00797877	0.0622625	Down	sushi-repeat-containing protein
ENSMUSG00000025495(Ptdss2)	1008.19	2.32898	0.742078	3.13846	0.00169838	0.0223224	Up	phosphatidylserine synthase 2
ENSMUSG00000035960(Apex1)	883.374	2.76063	0.66708	4.13837	3.49777e-05	0.00158324	Up	apurinic/apyrimidinic endonuclease 1
ENSMUSG00000035963(Odf3l2)	4.30542	-5.46864	2.47071	-2.21339	0.0268711	NA	Down	outer dense fiber of sperm tails 3-like 2
ENSMUSG00000028172(Tacr3)	112.721	1.39406	0.695785	2.00357	0.0451157	0.191555	Up	tachykinin receptor 3
ENSMUSG00000028173(Wls)	62.5394	-1.82004	0.776257	-2.34464	0.0190457	0.111399	Down	wntless WNT ligand secretion mediator
ENSMUSG00000028175(Depdc1a)	97.0361	2.09989	0.728389	2.88293	0.00394001	0.0389092	Up	DEP domain containing 1a
ENSMUSG00000116883(AC164424.1)	11.6748	2.9182	1.39789	2.08758	0.0368361	0.16914	Up	NA
ENSMUSG00000107092(Gm7993)	377.802	1.81102	0.697288	2.59723	0.00939782	0.0698811	Up	NA
ENSMUSG00000091021(Gm17300)	149.96	3.22867	0.706209	4.57184	4.83463e-06	0.000410063	Up	NA
ENSMUSG00000018761(Mpdu1)	216.818	3.98533	0.755435	5.27554	1.32363e-07	3.08016e-05	Up	mannose-P-dolichol utilization defect 1
ENSMUSG00000091028(Gm10722)	45.7234	4.26222	1.06979	3.98417	6.77164e-05	0.00246396	Up	NA
ENSMUSG00000102923(Gm31728)	15.8317	-4.36834	1.44564	-3.02174	0.00251328	0.0289091	Down	NA
ENSMUSG00000054469(Lclat1)	313.962	1.61691	0.739589	2.18623	0.0287985	0.144839	Up	lysocardiolipin acyltransferase 1
ENSMUSG00000063058(Prr23a2)	19.3087	2.47248	1.09132	2.26559	0.0234765	0.127592	Up	proline rich 23A, member 2
ENSMUSG00000027253(Lrp4)	15.0375	-2.56846	1.28366	-2.00088	0.0454048	0.192121	Down	low density lipoprotein receptor-related protein 4
ENSMUSG00000032637(Atxn2l)	232.17	-1.74324	0.7392	-2.35828	0.0183599	0.108515	Down	ataxin 2-like
ENSMUSG00000026121(Sema4c)	5.18614	-5.73751	2.3665	-2.42447	0.0153307	NA	Down	sema domain, immunoglobulin domain (Ig), transmembrane domain (TM) and short cytoplasmic domain, (semaphorin) 4C
ENSMUSG00000026127(Imp4)	1686.13	2.49067	0.664423	3.74862	0.000177808	0.004817	Up	IMP4, U3 small nucleolar ribonucleoprotein
ENSMUSG00000034171(Faah)	15.8943	-2.40033	1.20262	-1.99591	0.0459437	0.193374	Down	fatty acid amide hydrolase
ENSMUSG00000073725(Lmbrd1)	78.9765	1.54305	0.764152	2.0193	0.0434565	0.18687	Up	LMBR1 domain containing 1
ENSMUSG00000073724(Pramel4)	310.15	3.18244	0.941547	3.38001	0.000724843	0.012578	Up	PRAME like 4
ENSMUSG00000073723(Gm13102)	105.703	2.00514	0.842276	2.38062	0.0172833	0.104119	Up	predicted gene 13102
ENSMUSG00000074513(Arfip1)	574.91	-1.32499	0.594406	-2.2291	0.0258074	0.134375	Down	ADP-ribosylation factor interacting protein 1
ENSMUSG00000003233(Dvl3)	88.8375	-1.97595	0.755732	-2.61462	0.00893262	0.0674443	Down	dishevelled segment polarity protein 3
ENSMUSG00000051723(Rpl31-ps13)	16.2075	2.78541	1.29257	2.15494	0.0311663	0.15248	Up	NA
ENSMUSG00000069117(Gm10260)	89.2371	4.99379	0.900323	5.54667	2.91157e-08	9.27156e-06	Up	NA
ENSMUSG00000029345(Tfip11)	84.8154	1.82896	0.863525	2.11802	0.0341735	0.161532	Up	tuftelin interacting protein 11
ENSMUSG00000029348(Asphd2)	28.6812	-5.23743	1.29739	-4.0369	5.41621e-05	0.00214182	Down	aspartate beta-hydroxylase domain containing 2
ENSMUSG00000075390(Rpl36-ps8)	150.225	2.80971	0.873169	3.21783	0.00129164	0.0187205	Up	NA
ENSMUSG00000028437(Ubap1)	481.511	1.90505	0.6898	2.76174	0.00574941	0.0496468	Up	ubiquitin-associated protein 1
ENSMUSG00000028438(Kif24)	71.5272	-1.59525	0.764764	-2.08593	0.0369845	0.169563	Down	kinesin family member 24
ENSMUSG00000078512(Pramef6)	61.3611	2.04069	0.810723	2.51712	0.0118318	0.0815643	Up	PRAME like 11
ENSMUSG00000078511(Pramef25)	277.229	2.43726	0.633386	3.84799	0.000119092	0.00364527	Up	PRAME like 16
ENSMUSG00000071470(Ccnb1ip1)	336.227	2.8311	0.692267	4.08961	4.32098e-05	0.00183527	Up	cyclin B1 interacting protein 1
ENSMUSG00000006310(Zbtb32)	93.3178	1.55183	0.748143	2.07424	0.0380572	0.171963	Up	zinc finger and BTB domain containing 32
ENSMUSG00000006313(Upk1a)	87.2818	2.35994	0.823119	2.86707	0.00414293	0.0400198	Up	uroplakin 1A
ENSMUSG00000087370(Tmem170b)	16.5274	-4.01201	1.3828	-2.90136	0.00371549	0.0374793	Down	transmembrane protein 170B
ENSMUSG00000079641(Rpl39)	381.056	1.47886	0.644952	2.29297	0.0218497	0.121346	Up	ribosomal protein L39
ENSMUSG00000081434(Gm14165)	48.1063	4.065	0.936831	4.3391	1.4307e-05	0.000824401	Up	NA
ENSMUSG00000086429(Gt(ROSA)26Sor)	282.465	2.54324	0.645035	3.94279	8.05407e-05	0.00279094	Up	gene trap ROSA 26, Philippe Soriano
ENSMUSG00000041729(Coro2b)	59.3163	-2.41174	0.823044	-2.93026	0.00338675	0.0351902	Down	coronin, actin binding protein, 2B
ENSMUSG00000085939(Cd63-ps)	1177.59	3.00841	0.66169	4.54656	5.453e-06	0.000437953	Up	NA
ENSMUSG00000058581(Gm5801)	19.4861	2.47771	1.21882	2.03287	0.0420655	0.183189	Up	NA
ENSMUSG00000058587(Tmod3)	193.165	1.71628	0.655035	2.62014	0.00878944	0.0667079	Up	tropomodulin 3
ENSMUSG00000072582(Ptrh2)	171.109	1.8599	0.772159	2.4087	0.0160094	0.0991426	Up	peptidyl-tRNA hydrolase 2
ENSMUSG00000066772(Obox3)	868.884	2.14355	0.626304	3.42255	0.00062037	0.0112491	Up	oocyte specific homeobox 3
ENSMUSG00000047180(Neurl3)	6.77567	-6.12309	2.19055	-2.79523	0.00518621	0.0463263	Down	neuralized E3 ubiquitin protein ligase 3
ENSMUSG00000097825(9630001P10Rik)	6.52302	-6.06851	2.30368	-2.63427	0.00843179	0.0648223	Down	NA
ENSMUSG00000050914(Ankrd37)	206.711	2.36253	0.657549	3.59293	0.000326975	0.00721133	Up	ankyrin repeat domain 37
ENSMUSG00000050917(Fgf4)	149.562	2.57323	0.664035	3.87514	0.000106565	0.00339345	Up	fibroblast growth factor 4
ENSMUSG00000061207(Stk19)	133.045	2.07061	0.793104	2.61077	0.00903383	0.067954	Up	serine/threonine kinase 19
ENSMUSG00000022206(Npr3)	22.893	-2.44719	1.16064	-2.10849	0.0349889	0.164444	Down	natriuretic peptide receptor 3
ENSMUSG00000113394(Gm48436)	628.782	2.80639	0.616617	4.55127	5.33234e-06	0.000433322	Up	NA
ENSMUSG00000113390(Gm32635)	157.393	-2.29062	0.735936	-3.11253	0.00185493	0.0237105	Down	NA
ENSMUSG00000037772(Mrpl23)	65.0854	2.59182	0.86411	2.99941	0.002705	0.0304203	Up	mitochondrial ribosomal protein L23
ENSMUSG00000054115(Skp2)	175.507	1.55218	0.701018	2.21418	0.0268161	0.138082	Up	S-phase kinase-associated protein 2
ENSMUSG00000109394(A230057D06Rik)	56.172	-2.03816	0.839814	-2.42692	0.0152276	0.0963374	Down	NA
ENSMUSG00000097180(2700038G22Rik)	155.466	2.78567	0.770229	3.61667	0.000298416	0.0067868	Up	RIKEN cDNA 2700038G22 gene
ENSMUSG00000057113(Npm1)	3931.91	1.83243	0.61776	2.96625	0.0030146	0.0326091	Up	nucleophosmin 1
ENSMUSG00000025869(Nop16)	1324.49	2.67519	0.657877	4.0664	4.77446e-05	0.00196957	Up	NOP16 nucleolar protein
ENSMUSG00000069189(Zdhhc11)	5.89144	-5.92111	2.26387	-2.61549	0.00891002	NA	Down	zinc finger, DHHC domain containing 11
ENSMUSG00000029103(Lrpap1)	338.619	1.60214	0.683532	2.34391	0.0190826	0.111494	Up	low density lipoprotein receptor-related protein associated protein 1
ENSMUSG00000029108(Pcdh7)	11.7824	-3.93103	1.5611	-2.51811	0.0117987	0.0814661	Down	protocadherin 7
ENSMUSG00000110608(Gm8838)	3.62118	-5.21903	2.60246	-2.00542	0.0449178	NA	Down	NA
ENSMUSG00000043702(Pde12)	123.451	1.40724	0.705896	1.99355	0.0462011	0.19393	Up	phosphodiesterase 12
ENSMUSG00000025283(Sat1)	2807.66	2.44609	0.698819	3.50032	0.000464701	0.00911869	Up	spermidine/spermine N1-acetyl transferase 1
ENSMUSG00000025287(Acot9)	148.622	1.85495	0.724856	2.55906	0.0104956	0.0750315	Up	acyl-CoA thioesterase 9
ENSMUSG00000022489(Pde1b)	28.2889	-2.67524	0.988769	-2.70563	0.00681752	0.0558667	Down	phosphodiesterase 1B, Ca2+-calmodulin dependent
ENSMUSG00000022483(Col2a1)	17.5167	-2.85635	1.16584	-2.45003	0.0142844	0.092349	Down	collagen, type II, alpha 1
ENSMUSG00000035211(Xrra1)	4.08436	-5.39249	2.51965	-2.14017	0.0323407	NA	Down	X-ray radiation resistance associated 1
ENSMUSG00000062933(Gm10123)	1207.06	2.68081	0.737674	3.63414	0.000278906	0.00651535	Up	NA
ENSMUSG00000025133(Ints4)	259.523	1.4035	0.677927	2.07029	0.0384253	0.173023	Up	integrator complex subunit 4
ENSMUSG00000025137(Pcyt2)	65.7597	2.05951	0.950381	2.16704	0.030232	0.149439	Up	phosphate cytidylyltransferase 2, ethanolamine
ENSMUSG00000025134(Alyref)	851.942	1.97835	0.712636	2.7761	0.00550159	0.0482745	Up	Aly/REF export factor
ENSMUSG00000024427(Spry4)	1243.81	-1.43636	0.620508	-2.31481	0.0206231	0.116723	Down	sprouty RTK signaling antagonist 4
ENSMUSG00000032915(Adgre4)	71.7971	-1.95825	0.877938	-2.23051	0.0257136	0.134002	Down	adhesion G protein-coupled receptor E4
ENSMUSG00000106743(Gm42847)	163.836	-2.12624	0.659449	-3.22426	0.00126298	0.0185023	Down	NA
ENSMUSG00000111488(Gm31378)	7.47747	-6.26505	2.13502	-2.93442	0.00334176	0.0350008	Down	NA
ENSMUSG00000030519(Apba2)	14.5994	-3.14906	1.32389	-2.37865	0.0173764	0.10454	Down	amyloid beta (A4) precursor protein-binding, family A, member 2
ENSMUSG00000030512(Snrpa1)	1326.51	3.15556	0.737558	4.27839	1.88249e-05	0.0010261	Up	small nuclear ribonucleoprotein polypeptide A'
ENSMUSG00000104256(Gm37173)	3.84926	-5.30712	2.55363	-2.07826	0.0376851	NA	Down	NA
ENSMUSG00000096983(2010015M23Rik)	41.3838	2.3453	0.863569	2.71582	0.00661127	0.0546453	Up	NA
ENSMUSG00000074491(Clec4g)	164.979	1.9172	0.831681	2.30521	0.021155	0.118587	Up	C-type lectin domain family 4, member g
ENSMUSG00000005882(Uqcc1)	129.591	2.36322	0.828037	2.854	0.00431719	0.0411847	Up	ubiquinol-cytochrome c reductase complex assembly factor 1
ENSMUSG00000041028(Ghitm)	1666.73	2.51238	0.622087	4.03863	5.37634e-05	0.0021307	Up	growth hormone inducible transmembrane protein
ENSMUSG00000048720(Tbc1d12)	170.47	1.49559	0.694911	2.15221	0.0313811	0.153036	Up	TBC1D12: TBC1 domain family, member 12
ENSMUSG00000078722(Gm12394)	33.5995	3.15431	0.997647	3.16175	0.00156825	0.0211953	Up	NA
ENSMUSG00000016831(Tox4)	440.882	1.41233	0.716185	1.97202	0.0486069	0.199825	Up	TOX high mobility group box family member 4
ENSMUSG00000016833(Mrps18c)	114.448	1.71261	0.803358	2.13181	0.0330226	0.15821	Up	mitochondrial ribosomal protein S18C
ENSMUSG00000032534(Cep63)	124.7	2.53346	0.853217	2.9693	0.00298475	0.0323826	Up	centrosomal protein 63
ENSMUSG00000058135(Gstm1)	463.53	-1.6613	0.651321	-2.55067	0.0107517	0.0761794	Down	glutathione S-transferase, mu 1
ENSMUSG00000017466(Timp2)	50.719	-2.11207	0.80623	-2.61969	0.00880105	0.0667469	Down	tissue inhibitor of metalloproteinase 2
ENSMUSG00000050708(Ftl1)	4963.61	1.25435	0.583981	2.14794	0.0317187	0.154009	Up	ferritin light polypeptide 1
ENSMUSG00000013833(Med16)	33.6335	1.97496	0.975226	2.02514	0.0428534	0.185242	Up	mediator complex subunit 16
ENSMUSG00000015027(Galns)	41.0031	2.77156	0.998866	2.77471	0.0055251	0.0483773	Up	galactosamine (N-acetyl)-6-sulfate sulfatase
ENSMUSG00000059669(Taf1b)	254.368	3.14865	0.666087	4.72708	2.27771e-06	0.000240364	Up	TATA-box binding protein associated factor, RNA polymerase I, B
ENSMUSG00000022441(Efcab6)	267.925	-1.38691	0.706905	-1.96195	0.049768	0.202225	Down	EF-hand calcium binding domain 6
ENSMUSG00000085472(Gm15691)	120.203	-1.73724	0.691103	-2.51372	0.0119466	0.0819977	Down	NA
ENSMUSG00000057506(Bloc1s2)	250.675	1.73701	0.677581	2.56355	0.0103609	0.0744657	Up	biogenesis of lysosomal organelles complex-1, subunit 2
ENSMUSG00000111877(Gm6477)	117.806	2.08836	0.738628	2.82735	0.00469344	0.0433099	Up	NA
ENSMUSG00000025971(Maip1)	98.0682	1.68108	0.769242	2.18537	0.0288615	0.144907	Up	matrix AAA peptidase interacting protein 1
ENSMUSG00000093610(Cyp2c53-ps)	72.6843	-4.52486	0.855835	-5.28707	1.24289e-07	2.92983e-05	Down	NA
ENSMUSG00000018339(Gpx3)	566.293	-1.21996	0.599736	-2.03416	0.0419351	0.182928	Down	glutathione peroxidase 3
ENSMUSG00000061079(Zfp143)	418.853	1.72717	0.667653	2.58692	0.00968371	0.0713349	Up	zinc finger protein 143
ENSMUSG00000017311(Pyy)	70.9734	-1.56593	0.759069	-2.06296	0.0391161	0.175178	Down	peptide YY
ENSMUSG00000021928(Ebpl)	1070.61	-1.70387	0.67379	-2.52879	0.0114456	0.0796977	Down	emopamil binding protein-like
ENSMUSG00000022193(Psmb5)	638.249	3.42862	0.716273	4.78675	1.69507e-06	0.00020431	Up	proteasome (prosome, macropain) subunit, beta type 5
ENSMUSG00000036613(Eipr1)	80.7998	1.8794	0.935021	2.01001	0.0444304	0.189754	Up	EARP complex and GARP complex interacting protein 1
ENSMUSG00000036617(Etl4)	153.834	-1.80426	0.657035	-2.74606	0.00603157	0.0513745	Down	enhancer trap locus 4
ENSMUSG00000060671(Atp8b2)	6.11601	-5.97511	2.24076	-2.66655	0.00766337	NA	Down	ATPase, class I, type 8B, member 2
ENSMUSG00000030759(Far1)	575.504	1.1888	0.592014	2.00807	0.0446362	0.190275	Up	fatty acyl CoA reductase 1
ENSMUSG00000097229(Platr23)	46.6548	2.10072	0.864721	2.42936	0.0151254	0.0958925	Up	NA
ENSMUSG00000113566(Gm40977)	629.928	3.08876	0.691781	4.46493	8.00948e-06	0.000572362	Up	NA
ENSMUSG00000096687(Mfsd4b4)	29.8814	-2.09965	0.94085	-2.23165	0.0256378	0.133892	Down	NA
ENSMUSG00000096393(Fam240a)	18.0493	-2.38847	1.12212	-2.12854	0.0332924	0.15894	Down	family with sequence similarity 240 member A
ENSMUSG00000109455(Gm44710)	499.591	2.64906	0.688806	3.84588	0.000120122	0.0036706	Up	NA
ENSMUSG00000022385(Gtse1)	85.99	1.72822	0.729498	2.36906	0.0178335	0.106514	Up	G two S phase expressed protein 1
ENSMUSG00000031489(Adrb3)	166.515	1.52398	0.692628	2.20028	0.0277869	0.14151	Up	adrenergic receptor, beta 3
ENSMUSG00000031485(Plpbp)	420.973	2.14862	0.685138	3.13604	0.00171244	0.022454	Up	pyridoxal phosphate binding protein
ENSMUSG00000033487(Fndc3a)	569.854	-1.61248	0.633612	-2.5449	0.0109309	0.0771975	Down	fibronectin type III domain containing 3A
ENSMUSG00000030286(Emc3)	697.638	2.51451	0.753695	3.33624	0.000849202	0.0138816	Up	ER membrane protein complex subunit 3
ENSMUSG00000030284(Creld1)	57.8038	5.37844	1.07368	5.00935	5.4613e-07	8.61983e-05	Up	cysteine-rich with EGF-like domains 1
ENSMUSG00000090246(Gm17017)	77.6318	2.12384	0.891458	2.38244	0.0171984	0.103779	Up	NA
ENSMUSG00000031153(Gripap1)	101.603	3.47605	0.728315	4.77272	1.81754e-06	0.00021284	Up	GRIP1 associated protein 1
ENSMUSG00000031155(Pim2)	206.161	1.71186	0.737071	2.32251	0.0202053	0.11549	Up	proviral integration site 2
ENSMUSG00000031157(Pqbp1)	335.916	2.81976	0.823834	3.42273	0.000619959	0.0112491	Up	polyglutamine binding protein 1
ENSMUSG00000034509(Mad2l1bp)	6057.32	2.62976	0.633564	4.15074	3.31397e-05	0.00153449	Up	MAD2L1 binding protein
ENSMUSG00000022521(Crebbp)	805.944	-1.20853	0.5923	-2.0404	0.04131	0.181378	Down	CREB binding protein
ENSMUSG00000022529(Zfp263)	28.4643	2.3106	1.04669	2.20754	0.0272765	0.1397	Up	zinc finger protein 263
ENSMUSG00000009927(Rps25)	935.094	3.23895	0.671123	4.82617	1.39182e-06	0.000177908	Up	ribosomal protein S25
ENSMUSG00000042156(Dzip1)	28.4	-2.33889	1.11925	-2.08969	0.0366461	0.168995	Down	DAZ interacting protein 1
ENSMUSG00000042155(Klhl23)	10.4515	-4.35109	1.74689	-2.49076	0.012747	0.0855977	Down	kelch-like 23
ENSMUSG00000022414(Tab1)	6.45101	4.77127	2.18444	2.18421	0.0289467	0.145181	Up	TGF-beta activated kinase 1/MAP3K7 binding protein 1
ENSMUSG00000028048(Gba)	41.7914	2.66675	0.991751	2.68893	0.0071682	0.0577081	Up	glucosidase, beta, acid
ENSMUSG00000072980(Oip5)	304.837	3.06767	0.719112	4.26591	1.99085e-05	0.00106138	Up	Opa interacting protein 5
ENSMUSG00000020677(Ddx52)	763.223	2.00577	0.704375	2.84759	0.00440512	0.0416227	Up	DExD box helicase 52
ENSMUSG00000069910(Spdl1)	666.136	1.53134	0.609199	2.5137	0.0119473	0.0819977	Up	spindle apparatus coiled-coil protein 1
ENSMUSG00000069917(Hba-a2)	25.1657	-2.44976	0.999035	-2.45212	0.0142016	0.0920292	Down	hemoglobin alpha, adult chain 2
ENSMUSG00000018476(Kdm6b)	182.204	-2.0089	0.648267	-3.09888	0.00194252	0.024406	Down	KDM1 lysine (K)-specific demethylase 6B
ENSMUSG00000075065(Olfr1270)	124.467	4.58365	0.845483	5.42134	5.91551e-08	1.62686e-05	Up	olfactory receptor 1270
ENSMUSG00000074912(Gm14207)	9.74023	-3.64504	1.64305	-2.21846	0.0265238	0.137122	Down	NA
ENSMUSG00000005299(Letm1)	160.193	1.88284	0.696692	2.70255	0.00688107	0.0562099	Up	leucine zipper-EF-hand containing transmembrane protein 1
ENSMUSG00000036721(Zscan12)	61.4097	2.61241	0.861533	3.03228	0.00242712	0.0283309	Up	zinc finger and SCAN domain containing 12
ENSMUSG00000026630(Batf3)	52.1093	-2.67261	0.837402	-3.19155	0.00141513	0.0198501	Down	basic leucine zipper transcription factor, ATF-like 3
ENSMUSG00000026632(Tatdn3)	25.5642	2.04554	0.983443	2.07998	0.0375274	0.170768	Up	TatD DNase domain containing 3
ENSMUSG00000042976(9930038B18Rik)	43.8299	-1.98617	0.88689	-2.23947	0.0251251	0.132726	Down	RIKEN cDNA 9930038B18 gene
ENSMUSG00000094027(Gm21762)	336.127	1.4577	0.644652	2.26122	0.0237458	0.128468	Up	NA
ENSMUSG00000063239(Grm4)	233.049	-2.48579	0.692773	-3.58818	0.000332997	0.00729979	Down	glutamate receptor, metabotropic 4
ENSMUSG00000028902(Sf3a3)	377.437	1.90593	0.66277	2.87571	0.00403124	0.0395092	Up	splicing factor 3a, subunit 3
ENSMUSG00000028907(Utp11)	787.469	2.71696	0.641313	4.23656	2.26972e-05	0.00116707	Up	UTP11 small subunit processome component
ENSMUSG00000064346(mt-Tw)	39.6853	3.90497	0.958079	4.07583	4.58499e-05	0.00190876	Up	NA
ENSMUSG00000083097(Gm14494)	580.166	3.93988	0.66683	5.90838	3.45495e-09	1.69489e-06	Up	NA
ENSMUSG00000015790(Surf1)	176.427	1.47946	0.727267	2.03428	0.0419238	0.182923	Up	surfeit gene 1
ENSMUSG00000078970(Wdr92)	221.505	2.25808	0.669089	3.37486	0.00073853	0.0127451	Up	WD repeat domain 92
ENSMUSG00000109482(Gm4756)	45.6717	1.79942	0.901307	1.99646	0.0458843	0.193191	Up	NA
ENSMUSG00000086918(4930429F24Rik)	12.7503	-3.76649	1.57907	-2.38525	0.0170675	0.103368	Down	NA
ENSMUSG00000055298(Ctsj)	12.6392	-3.44928	1.39797	-2.46734	0.013612	0.0895183	Down	cathepsin J
ENSMUSG00000055296(Tmem245)	89.5376	-1.48258	0.723022	-2.05053	0.0403125	0.178554	Down	transmembrane protein 245
ENSMUSG00000044042(Fmn1)	45.0073	-1.95327	0.833066	-2.34468	0.0190433	0.111399	Down	formin 1
ENSMUSG00000115708(Gm49187)	896.756	5.06276	0.746136	6.78531	1.15835e-11	1.50181e-08	Up	NA
ENSMUSG00000090009(Gm16282)	15.3799	5.04029	1.52004	3.31589	0.000913514	0.0145833	Up	NA
ENSMUSG00000040128(Pnrc1)	677.982	-1.76303	0.633488	-2.78305	0.00538501	0.0475452	Down	proline-rich nuclear receptor coactivator 1
ENSMUSG00000115233(Gm46498)	24.6579	2.24161	1.0051	2.23023	0.0257322	0.134031	Up	NA
ENSMUSG00000109060(Gm4513)	90.8751	2.37368	0.71169	3.33527	0.000852154	0.0139096	Up	predicted gene 4513
ENSMUSG00000025413(Ttc4)	111.73	2.45608	0.757256	3.24339	0.00118116	0.0176891	Up	tetratricopeptide repeat domain 4
ENSMUSG00000056214(Pard6g)	105.432	-1.8648	0.83849	-2.224	0.0261482	0.135592	Down	par-6 family cell polarity regulator gamma
ENSMUSG00000097858(9530052C20Rik)	5.6714	-4.40444	2.20349	-1.99884	0.0456252	NA	Down	NA
ENSMUSG00000097854(Gm26602)	93.4371	-2.42674	0.78848	-3.07774	0.00208575	0.0255028	Down	NA
ENSMUSG00000053192(Mllt11)	370.215	-1.50551	0.635829	-2.36779	0.0178948	0.106704	Down	myeloid/lymphoid or mixed-lineage leukemia; translocated to, 11
ENSMUSG00000042660(Wdr55)	376.325	3.15275	0.714471	4.4127	1.02091e-05	0.00067455	Up	WD repeat domain 55
ENSMUSG00000000355(Mcts1)	107.806	2.50501	1.00009	2.50479	0.0122524	0.0834784	Up	malignant T cell amplified sequence 1
ENSMUSG00000068227(Il2rb)	38.2303	-2.20564	1.03536	-2.13032	0.033145	0.158528	Down	interleukin 2 receptor, beta chain
ENSMUSG00000110311(Gm45410)	847.187	-1.62637	0.62105	-2.61874	0.00882542	0.0668349	Down	NA
ENSMUSG00000052825(Gm9892)	1280.84	2.8737	0.665544	4.31782	1.57575e-05	0.000885491	Up	NA
ENSMUSG00000033386(Frrs1)	158.053	1.71388	0.810988	2.11332	0.0345734	0.162955	Up	ferric-chelate reductase 1
ENSMUSG00000037860(Aim2)	7.93714	-6.35106	2.11177	-3.00746	0.00263442	0.0298486	Down	absent in melanoma 2
ENSMUSG00000036403(Cep135)	195.711	-2.73104	0.665517	-4.10364	4.067e-05	0.00178741	Down	centrosomal protein 135
ENSMUSG00000037686(Aspg)	19.5052	2.76607	1.12575	2.45709	0.0140069	0.0911084	Up	asparaginase
ENSMUSG00000062369(Usp17lb)	1614.96	2.58175	0.613782	4.2063	2.59583e-05	0.00127049	Up	ubiquitin specific peptidase 17-like B
ENSMUSG00000027834(Serpini1)	181.263	2.07086	0.688309	3.00862	0.0026244	0.0297779	Up	serine (or cysteine) peptidase inhibitor, clade I, member 1
ENSMUSG00000027835(Pdcd10)	638.245	2.10132	0.595363	3.52947	0.000416395	0.00839411	Up	programmed cell death 10
ENSMUSG00000101655(2310040G24Rik)	960.82	4.37831	0.624774	7.00784	2.42028e-12	4.39305e-09	Up	NA
ENSMUSG00000060739(Nsa2)	881.756	2.29771	0.641493	3.58182	0.000341214	0.00740834	Up	NSA2 ribosome biogenesis homolog
ENSMUSG00000030126(Tmcc1)	5498.81	2.15779	0.589223	3.66209	0.00025017	0.00604101	Up	transmembrane and coiled coil domains 1
ENSMUSG00000030120(Mlf2)	1343.92	-1.38219	0.592767	-2.33176	0.0197133	0.113665	Down	myeloid leukemia factor 2
ENSMUSG00000104684(5430427N15Rik)	4.52999	-5.54203	2.43246	-2.27836	0.0227053	NA	Down	NA
ENSMUSG00000112203(Gm49167)	16.4253	-3.85966	1.31113	-2.94377	0.00324238	0.0343163	Down	NA
ENSMUSG00000031832(Taf1c)	26.2384	6.83725	1.84749	3.70082	0.000214901	0.00545372	Up	TATA-box binding protein associated factor, RNA polymerase I, C
ENSMUSG00000031831(Dnaaf1)	34.801	3.20736	1.13083	2.83629	0.00456412	0.0424743	Up	dynein, axonemal assembly factor 1
ENSMUSG00000021500(Ddx46)	906.724	1.74363	0.60756	2.86989	0.0041062	0.0398778	Up	DEAD box helicase 46
ENSMUSG00000026878(Rab14)	3706.84	-1.35091	0.648137	-2.0843	0.0371325	0.169704	Down	RAB14, member RAS oncogene family
ENSMUSG00000089809(Rasgef1b)	20.7994	-3.64565	1.17573	-3.10075	0.00193033	0.024368	Down	RasGEF domain family, member 1B
ENSMUSG00000089804(Gm16136)	89.2879	-1.68538	0.76534	-2.20214	0.0276557	0.141045	Down	NA
ENSMUSG00000042694(Stn1)	95.2823	1.54997	0.7326	2.11571	0.0343691	0.162161	Up	STN1, CST complex subunit
ENSMUSG00000025997(Ikzf2)	8.68634	-3.94809	1.70805	-2.31146	0.0208077	0.117219	Down	IKAROS family zinc finger 2
ENSMUSG00000032712(Resf1)	1309.77	-1.3397	0.578662	-2.31516	0.0206041	0.116709	Down	retroelement silencing factor 1
ENSMUSG00000032718(Mansc1)	77.1228	-3.11377	0.836441	-3.72264	0.000197153	0.00515638	Down	MANSC domain containing 1
ENSMUSG00000091277(Gm1818)	487.293	1.88123	0.683043	2.7542	0.00588365	0.0504425	Up	NA
ENSMUSG00000074272(Ceacam1)	60.1755	1.62644	0.806212	2.01738	0.0436557	0.187549	Up	carcinoembryonic antigen-related cell adhesion molecule 1
ENSMUSG00000024118(Tedc2)	132.799	1.84021	0.759411	2.4232	0.0153843	0.0967904	Up	tubulin epsilon and delta complex 2
ENSMUSG00000068141(Gm10232)	168.76	1.95454	0.677256	2.88597	0.00390212	0.0386613	Up	NA
ENSMUSG00000044595(Dnd1)	44.1595	2.97121	0.889837	3.33905	0.00084065	0.0137838	Up	DND microRNA-mediated repression inhibitor 1
ENSMUSG00000081926(Gm15536)	9.10089	3.17375	1.52841	2.07651	0.0378471	0.171398	Up	NA
ENSMUSG00000074890(Lcmt2)	38.3897	2.39071	1.08814	2.19705	0.0280166	0.142206	Up	leucine carboxyl methyltransferase 2
ENSMUSG00000074895(Eif4e1b)	223.27	-2.44162	0.756982	-3.22547	0.00125767	0.0184543	Down	eukaryotic translation initiation factor 4E family member 1B
ENSMUSG00000022972(Cfap298)	224.798	1.29871	0.630894	2.05852	0.0395406	0.176426	Up	cilia and flagella associate protien 298
ENSMUSG00000005481(Ddx39)	1698.78	1.94726	0.64731	3.00824	0.00262765	0.0297905	Up	DEAD box helicase 39a
ENSMUSG00000005483(Dnajb1)	977.418	1.65088	0.628843	2.62527	0.00865811	0.06592	Up	DnaJ heat shock protein family (Hsp40) member B1
ENSMUSG00000024800(Rpp30)	670.362	2.25698	0.637654	3.53951	0.000400876	0.00819956	Up	ribonuclease P/MRP 30 subunit
ENSMUSG00000022978(Mis18a)	638.294	2.69715	0.601053	4.48737	7.21062e-06	0.00052403	Up	MIS18 kinetochore protein A
ENSMUSG00000087516(Tbx3os1)	255.322	-1.59278	0.797141	-1.99811	0.0457044	0.192791	Down	NA
ENSMUSG00000113233(Gm31063)	37.4085	1.74369	0.864843	2.01619	0.04378	0.187947	Up	NA
ENSMUSG00000005732(Ranbp1)	402.701	1.81276	0.746446	2.42852	0.0151605	0.0960168	Up	RAN binding protein 1
ENSMUSG00000037321(Tap1)	9.31817	-4.18241	1.8041	-2.31828	0.0204342	0.116306	Down	transporter 1, ATP-binding cassette, sub-family B (MDR/TAP)
ENSMUSG00000030823(9130019O22Rik)	7.08979	-3.63231	1.80201	-2.01569	0.043832	0.188039	Down	RIKEN cDNA 9130019O22 gene
ENSMUSG00000030827(Fgf21)	8.60132	-5.02025	1.99254	-2.51952	0.0117514	0.081319	Down	fibroblast growth factor 21
ENSMUSG00000082352(Gm13228)	144.712	5.98043	0.848108	7.0515	1.76999e-12	3.56968e-09	Up	NA
ENSMUSG00000108111(Gm45901)	13.8575	-2.62087	1.31928	-1.98659	0.0469676	0.195575	Down	NA
ENSMUSG00000026409(Pfkfb2)	17.9755	-2.69535	1.2173	-2.2142	0.0268148	0.138082	Down	6-phosphofructo-2-kinase/fructose-2,6-biphosphatase 2
ENSMUSG00000003779(Kif20a)	455.897	2.13141	0.684874	3.11213	0.00185745	0.0237207	Up	kinesin family member 20A
ENSMUSG00000085827(Gm11290)	60.7616	1.56397	0.784987	1.99235	0.0463329	0.194089	Up	NA
ENSMUSG00000081113(Gm7308)	177.401	2.14475	0.695127	3.08541	0.00203268	0.0251031	Up	NA
ENSMUSG00000070551(Mrgprb5)	3.41016	5.36241	2.68218	1.99927	0.0455791	NA	Up	MAS-related GPR, member B5
ENSMUSG00000075600(Zc3h3)	30.7311	-2.03591	0.929573	-2.19016	0.0285125	0.143918	Down	zinc finger CCCH type containing 3
ENSMUSG00000064247(Plcxd1)	10.7074	3.87888	1.52546	2.54277	0.0109978	0.0774027	Up	phosphatidylinositol-specific phospholipase C, X domain containing 1
ENSMUSG00000095251(Gm10697)	12.4194	7.21671	1.94344	3.71337	0.000204521	0.00529566	Up	Td and POZ domain containing 7
ENSMUSG00000043424(Eif3j2)	165.014	2.68766	0.706056	3.80658	0.000140901	0.00405307	Up	eukaryotic translation initiation factor 3, subunit J2
ENSMUSG00000099881(2810013P06Rik)	108.493	2.21533	0.710896	3.11625	0.00183166	0.0235457	Up	NA
ENSMUSG00000011254(Thg1l)	79.0324	2.4473	0.853721	2.86663	0.0041487	0.0400335	Up	tRNA-histidine guanylyltransferase 1-like (S. cerevisiae)
ENSMUSG00000097675(1700101I11Rik)	5.8774	-5.91785	2.26476	-2.61302	0.00897469	NA	Down	NA
ENSMUSG00000027411(Vps16)	49.3776	2.02371	0.842728	2.40138	0.0163332	0.100701	Up	VSP16 CORVET/HOPS core subunit
ENSMUSG00000050234(Gja4)	44.0195	-1.90026	0.850499	-2.23429	0.025464	0.133542	Down	gap junction protein, alpha 4
ENSMUSG00000051548(Gm6365)	48.44	3.12976	0.910536	3.43727	0.000587608	0.0107927	Up	NA
ENSMUSG00000022771(Ppil2)	115.927	1.98643	0.812268	2.44553	0.0144638	0.093163	Up	peptidylprolyl isomerase (cyclophilin)-like 2
ENSMUSG00000022774(Ncbp2)	1020.44	1.57767	0.620031	2.54451	0.0109432	0.0771975	Up	nuclear cap binding protein subunit 2
ENSMUSG00000040712(Camta2)	16.8461	-3.14159	1.24803	-2.51725	0.0118275	0.0815643	Down	calmodulin binding transcription activator 2
ENSMUSG00000074457(S100a16)	44.0761	-2.44933	0.99687	-2.45702	0.0140093	0.0911084	Down	S100 calcium binding protein A16
ENSMUSG00000013584(Aldh1a2)	55.2654	-2.21667	0.858178	-2.58299	0.00979475	0.0718762	Down	aldehyde dehydrogenase family 1, subfamily A2
ENSMUSG00000025208(Mrpl43)	374.446	2.37335	0.796203	2.98084	0.00287463	0.0316558	Up	mitochondrial ribosomal protein L43
ENSMUSG00000039533(Mmd2)	5.32061	5.98849	2.40846	2.48644	0.012903	NA	Up	monocyte to macrophage differentiation-associated 2
ENSMUSG00000023911(Flywch2)	59.3166	2.09256	0.841189	2.48762	0.0128602	0.086191	Up	FLYWCH family member 2
ENSMUSG00000023919(Cenpq)	293.715	1.66746	0.614917	2.71168	0.0066943	0.0551558	Up	centromere protein Q
ENSMUSG00000067722(BC003965)	310.543	2.44508	0.660513	3.70179	0.00021408	0.00544224	Up	cDNA sequence BC003965
ENSMUSG00000038900(Rpl12)	91.8035	2.82839	0.752723	3.75754	0.000171592	0.00469061	Up	ribosomal protein L12
ENSMUSG00000117335(CT025659.3)	35.3946	-1.99689	0.88284	-2.2619	0.0237037	0.128278	Down	NA
ENSMUSG00000032997(Chpf)	8.67129	-4.94287	1.98785	-2.48654	0.0128993	0.0862695	Down	chondroitin polymerizing factor
ENSMUSG00000063714(Sp3os)	200.858	1.47513	0.663983	2.22164	0.0263075	0.136236	Up	NA
ENSMUSG00000101751(Gm2427)	51.0631	2.00485	0.795098	2.52152	0.0116849	0.0810135	Up	NA
ENSMUSG00000113050(Gm8016)	720.571	3.76468	0.722068	5.21375	1.85062e-07	3.99889e-05	Up	NA
ENSMUSG00000026249(Serpine2)	744.183	-1.49423	0.58403	-2.55849	0.0105128	0.0751102	Down	serine (or cysteine) peptidase inhibitor, clade E, member 2
ENSMUSG00000026246(Alppl2)	2230.36	3.9027	0.867232	4.50018	6.78965e-06	0.000509252	Up	alkaline phosphatase, placental-like 2
ENSMUSG00000030592(Ryr1)	53.4611	1.96656	0.815214	2.41233	0.0158511	0.098566	Up	ryanodine receptor 1, skeletal muscle
ENSMUSG00000030598(Fbxo17)	272.512	1.79362	0.637264	2.81457	0.00488432	0.0445952	Up	F-box protein 17
ENSMUSG00000034032(Rpap1)	162.684	1.37403	0.664066	2.06911	0.0385358	0.173306	Up	RNA polymerase II associated protein 1
ENSMUSG00000073197(5730507C01Rik)	128.899	1.54915	0.664758	2.33039	0.0197855	0.113857	Up	RIKEN cDNA 5730507C01 gene
ENSMUSG00000031642(Sh3rf1)	186.483	-1.86561	0.704692	-2.64741	0.00811107	0.062997	Down	SH3 domain containing ring finger 1
ENSMUSG00000029223(Uchl1)	3137.35	-1.31689	0.656874	-2.00479	0.0449858	0.191182	Down	ubiquitin carboxy-terminal hydrolase L1
ENSMUSG00000022234(Cct5)	698.269	1.82073	0.673513	2.70334	0.00686466	0.0561263	Up	chaperonin containing Tcp1, subunit 5 (epsilon)
ENSMUSG00000029229(Chic2)	210.312	-1.61694	0.642127	-2.5181	0.011799	0.0814661	Down	cysteine-rich hydrophobic domain 2
ENSMUSG00000033713(Foxn3)	345.648	-1.32167	0.634882	-2.08176	0.037364	0.170277	Down	forkhead box N3
ENSMUSG00000034968(Lbx2)	59.3324	2.74788	0.815032	3.3715	0.000747599	0.0128379	Up	ladybird homeobox 2
ENSMUSG00000028578(Caap1)	111.487	1.93878	0.707181	2.74156	0.00611491	0.0518411	Up	caspase activity and apoptosis inhibitor 1
ENSMUSG00000025503(Taldo1)	286.334	1.9827	0.777214	2.55104	0.0107403	0.0761512	Up	transaldolase 1
ENSMUSG00000006050(Sra1)	124.438	1.64818	0.71358	2.30974	0.0209028	0.117536	Up	steroid receptor RNA activator 1
ENSMUSG00000006057(Atp5g1)	1729.06	1.81441	0.617468	2.93847	0.00329833	0.0346663	Up	ATP synthase, H+ transporting, mitochondrial F0 complex, subunit C1 (subunit 9)
ENSMUSG00000077990(Gm23134)	10.0313	-3.5875	1.5447	-2.32246	0.020208	0.11549	Down	NA
ENSMUSG00000042063(Zfp386)	211.186	1.55928	0.676842	2.30376	0.0212361	0.118858	Up	zinc finger protein 386 (Kruppel-like)
ENSMUSG00000114525(Gm47990)	4.75807	-5.61287	2.39941	-2.33927	0.0193216	NA	Down	NA
ENSMUSG00000091552(Gm8711)	19.3307	2.61541	1.25264	2.08791	0.0368058	0.16914	Up	NA
ENSMUSG00000024306(Ccdc178)	21.6056	-2.14341	1.06068	-2.02079	0.0433011	0.186443	Down	coiled coil domain containing 178
ENSMUSG00000050035(Fhl4)	15.184	-5.85099	1.80934	-3.23377	0.00122166	0.0181278	Down	four and a half LIM domains 4
ENSMUSG00000024309(Pfdn6)	449.572	3.69982	0.810743	4.56349	5.03108e-06	0.000422774	Up	prefoldin subunit 6
ENSMUSG00000024308(Tapbp)	37.042	2.33831	0.875756	2.67004	0.00758417	0.0602188	Up	TAP binding protein
ENSMUSG00000001910(Nacc1)	44.7193	-2.14527	0.843336	-2.54378	0.0109659	0.0772679	Down	nucleus accumbens associated 1, BEN and BTB (POZ) domain containing
ENSMUSG00000050786(Ccdc126)	427.599	2.7491	0.701542	3.91865	8.90468e-05	0.00300425	Up	coiled-coil domain containing 126
ENSMUSG00000032281(Acsbg1)	10.2203	-3.41523	1.62079	-2.10714	0.0351059	0.164663	Down	acyl-CoA synthetase bubblegum family member 1
ENSMUSG00000024151(Msh2)	180.391	2.78282	0.777817	3.57774	0.000346584	0.00745295	Up	mutS homolog 2
ENSMUSG00000024154(Gtf2a1l)	51.5505	-1.78484	0.873869	-2.04245	0.0411066	0.180805	Down	general transcription factor IIA, 1-like
ENSMUSG00000004364(Cul3)	1191.1	1.8479	0.728286	2.53733	0.01117	0.0781093	Up	cullin 3
ENSMUSG00000095865(Gm13237)	27.0264	3.61537	1.24625	2.90101	0.00371962	0.0374874	Up	NA
ENSMUSG00000098923(Tmem185b)	104.94	2.46208	0.90044	2.73431	0.00625107	0.0525586	Up	transmembrane protein 185B
ENSMUSG00000046958(4930432E11Rik)	20.4902	4.86244	1.3624	3.56901	0.000358327	0.00760119	Up	NA
ENSMUSG00000046952(Gm5815)	141.094	-1.48005	0.65643	-2.2547	0.0241521	0.129547	Down	NA
ENSMUSG00000046957(Spz1)	129.041	1.89625	0.744351	2.54752	0.0108491	0.076773	Up	spermatogenic leucine zipper 1
ENSMUSG00000082675(Gm6382)	156.261	1.98792	0.806922	2.46359	0.0137555	0.0900381	Up	NA
ENSMUSG00000009418(Nav1)	279.6	1.87297	0.620977	3.01616	0.00255999	0.0292707	Up	neuron navigator 1
ENSMUSG00000081094(Rpl19-ps11)	763.901	3.18781	0.6857	4.64899	3.33567e-06	0.000315343	Up	NA
ENSMUSG00000083621(Gm14586)	203.017	3.21977	0.754829	4.26556	1.99399e-05	0.00106138	Up	NA
ENSMUSG00000017390(Aldoc)	30.4024	2.05535	0.930294	2.20935	0.0271501	0.139249	Up	aldolase C, fructose-bisphosphate
ENSMUSG00000020778(Ten1)	50.9833	1.73762	0.812765	2.13791	0.0325241	0.156757	Up	TEN1 telomerase capping complex subunit
ENSMUSG00000078193(Gm2000)	328.33	2.60505	0.704093	3.69987	0.00021571	0.00545521	Up	NA
ENSMUSG00000096718(Zfp781)	10.734	3.4453	1.46769	2.34742	0.0189038	0.110828	Up	zinc finger protein 781
ENSMUSG00000033565(Rbfox2)	435.247	-1.79604	0.601744	-2.98472	0.00283833	0.031433	Down	RNA binding protein, fox-1 homolog (C. elegans) 2
ENSMUSG00000097228(Gm26597)	15.2016	-5.853	1.82007	-3.21581	0.00130079	0.0187684	Down	NA
ENSMUSG00000112652(4921516A02Rik)	59.0652	1.87242	0.916063	2.04399	0.040955	0.180387	Up	NA
ENSMUSG00000021234(Fam161b)	51.0771	1.92262	0.841996	2.28341	0.0224061	0.12354	Up	family with sequence similarity 161, member B
ENSMUSG00000031400(G6pdx)	1086.25	-2.41067	0.615371	-3.91742	8.95027e-05	0.00300845	Down	glucose-6-phosphate dehydrogenase X-linked
ENSMUSG00000029026(Trp73)	16.3733	-5.90131	1.77993	-3.31548	0.000914867	0.014592	Down	transformation related protein 73
ENSMUSG00000020547(Bzw2)	270.923	2.43949	0.845568	2.88504	0.0039137	0.0387125	Up	basic leucine zipper and W2 domains 2
ENSMUSG00000028772(Zcchc17)	701.048	1.37738	0.587802	2.34328	0.0191151	0.111547	Up	zinc finger, CCHC domain containing 17
ENSMUSG00000063902(Gm7964)	388.809	1.55961	0.650317	2.39824	0.0164742	0.101192	Up	NA
ENSMUSG00000072905(Gm2016)	737.789	1.61431	0.774257	2.08498	0.0370713	0.169662	Up	predicted gene 2016
ENSMUSG00000045996(Polr2k)	104.145	2.40984	0.838284	2.87473	0.00404373	0.0395861	Up	polymerase (RNA) II (DNA directed) polypeptide K
ENSMUSG00000013629(Cad)	108.543	2.91495	0.895282	3.2559	0.00113035	0.0170536	Up	carbamoyl-phosphate synthetase 2, aspartate transcarbamylase, and dihydroorotase
ENSMUSG00000035890(Rnf126)	186.767	-3.12347	0.652586	-4.78629	1.69889e-06	0.00020431	Down	ring finger protein 126
ENSMUSG00000087034(Cbfa2t2-ps1)	12.8787	2.83441	1.28875	2.19934	0.0278535	0.141656	Up	NA
ENSMUSG00000052331(Ankrd44)	1279.55	-1.77412	0.586293	-3.02599	0.0024782	0.0286874	Down	ankyrin repeat domain 44
ENSMUSG00000037940(Inpp4b)	43.9431	2.09435	0.887413	2.36006	0.018272	0.108219	Up	inositol polyphosphate-4-phosphatase, type II
ENSMUSG00000037942(Crp)	4.0869	5.62459	2.54796	2.20749	0.02728	NA	Up	C-reactive protein, pentraxin-related
ENSMUSG00000020021(Fgd6)	778.791	-1.92185	0.705747	-2.72314	0.0064664	0.0536924	Down	FYVE, RhoGEF and PH domain containing 6
ENSMUSG00000021795(Sftpd)	4.07383	-5.38896	2.5092	-2.14768	0.031739	NA	Down	surfactant associated protein D
ENSMUSG00000074997(Pin1rt1)	169.64	1.63793	0.689354	2.37603	0.0175	0.105011	Up	protein (peptidyl-prolyl cis/trans isomerase) NIMA-interacting 1, retrogene 1
ENSMUSG00000032816(Igdcc4)	3.83522	-5.30213	2.57427	-2.05967	0.0394306	NA	Down	immunoglobulin superfamily, DCC subclass, member 4
ENSMUSG00000032818(Loxhd1)	28.3601	2.68031	1.04466	2.56571	0.0102964	0.0741623	Up	lipoxygenase homology domains 1
ENSMUSG00000036315(Znrd1)	627.705	5.85849	0.677281	8.65001	5.14934e-18	3.11552e-14	Up	zinc ribbon domain containing 1
ENSMUSG00000096795(Zfp433)	22.7817	4.26287	1.26963	3.35756	0.000786339	0.0132019	Up	zinc finger protein 433
ENSMUSG00000027324(Rpusd2)	72.7378	1.57194	0.760052	2.0682	0.0386212	0.173561	Up	RNA pseudouridylate synthase domain containing 2
ENSMUSG00000070677(D5Ertd577e)	193.961	2.30617	0.817162	2.82217	0.00477004	0.043829	Up	PRAME like 48
ENSMUSG00000085068(Gm15895)	8.37425	-4.01964	1.79786	-2.23579	0.0253655	0.133336	Down	NA
ENSMUSG00000025064(Col17a1)	4.08085	-5.39131	2.51337	-2.14505	0.0319486	NA	Down	collagen, type XVII, alpha 1
ENSMUSG00000040829(Zmynd15)	48.3298	2.67446	0.910154	2.93847	0.00329837	0.0346663	Up	zinc finger, MYND-type containing 15
ENSMUSG00000022383(Ppara)	29.3321	-1.88324	0.930655	-2.02357	0.0430146	0.185453	Down	peroxisome proliferator activated receptor alpha
ENSMUSG00000040822(1700123O20Rik)	142.522	1.56258	0.704349	2.21847	0.0265225	0.137122	Up	RIKEN cDNA 1700123O20 gene
ENSMUSG00000024422(Dhx16)	88.0827	1.99624	0.72174	2.76587	0.00567705	0.0492092	Up	DEAH (Asp-Glu-Ala-His) box polypeptide 16
ENSMUSG00000022389(Tef)	74.6076	1.64438	0.788596	2.0852	0.0370514	0.169614	Up	thyrotroph embryonic factor
ENSMUSG00000074607(Tox2)	22.4089	-3.04539	1.09881	-2.77154	0.00557911	0.0486157	Down	TOX high mobility group box family member 2
ENSMUSG00000003308(Keap1)	43.6697	2.38346	0.839181	2.84022	0.00450818	0.0421142	Up	kelch-like ECH-associated protein 1
ENSMUSG00000051832(E230016K23Rik)	44.841	-2.21269	0.934782	-2.36707	0.0179298	0.106808	Down	NA
ENSMUSG00000028986(Klhl7)	128.867	2.41143	0.819697	2.94186	0.00326247	0.0344719	Up	kelch-like 7
ENSMUSG00000092335(Zfp977)	376.15	6.09528	0.990767	6.15208	7.64733e-10	5.33872e-07	Up	zinc finger protein 977
ENSMUSG00000011008(Mcoln2)	6.11601	-5.97511	2.24076	-2.66655	0.00766337	NA	Down	mucolipin 2
ENSMUSG00000004948(Zp3)	483.354	1.81683	0.624781	2.90794	0.00363812	0.0368914	Up	zona pellucida glycoprotein 3
ENSMUSG00000004947(Dtx2)	936.571	-1.37542	0.633094	-2.17254	0.0298151	0.148123	Down	deltex 2, E3 ubiquitin ligase
ENSMUSG00000010392(Gosr1)	195.427	1.41328	0.713061	1.98199	0.0474807	0.196862	Up	golgi SNAP receptor complex member 1
ENSMUSG00000082051(Gm16072)	61.1012	-2.0473	0.789886	-2.59189	0.00954492	0.0706277	Down	NA
ENSMUSG00000074384(AI429214)	9.96831	-3.68007	1.63335	-2.25308	0.024254	0.129748	Down	expressed sequence AI429214
ENSMUSG00000074385(Gm10684)	12.0094	-2.70802	1.33417	-2.02974	0.0423832	0.183942	Down	NA
ENSMUSG00000086993(Rsf1os2)	168.923	3.18018	0.780033	4.07698	4.5624e-05	0.00190636	Up	NA
ENSMUSG00000086994(Gm13402)	380.313	2.85839	0.81391	3.51193	0.00044487	0.00879611	Up	NA
ENSMUSG00000084848(4933408N05Rik)	251.029	-1.47616	0.660463	-2.23504	0.0254149	0.133518	Down	RIKEN cDNA 4933408N05 gene
ENSMUSG00000084847(Gm15507)	1352.08	-1.563	0.770853	-2.02763	0.0425982	0.184534	Down	NA
ENSMUSG00000024530(Prelid3a)	78.8929	1.93925	0.771814	2.51259	0.011985	0.0821213	Up	PRELI domain containing 3A
ENSMUSG00000024539(Ptpn2)	2575.39	1.89474	0.603086	3.14174	0.00167949	0.0221755	Up	protein tyrosine phosphatase, non-receptor type 2
ENSMUSG00000096472(Cdkn2d)	285.854	1.96293	0.615268	3.19037	0.00142091	0.0198675	Up	cyclin dependent kinase inhibitor 2D
ENSMUSG00000085089(Arhgap15os)	34.9395	-1.94804	0.975673	-1.99661	0.0458676	0.193167	Down	NA
ENSMUSG00000056296(Synpr)	80.015	1.89321	0.810695	2.3353	0.019528	0.113099	Up	synaptoporin
ENSMUSG00000098885(Mir7659)	12.6998	3.34598	1.46623	2.28202	0.022488	0.123841	Up	NA
ENSMUSG00000085337(Gm15964)	78.1633	1.55167	0.736277	2.10745	0.0350787	0.164663	Up	NA
ENSMUSG00000085336(Gm11732)	3.97178	5.57472	2.53462	2.19943	0.027847	NA	Up	predicted gene 11732
ENSMUSG00000092596(Gm20490)	930.996	-1.90779	0.715532	-2.66626	0.00767012	0.0607357	Down	NA
ENSMUSG00000024197(Plin3)	61.4548	1.78784	0.763585	2.34137	0.0192129	0.111881	Up	perilipin 3
ENSMUSG00000033307(Mif)	507.933	3.0397	0.763504	3.98125	6.85535e-05	0.00248401	Up	macrophage migration inhibitory factor (glycosylation-inhibiting factor)
ENSMUSG00000038462(Uqcrfs1)	536.997	3.66718	0.646954	5.66837	1.44162e-08	5.34018e-06	Up	ubiquinol-cytochrome c reductase, Rieske iron-sulfur polypeptide 1
ENSMUSG00000030659(Nucb2)	130.425	2.69421	0.912908	2.95124	0.00316502	0.0338511	Up	nucleobindin 2
ENSMUSG00000097347(Gm17275)	2736.46	1.51972	0.616659	2.46444	0.0137226	0.0899527	Up	NA
ENSMUSG00000076438(Oxct2b)	15.8041	-7.34496	1.86678	-3.93457	8.33459e-05	0.00286517	Down	3-oxoacid CoA transferase 2B
ENSMUSG00000113738(Gm40910)	141.885	1.87881	0.667515	2.81463	0.00488334	0.0445952	Up	NA
ENSMUSG00000038793(Lefty1)	4.77562	-5.61792	2.44443	-2.29826	0.021547	NA	Down	left right determination factor 1
ENSMUSG00000063200(Nol7)	446.574	2.26007	0.611558	3.69559	0.000219374	0.00551503	Up	nucleolar protein 7
ENSMUSG00000037351(Actr1b)	6.98368	6.3848	2.19147	2.91348	0.0035742	0.0364468	Up	ARP1 actin-related protein 1B, centractin beta
ENSMUSG00000115888(Gm31369)	26.7655	-2.10007	1.05642	-1.98792	0.0468205	0.195237	Down	NA
ENSMUSG00000048758(Rpl29)	164.773	2.62039	0.711675	3.68201	0.000231402	0.00573012	Up	ribosomal protein L29
ENSMUSG00000031214(Ophn1)	148.501	-2.17021	0.760572	-2.85339	0.00432554	0.0412085	Down	oligophrenin 1
ENSMUSG00000048978(Nrsn1)	42.759	-2.43508	0.960549	-2.5351	0.0112416	0.0784493	Down	neurensin 1
ENSMUSG00000029618(Ocm)	66.7026	2.84619	1.00443	2.83363	0.00460224	0.0427072	Up	oncomodulin
ENSMUSG00000029613(Eif2ak1)	1354.07	2.77281	0.649033	4.27222	1.93537e-05	0.0010468	Up	eukaryotic translation initiation factor 2 alpha kinase 1
ENSMUSG00000029610(Aimp2)	1757.85	3.43777	0.657718	5.22681	1.72461e-07	3.81749e-05	Up	aminoacyl tRNA synthetase complex-interacting multifunctional protein 2
ENSMUSG00000029614(Rpl6)	585.554	3.05003	0.679482	4.48877	7.16368e-06	0.00052403	Up	ribosomal protein L6
ENSMUSG00000108383(Gm6567)	18.7521	-2.66206	1.30324	-2.04265	0.041087	0.180805	Down	NA
ENSMUSG00000069324(Gm5096)	51.8768	4.78856	1.38765	3.45084	0.000558835	0.0104035	Up	NA
ENSMUSG00000011831(Evi5)	3404.1	-1.22542	0.575778	-2.12829	0.0333131	0.158997	Down	ecotropic viral integration site 5
ENSMUSG00000011837(Snapc2)	885.74	1.96659	0.683854	2.87574	0.00403077	0.0395092	Up	small nuclear RNA activating complex, polypeptide 2
ENSMUSG00000064368(mt-Nd6)	3658.61	-1.25465	0.572741	-2.19061	0.0284798	0.143794	Down	NADH dehydrogenase subunit 6
ENSMUSG00000049939(Lrrc4)	47.1952	-1.92715	0.839463	-2.29569	0.0216938	0.120712	Down	leucine rich repeat containing 4
ENSMUSG00000040446(Rprd1a)	605.12	2.21944	0.62973	3.52444	0.000424381	0.00851141	Up	regulation of nuclear pre-mRNA domain containing 1A
ENSMUSG00000020738(Sumo2)	396.527	3.33753	0.779093	4.28387	1.8367e-05	0.00100719	Up	small ubiquitin-like modifier 2
ENSMUSG00000035441(Myo1d)	109.609	-1.40945	0.715315	-1.97038	0.0487943	0.200161	Down	myosin ID
ENSMUSG00000020736(Nt5c)	65.7209	8.17531	1.83521	4.4547	8.40111e-06	0.000591041	Up	5',3'-nucleotidase, cytosolic
ENSMUSG00000020737(Jpt1)	2587.38	1.91277	0.60912	3.14021	0.00168824	0.0222698	Up	Jupiter microtubule associated homolog 1
ENSMUSG00000035448(Ccr3)	72.6182	-3.59132	0.86626	-4.14578	3.38663e-05	0.00154513	Down	chemokine (C-C motif) receptor 3
ENSMUSG00000033845(Mrpl15)	187.121	2.45007	0.780848	3.1377	0.00170279	0.0223642	Up	mitochondrial ribosomal protein L15
ENSMUSG00000028252(Ccnc)	678.603	2.87563	0.60591	4.74597	2.07507e-06	0.000225536	Up	cyclin C
ENSMUSG00000092019(Gm4027)	262.904	1.75593	0.828921	2.11833	0.0341473	0.161492	Up	predicted gene 4027
ENSMUSG00000049517(Rps23)	278.819	2.48265	0.644678	3.85099	0.000117642	0.0036192	Up	ribosomal protein S23
ENSMUSG00000038028(Tigar)	1107.59	2.51345	0.629561	3.99238	6.54134e-05	0.00243303	Up	Trp53 induced glycolysis regulatory phosphatase
ENSMUSG00000049511(Htr1b)	29.1826	-3.10877	1.16625	-2.66561	0.00768486	0.0607552	Down	5-hydroxytryptamine (serotonin) receptor 1B
ENSMUSG00000087591(Gm14635)	139.576	-1.66775	0.766758	-2.17507	0.0296252	0.147525	Down	NA
ENSMUSG00000087596(Gm11715)	152.368	2.21959	0.668471	3.32039	0.000898902	0.014454	Up	predicted gene 11715
ENSMUSG00000027282(Mtch2)	773.603	2.316	0.595379	3.88996	0.000100262	0.00324974	Up	mitochondrial carrier 2
ENSMUSG00000027287(Snap23)	1213.94	1.48328	0.581207	2.55206	0.0107087	0.0760758	Up	synaptosomal-associated protein 23
ENSMUSG00000027285(Haus2)	303.626	1.9978	0.68413	2.92021	0.00349794	0.0359982	Up	HAUS augmin-like complex, subunit 2
ENSMUSG00000011486(Slc25a41)	36.0541	2.29011	1.00722	2.27369	0.0229848	0.1257	Up	solute carrier family 25, member 41
ENSMUSG00000026778(Prkcq)	60.834	1.70911	0.766979	2.22836	0.0258562	0.134552	Up	protein kinase C, theta
ENSMUSG00000026773(Pfkfb3)	287.504	2.04911	0.861118	2.37959	0.017332	0.104342	Up	6-phosphofructo-2-kinase/fructose-2,6-biphosphatase 3
ENSMUSG00000026482(Rgl1)	124.595	1.72577	0.708883	2.43449	0.0149127	0.0948091	Up	ral guanine nucleotide dissociation stimulator,-like 1
ENSMUSG00000041126(H2afv)	1670.37	1.24165	0.597378	2.0785	0.0376631	0.170951	Up	H2A.Z histone variant 2
ENSMUSG00000086240(Gm7846)	47.8661	1.97177	0.861164	2.28966	0.0220413	0.121824	Up	NA
ENSMUSG00000085539(Gm15561)	64.3453	-2.00729	0.840574	-2.388	0.0169405	0.102954	Down	NA
ENSMUSG00000095123(Gm21781)	93.9244	-1.69454	0.863653	-1.96206	0.0497558	0.202225	Down	NA
ENSMUSG00000043207(Zmpste24)	649.163	1.63147	0.811921	2.00939	0.0444956	0.189889	Up	zinc metallopeptidase, STE24
ENSMUSG00000008976(Gabpa)	2286.55	2.80739	0.592174	4.74081	2.12861e-06	0.000229978	Up	GA repeat binding protein, alpha
ENSMUSG00000034453(Polr3b)	199.492	2.22951	0.750138	2.97214	0.00295735	0.032259	Up	polymerase (RNA) III (DNA directed) polypeptide B
ENSMUSG00000074039(4930520O04Rik)	23.0345	-2.939	1.06036	-2.7717	0.00557649	0.0486157	Down	NA
ENSMUSG00000099722(Gm29154)	10.2104	-3.71777	1.641	-2.26556	0.0234785	0.127592	Down	predicted gene 29154
ENSMUSG00000027330(Cdc25b)	118.072	-1.73783	0.679059	-2.55918	0.010492	0.0750315	Down	cell division cycle 25B
ENSMUSG00000112809(Gm47915)	16.9716	-3.44851	1.33512	-2.58292	0.0097968	0.0718762	Down	NA
ENSMUSG00000002996(Hbp1)	1627.25	1.7162	0.580949	2.95413	0.00313556	0.0336169	Up	high mobility group box transcription factor 1
ENSMUSG00000008398(Elk3)	30.2501	-2.53341	0.992684	-2.55208	0.0107083	0.0760758	Down	ELK3, member of ETS oncogene family
ENSMUSG00000041112(Elmo1)	44.7459	-2.86971	0.918289	-3.12506	0.00177768	0.0230971	Down	engulfment and cell motility 1
ENSMUSG00000064941(Gm23238)	15.2548	2.50844	1.27926	1.96085	0.0498964	0.202565	Up	NA
ENSMUSG00000109324(Prmt1)	68.054	2.35796	1.07254	2.19847	0.0279157	0.141932	Up	protein arginine N-methyltransferase 1
ENSMUSG00000109143(Gm10046)	8.72246	-3.36973	1.67478	-2.01204	0.0442157	0.189224	Down	NA
ENSMUSG00000113805(Gm5788)	614.922	1.45721	0.630629	2.31072	0.0208485	0.11734	Up	NA
ENSMUSG00000040794(C1qtnf4)	66.4875	3.6993	0.901421	4.10386	4.0632e-05	0.00178741	Up	C1q and tumor necrosis factor related protein 4
ENSMUSG00000040795(Iqcc)	17.3618	2.91934	1.19017	2.45288	0.0141716	0.0918674	Up	IQ motif containing C
ENSMUSG00000027306(Nusap1)	869.233	2.03267	0.586309	3.46689	0.00052651	0.0100385	Up	nucleolar and spindle associated protein 1
ENSMUSG00000056155(Nanos3)	37.5514	2.95043	0.9287	3.17695	0.00148832	0.0203883	Up	nanos C2HC-type zinc finger 3
ENSMUSG00000015337(Endog)	136.133	3.5268	0.849878	4.14977	3.32807e-05	0.00153602	Up	endonuclease G
ENSMUSG00000015335(Zdhhc12)	72.2508	2.67763	0.878681	3.04732	0.00230889	0.0272843	Up	zinc finger, DHHC domain containing 12
ENSMUSG00000085272(Sbk3)	25.6573	-3.47126	1.06172	-3.26945	0.00107756	0.0164914	Down	SH3 domain binding kinase family, member 3
ENSMUSG00000047228(A2ml1)	16.7596	-2.98703	1.33678	-2.2345	0.0254502	0.133542	Down	alpha-2-macroglobulin like 1
ENSMUSG00000047220(Ccdc36)	166.431	2.18001	0.64718	3.36848	0.000755832	0.0129182	Up	interactor of HORMAD1 1
ENSMUSG00000110057(Gm2225)	58.499	4.35418	0.968435	4.4961	6.92108e-06	0.000516578	Up	NA
ENSMUSG00000038987(Cfap157)	211.653	3.06488	0.753601	4.06698	4.76264e-05	0.00196957	Up	cilia and flagella associated protein 157
ENSMUSG00000092417(Gpank1)	230.408	2.41106	0.733967	3.28497	0.00101993	0.0158771	Up	G patch domain and ankyrin repeats 1
ENSMUSG00000106508(4933425M03Rik)	4.28787	-5.46305	2.48549	-2.19798	0.0279507	NA	Down	NA
ENSMUSG00000071537(Klrg2)	49.1282	1.81636	0.909392	1.99734	0.0457886	0.193012	Up	killer cell lectin-like receptor subfamily G, member 2
ENSMUSG00000108126(Gm43909)	5.4739	-5.81476	2.65766	-2.18793	0.0286748	NA	Down	NA
ENSMUSG00000069049(Eif2s3y)	57.6253	2.02847	0.810283	2.50341	0.0123003	0.0836505	Up	eukaryotic translation initiation factor 2, subunit 3, structural gene Y-linked
ENSMUSG00000100228(Gm29257)	11.5792	2.66074	1.34938	1.97182	0.0486302	0.199825	Up	NA
ENSMUSG00000091449(Gm10269)	43.9367	2.56991	0.927957	2.76943	0.00561544	0.0488151	Up	NA
ENSMUSG00000060477(Irak2)	63.7075	2.03665	0.835581	2.43741	0.0147929	0.0943119	Up	interleukin-1 receptor-associated kinase 2
ENSMUSG00000031976(Urb2)	52.706	1.86732	0.850489	2.19558	0.028122	0.142502	Up	URB2 ribosome biogenesis 2 homolog (S. cerevisiae)
ENSMUSG00000030374(Strn4)	61.4006	-2.18829	0.7886	-2.7749	0.0055218	0.0483773	Down	striatin, calmodulin binding protein 4
ENSMUSG00000031397(Tktl1)	211.544	1.43787	0.632834	2.27212	0.0230793	0.126065	Up	transketolase-like 1
ENSMUSG00000070934(Rraga)	301.987	2.77575	0.862167	3.2195	0.00128414	0.0186767	Up	Ras-related GTP binding A
ENSMUSG00000104831(B020017C02Rik)	43.3565	3.26407	0.946481	3.44864	0.000563415	0.0104459	Up	NA
ENSMUSG00000031029(Eif3f)	204.311	2.59489	0.773753	3.35364	0.000797565	0.0133302	Up	eukaryotic translation initiation factor 3, subunit F
ENSMUSG00000028868(Wasf2)	688.661	-2.48525	0.589715	-4.21433	2.50519e-05	0.0012323	Down	WAS protein family, member 2
ENSMUSG00000028869(Gnl2)	256.493	2.36535	0.88398	2.67579	0.00745527	0.0594293	Up	guanine nucleotide binding protein-like 2 (nucleolar)
ENSMUSG00000025892(Gria4)	104.954	-1.61727	0.74153	-2.18099	0.0291843	0.145849	Down	glutamate receptor, ionotropic, AMPA4 (alpha 4)
ENSMUSG00000025893(Kbtbd3)	95.5331	2.77183	0.721743	3.84046	0.000122804	0.00372122	Up	kelch repeat and BTB (POZ) domain containing 3
ENSMUSG00000028863(Meaf6)	243.965	1.35485	0.686053	1.97485	0.0482849	0.199005	Up	MYST/Esa1-associated factor 6
ENSMUSG00000028861(Mrps15)	130.425	1.8824	0.709438	2.65337	0.00796933	0.0622625	Up	mitochondrial ribosomal protein S15
ENSMUSG00000029409(U90926)	16.4348	-2.50117	1.20177	-2.08125	0.0374114	0.170445	Down	NA
ENSMUSG00000029403(Cdkl2)	206.701	-1.41051	0.636478	-2.21612	0.0266831	0.137558	Down	cyclin-dependent kinase-like 2 (CDC2-related kinase)
ENSMUSG00000029402(Snrnp35)	49.5534	2.03141	0.907906	2.23747	0.0252558	0.13299	Up	small nuclear ribonucleoprotein 35 (U11/U12)
ENSMUSG00000029404(Arl6ip4)	30.3143	2.11817	1.05913	1.99991	0.0455104	0.192331	Up	ADP-ribosylation factor-like 6 interacting protein 4
ENSMUSG00000025762(Larp1b)	595.588	1.48248	0.621444	2.38555	0.0170537	0.103348	Up	La ribonucleoprotein domain family, member 1B
ENSMUSG00000114036(Gm48228)	68.3664	2.40502	0.753883	3.19018	0.00142184	0.0198675	Up	NA
ENSMUSG00000045078(Rnf216)	297.793	1.63624	0.801166	2.04232	0.0411197	0.180805	Up	ring finger protein 216
ENSMUSG00000024384(Iws1)	308.326	1.34866	0.656647	2.05385	0.0399901	0.17795	Up	IWS1, SUPT6 interacting protein
ENSMUSG00000086890(1700021J08Rik)	26.5043	2.28237	0.976244	2.33791	0.0193921	0.112574	Up	NA
ENSMUSG00000044303(Cdkn2a)	10.8044	-3.37765	1.65227	-2.04424	0.0409298	0.180319	Down	cyclin dependent kinase inhibitor 2A
ENSMUSG00000045817(Zfp36l2)	23.666	3.08652	1.13185	2.72698	0.00639172	0.0532926	Up	zinc finger protein 36, C3H type-like 2
ENSMUSG00000117072(AL589878.1)	128.948	2.65379	0.826266	3.21178	0.00131913	0.0189427	Up	NA
ENSMUSG00000117078(AC154604.1)	15.9017	-2.49259	1.25827	-1.98096	0.0475956	0.197117	Down	NA
ENSMUSG00000024969(Mark2)	596.303	-2.0068	0.612004	-3.27907	0.00104151	0.0160888	Down	MAP/microtubule affinity regulating kinase 2
ENSMUSG00000024963(Dnajc4)	334.721	2.40064	0.64304	3.73328	0.000189005	0.00499644	Up	DnaJ heat shock protein family (Hsp40) member C4
ENSMUSG00000024966(Stip1)	1755.9	2.78653	0.680958	4.09207	4.2754e-05	0.00183527	Up	stress-induced phosphoprotein 1
ENSMUSG00000001999(Blvra)	113.469	2.62605	0.768244	3.41824	0.000630265	0.011383	Up	biliverdin reductase A
ENSMUSG00000087411(Gm16048)	15.7733	2.93804	1.33533	2.20023	0.0277903	0.14151	Up	NA
ENSMUSG00000087412(Gm15501)	692.097	2.444	0.646733	3.77899	0.000157467	0.00443128	Up	NA
ENSMUSG00000005672(Kit)	523.149	-1.62329	0.600363	-2.70385	0.00685406	0.0560649	Down	KIT proto-oncogene receptor tyrosine kinase
ENSMUSG00000116305(Lncppara)	7.18281	6.42919	2.15702	2.98058	0.002877	0.0316558	Up	NA
ENSMUSG00000040550(Otud6b)	1427.96	1.84934	0.658251	2.80948	0.00496223	0.0449897	Up	OTU domain containing 6B
ENSMUSG00000040552(C3ar1)	6.54408	-6.07298	2.21823	-2.73776	0.00618588	0.0522232	Down	complement component 3a receptor 1
ENSMUSG00000082545(Gm12196)	7.37728	6.46288	2.1755	2.97076	0.00297061	0.0323065	Up	NA
ENSMUSG00000094152(Slc6a16)	3.84575	-5.30587	2.55418	-2.07733	0.037771	NA	Down	solute carrier family 6, member 16
ENSMUSG00000009941(Nxf2)	484.436	3.09031	0.598442	5.16392	2.41829e-07	4.81728e-05	Up	nuclear RNA export factor 2
ENSMUSG00000085706(Gm9428)	5.43572	6.02525	2.32078	2.59622	0.00942568	NA	Up	NA
ENSMUSG00000095684(Gm23282)	9.04796	-4.13436	1.76168	-2.34683	0.0189341	0.110934	Down	NA
ENSMUSG00000095680(Gm12627)	474.916	2.12913	0.698255	3.04921	0.00229445	0.0272021	Up	NA
ENSMUSG00000064369(mt-Te)	65.7773	-1.7465	0.755999	-2.31019	0.0208778	0.117432	Down	NA
ENSMUSG00000001569(Nom1)	195.878	2.05393	0.858037	2.39375	0.0166771	0.10199	Up	nucleolar protein with MIF4G domain 1
ENSMUSG00000041444(Arhgap32)	23.956	-4.00849	1.23283	-3.25146	0.00114816	0.0172948	Down	Rho GTPase activating protein 32
ENSMUSG00000101519(Ska2l-ps)	10.0032	3.32658	1.47898	2.24924	0.0244975	0.130627	Up	NA
ENSMUSG00000001380(Hars)	236.381	2.66468	0.859498	3.10027	0.00193346	0.024371	Up	histidyl-tRNA synthetase
ENSMUSG00000023027(Atf1)	1733.51	1.56273	0.622887	2.50885	0.0121126	0.0828706	Up	activating transcription factor 1
ENSMUSG00000093359(Gm23292)	85.3725	-2.21801	0.731629	-3.03161	0.00243256	0.0283632	Down	NA
ENSMUSG00000041323(Ak7)	101.135	1.85081	0.709263	2.60948	0.00906807	0.0680505	Up	adenylate kinase 7
ENSMUSG00000022035(Ccdc25)	713.982	1.56066	0.766875	2.03509	0.0418422	0.182839	Up	coiled-coil domain containing 25
ENSMUSG00000022034(Esco2)	1516.72	1.14179	0.579792	1.96931	0.0489179	0.20025	Up	establishment of sister chromatid cohesion N-acetyltransferase 2
ENSMUSG00000022033(Pbk)	822.494	2.07609	0.719574	2.88517	0.00391201	0.0387125	Up	PDZ binding kinase
ENSMUSG00000055633(Zfp580)	13.9286	-2.89293	1.30002	-2.2253	0.0260612	0.135347	Down	zinc finger protein 580
ENSMUSG00000115303(Gm4291)	7.34595	-3.68719	1.80358	-2.04437	0.0409172	0.180308	Down	NA
ENSMUSG00000056586(Zar1l)	223.214	2.60823	0.675845	3.85921	0.000113754	0.00353552	Up	zygote arrest 1-like
ENSMUSG00000091845(Rpl36-ps12)	10.5552	4.47764	1.79725	2.49138	0.0127248	0.0854841	Up	NA
ENSMUSG00000061724(Gm2423)	1012.17	2.27042	0.602543	3.76806	0.00016452	0.00457306	Up	NA
ENSMUSG00000039153(Runx2)	25.7283	-3.26898	1.05427	-3.10072	0.00193054	0.024368	Down	runt related transcription factor 2
ENSMUSG00000101111(Gm28437)	2207.41	-1.77148	0.628407	-2.819	0.00481735	0.0441648	Down	NA
ENSMUSG00000053358(Gm9905)	137.705	-1.83253	0.668697	-2.74045	0.00613549	0.0519428	Down	NA
ENSMUSG00000049093(Il23r)	79.176	-1.7975	0.753276	-2.38625	0.0170214	0.10323	Down	interleukin 23 receptor
ENSMUSG00000117270(AC144797.1)	17.9904	-2.90018	1.1561	-2.50859	0.0121215	0.0829006	Down	NA
ENSMUSG00000032892(Rangrf)	120.099	2.86157	0.73746	3.8803	0.000104327	0.00335156	Up	RAN guanine nucleotide release factor
ENSMUSG00000020044(Timp3)	11.0771	-3.83857	1.58376	-2.42372	0.0153626	0.0966873	Down	tissue inhibitor of metalloproteinase 3
ENSMUSG00000103700(Gm6555)	17.2447	2.57421	1.16787	2.2042	0.0275106	0.140542	Up	NA
ENSMUSG00000096188(Cmtm4)	169.807	1.63373	0.728657	2.24211	0.0249544	0.132112	Up	CKLF-like MARVEL transmembrane domain containing 4
ENSMUSG00000030946(Lhpp)	192.802	-2.27438	0.638218	-3.56365	0.000365737	0.00768896	Down	phospholysine phosphohistidine inorganic pyrophosphate phosphatase
ENSMUSG00000030942(Thumpd1)	308.769	2.1339	0.627948	3.39821	0.000678279	0.0119878	Up	THUMP domain containing 1
ENSMUSG00000033763(Mtss1l)	14.8129	-2.54355	1.29098	-1.97025	0.0488099	0.200161	Down	MTSS I-BAR domain containing 2
ENSMUSG00000033762(Recql4)	20.717	2.6026	1.32483	1.96448	0.0494745	0.201536	Up	RecQ protein-like 4
ENSMUSG00000034789(Rab24)	121.312	5.11916	0.851907	6.00906	1.86599e-09	9.67703e-07	Up	RAB24, member RAS oncogene family
ENSMUSG00000037440(Vnn1)	17.9873	3.36985	1.62419	2.07479	0.0380061	0.171818	Up	vanin 1
ENSMUSG00000030498(Gas2)	53.6705	3.43675	0.85646	4.01274	6.00182e-05	0.00230803	Up	growth arrest specific 2
ENSMUSG00000114638(Gm31834)	515.648	-2.62172	0.673362	-3.89348	9.88152e-05	0.00321433	Down	NA
ENSMUSG00000027905(Ddx20)	254.088	1.79466	0.761283	2.35742	0.0184025	0.108696	Up	DEAD box helicase 20
ENSMUSG00000003437(Paf1)	288.208	2.49013	0.7775	3.20274	0.00136129	0.0192896	Up	Paf1, RNA polymerase II complex component
ENSMUSG00000003438(Timm50)	199.888	2.0155	0.854169	2.35961	0.0182943	0.108304	Up	translocase of inner mitochondrial membrane 50
ENSMUSG00000031729(Ist1)	541.495	1.32856	0.613935	2.16401	0.0304633	0.150092	Up	increased sodium tolerance 1 homolog (yeast)
ENSMUSG00000031728(Zfp821)	419.062	1.66156	0.795915	2.0876	0.0368335	0.16914	Up	zinc finger protein 821
ENSMUSG00000038007(Acer2)	148.522	1.76598	0.714609	2.47125	0.0134641	0.0888033	Up	alkaline ceramidase 2
ENSMUSG00000048661(Lemd3)	83.7599	1.78428	0.876124	2.03656	0.0416946	0.182619	Up	LEM domain containing 3
ENSMUSG00000042185(Nfrkb)	230.622	2.2102	0.626106	3.53007	0.000415449	0.00839411	Up	nuclear factor related to kappa B binding protein
ENSMUSG00000042184(1700069L16Rik)	259.913	2.83865	0.638847	4.4434	8.85473e-06	0.000608796	Up	NA
ENSMUSG00000036770(Stpg3)	23.5968	2.17129	1.0188	2.13123	0.0330702	0.158337	Up	sperm tail PG rich repeat containing 3
ENSMUSG00000114206(Gm30551)	24.0233	-2.58772	1.02237	-2.5311	0.0113704	0.0792729	Down	NA
ENSMUSG00000114203(Gm35279)	33.8479	2.05659	1.02775	2.00105	0.0453865	0.192121	Up	predicted gene, 35279
ENSMUSG00000032403(2300009A05Rik)	34.2016	-2.81876	1.06491	-2.64695	0.00812207	0.0630285	Down	RIKEN cDNA 2300009A05 gene
ENSMUSG00000032401(Lctl)	179.716	3.21912	0.689744	4.66711	3.05459e-06	0.000293354	Up	lactase-like
ENSMUSG00000030424(Zfp939)	217.727	3.71854	0.679532	5.4722	4.44473e-08	1.32256e-05	Up	zinc finger protein 939
ENSMUSG00000079555(Haus3)	650.347	3.11733	0.66005	4.72287	2.32538e-06	0.00024131	Up	HAUS augmin-like complex, subunit 3
ENSMUSG00000074305(Peak1)	1062.22	-1.43985	0.590091	-2.44005	0.0146851	0.0938963	Down	pseudopodium-enriched atypical kinase 1
ENSMUSG00000032382(Snx1)	96.1291	2.08316	0.772205	2.69767	0.00698256	0.0567071	Up	sorting nexin 1
ENSMUSG00000038943(Prc1)	1543.34	2.22131	0.66877	3.32149	0.000895374	0.0144333	Up	protein regulator of cytokinesis 1
ENSMUSG00000001819(Hoxd13)	23.3157	-3.93031	1.23213	-3.18984	0.00142352	0.0198698	Down	homeobox D13
ENSMUSG00000045404(Kcnk13)	58.4844	-1.70524	0.82459	-2.06799	0.0386412	0.173608	Down	potassium channel, subfamily K, member 13
ENSMUSG00000000148(Brat1)	29.7423	2.22755	1.01918	2.18563	0.0288429	0.144861	Up	BRCA1-associated ATM activator 1
ENSMUSG00000041528(Rnf123)	52.2507	-2.06765	0.812731	-2.54407	0.0109568	0.0772335	Down	ring finger protein 123
ENSMUSG00000051136(Ghsr)	4.30542	-5.46864	2.47071	-2.21339	0.0268711	NA	Down	growth hormone secretagogue receptor
ENSMUSG00000080989(Gm14048)	69.9002	1.87504	0.77661	2.41438	0.0157618	0.0984651	Up	NA
ENSMUSG00000084350(Znf41-ps)	12.5706	-2.72148	1.3393	-2.03201	0.0421529	0.183346	Down	NA
ENSMUSG00000106044(Gm42860)	4.31248	5.70233	2.51171	2.2703	0.0231895	NA	Up	NA
ENSMUSG00000098110(Gm26956)	4.67497	5.8067	2.42488	2.39464	0.0166369	NA	Up	NA
ENSMUSG00000081201(Smt3h2-ps4)	5.93877	4.64897	2.31356	2.00944	0.04449	NA	Up	NA
ENSMUSG00000085915(Gm8091)	11.5865	5.6536	1.95513	2.89168	0.00383192	0.0382629	Up	NA
ENSMUSG00000083518(Gm9429)	46.472	2.91629	0.842836	3.46009	0.000539994	0.0101813	Up	NA
ENSMUSG00000106327(Ckb-ps2)	3.8282	-5.29961	2.60959	-2.03082	0.0422729	NA	Down	NA
ENSMUSG00000017677(Wsb1)	1227.01	2.62531	0.659502	3.98074	6.87022e-05	0.00248409	Up	WD repeat and SOCS box-containing 1
ENSMUSG00000001482(Def8)	72.5912	2.93899	0.81744	3.59536	0.000323944	0.00717725	Up	differentially expressed in FDCP 8
ENSMUSG00000059734(Ndufs8)	571.537	2.8121	0.611475	4.59888	4.24764e-06	0.000367138	Up	NADH:ubiquinone oxidoreductase core subunit S8
ENSMUSG00000096619(Gm2035)	120.131	1.79846	0.836653	2.14959	0.0315875	0.153588	Up	NA
ENSMUSG00000002820(Atg4d)	25.5741	2.3902	1.05395	2.26785	0.0233383	0.127059	Up	autophagy related 4D, cysteine peptidase
ENSMUSG00000002825(Qtrt1)	259.395	2.13508	0.662449	3.22302	0.00126849	0.0185376	Up	queuine tRNA-ribosyltransferase catalytic subunit 1
ENSMUSG00000101304(Plet1os)	26.2742	-5.10858	1.30557	-3.91292	9.11854e-05	0.0030454	Down	placenta expressed transcript 1, opposite strand
ENSMUSG00000037601(Nme1)	427.841	2.97845	0.794698	3.7479	0.000178322	0.00481794	Up	NME/NM23 nucleoside diphosphate kinase 1
ENSMUSG00000115801(AC160336.1)	589.602	-1.19417	0.601279	-1.98604	0.0470284	0.195718	Down	NA
ENSMUSG00000111313(Gm18942)	12.9113	-4.65666	1.62006	-2.87438	0.00404826	0.0395861	Down	NA
ENSMUSG00000039737(Prkrip1)	312.187	3.64733	0.683047	5.33979	9.30553e-08	2.37894e-05	Up	Prkr interacting protein 1 (IL11 inducible)
ENSMUSG00000023224(Serping1)	63.1887	1.96812	0.900387	2.18586	0.0288257	0.144861	Up	serine (or cysteine) peptidase inhibitor, clade G, member 1
ENSMUSG00000015748(Prpf3)	161.479	1.90552	0.708899	2.688	0.00718803	0.0578068	Up	pre-mRNA processing factor 3
ENSMUSG00000073018(Gm1070)	153.721	1.58452	0.726303	2.18162	0.0291375	0.145716	Up	NA
ENSMUSG00000045744(Bricd5)	4.16625	5.63489	2.58769	2.17757	0.0294378	NA	Up	BRICHOS domain containing 5
ENSMUSG00000031527(Eri1)	447.749	3.20898	0.604347	5.30983	1.0973e-07	2.72837e-05	Up	exoribonuclease 1
ENSMUSG00000090610(Gm3571)	35.4243	2.46358	0.901838	2.73173	0.00630026	0.0529023	Up	NA
ENSMUSG00000106820(D5Ertd605e)	97.401	1.83746	0.719652	2.55326	0.0106719	0.0759632	Up	NA
ENSMUSG00000062157(Ifnlr1)	15.8342	-2.70871	1.3551	-1.9989	0.0456195	0.192612	Down	interferon lambda receptor 1
ENSMUSG00000031299(Pdha1)	398.728	2.0969	0.635438	3.29993	0.000967077	0.0152241	Up	pyruvate dehydrogenase E1 alpha 1
ENSMUSG00000038127(Ccdc50)	527.282	-1.68446	0.638401	-2.63856	0.00832581	0.0642798	Down	coiled-coil domain containing 50
ENSMUSG00000110197(Gm45444)	20.2522	4.06733	1.33423	3.04845	0.00230028	0.0272126	Up	NA
ENSMUSG00000061390(Uba52-ps)	113.152	3.87258	0.925819	4.18287	2.8785e-05	0.00137584	Up	NA
ENSMUSG00000012296(Tjap1)	113.568	-1.60576	0.694991	-2.31048	0.0208615	0.117377	Down	tight junction associated protein 1
ENSMUSG00000025337(Sbds)	820.632	2.70682	0.592809	4.56609	4.96903e-06	0.000419502	Up	SBDS ribosome maturation factor
ENSMUSG00000102023(Gm8708)	11.3827	5.61986	1.92763	2.91542	0.00355209	0.0362991	Up	predicted gene 8708
ENSMUSG00000056116(H2-T22)	297.497	2.41112	0.624138	3.86312	0.000111947	0.00349735	Up	histocompatibility 2, T region locus 9
ENSMUSG00000020272(Stk10)	197.644	1.4315	0.635954	2.25095	0.0243885	0.130199	Up	serine/threonine kinase 10
ENSMUSG00000028126(Pip5k1a)	678.54	2.41023	0.702802	3.42946	0.000604792	0.011026	Up	phosphatidylinositol-4-phosphate 5-kinase, type 1 alpha
ENSMUSG00000071324(Armc2)	27.385	-2.34899	0.971405	-2.41814	0.0156002	0.0977759	Down	armadillo repeat containing 2
ENSMUSG00000081262(Gm12261)	15.8539	2.76131	1.2654	2.18216	0.0290977	0.145617	Up	NA
ENSMUSG00000114995(Gm49284)	127.261	-2.36324	0.780758	-3.02685	0.00247115	0.0286423	Down	NA
ENSMUSG00000032174(Icam5)	4.07032	-5.38778	2.51095	-2.14571	0.0318959	NA	Down	intercellular adhesion molecule 5, telencephalin
ENSMUSG00000032171(Pin1)	449.876	2.79509	0.659055	4.24105	2.22477e-05	0.00114721	Up	protein (peptidyl-prolyl cis/trans isomerase) NIMA-interacting 1
ENSMUSG00000060579(Fhit)	31.5109	-2.35765	1.0931	-2.15685	0.0310171	0.152036	Down	fragile histidine triad gene
ENSMUSG00000053141(Ptprt)	45.9421	-1.97433	0.836431	-2.36043	0.0182539	0.108219	Down	protein tyrosine phosphatase, receptor type, T
ENSMUSG00000086138(4930471C06Rik)	22.8149	2.50969	1.06339	2.36007	0.0182714	0.108219	Up	NA
ENSMUSG00000086130(Gm16211)	391.552	-1.71572	0.601455	-2.85262	0.00433602	0.04122	Down	NA
ENSMUSG00000067571(Ms4a15)	7.22933	-4.76456	2.07348	-2.29785	0.0215703	0.120118	Down	membrane-spanning 4-domains, subfamily A, member 15
ENSMUSG00000063142(Kcnma1)	63.4804	-2.04711	0.776135	-2.63757	0.00835032	0.0644142	Down	potassium large conductance calcium-activated channel, subfamily M, alpha member 1
ENSMUSG00000104098(AA619741)	94.943	-1.99971	0.732266	-2.73086	0.00631696	0.0529603	Down	NA
ENSMUSG00000040901(Kcnk18)	138.509	-2.81413	0.755608	-3.72433	0.000195833	0.00512925	Down	potassium channel, subfamily K, member 18
ENSMUSG00000006442(Srm)	379.217	2.56056	0.871644	2.93763	0.00330736	0.0347407	Up	spermidine synthase
ENSMUSG00000031889(D230025D16Rik)	438.31	1.67804	0.710204	2.36275	0.0181399	0.107706	Up	RIKEN cDNA D230025D16 gene
ENSMUSG00000005936(Kctd20)	172.462	1.79977	0.667836	2.69493	0.00704045	0.0569479	Up	potassium channel tetramerisation domain containing 20
ENSMUSG00000029319(Coq2)	75.731	-1.78764	0.74571	-2.39724	0.0165193	0.1014	Down	coenzyme Q2 4-hydroxybenzoate polyprenyltransferase
ENSMUSG00000029311(Hsd17b11)	4.52999	-5.54203	2.43246	-2.27836	0.0227053	NA	Down	hydroxysteroid (17-beta) dehydrogenase 11
ENSMUSG00000029310(Nudt9)	152.319	2.71046	0.739489	3.66532	0.000247032	0.00598936	Up	nudix (nucleoside diphosphate linked moiety X)-type motif 9
ENSMUSG00000029314(Gpat3)	189.24	1.93757	0.747384	2.59247	0.00952898	0.0705673	Up	glycerol-3-phosphate acyltransferase 3
ENSMUSG00000059956(Serpinb12)	137.541	-2.01266	0.737273	-2.72988	0.00633575	0.0530276	Down	serine (or cysteine) peptidase inhibitor, clade B (ovalbumin), member 12
ENSMUSG00000043421(Hilpda)	536.107	2.38352	0.64254	3.70953	0.000207645	0.00536125	Up	hypoxia inducible lipid droplet associated
ENSMUSG00000046410(Kcnk6)	66.9998	3.70619	0.97919	3.78495	0.000153737	0.00436695	Up	potassium inwardly-rectifying channel, subfamily K, member 6
ENSMUSG00000051977(Prdm9)	39.778	1.81137	0.909449	1.99173	0.0464011	0.194155	Up	PR domain containing 9
ENSMUSG00000022243(Slc45a2)	6.81078	-6.13018	2.20028	-2.7861	0.00533471	0.0472343	Down	solute carrier family 45, member 2
ENSMUSG00000022247(Brix1)	4295.72	2.6831	0.640013	4.19225	2.76196e-05	0.00133686	Up	BRX1, biogenesis of ribosomes
ENSMUSG00000035765(Dym)	440.711	-1.23686	0.603697	-2.04881	0.0404806	0.179123	Down	dymeclin
ENSMUSG00000078521(Aunip)	272.485	2.57776	0.682487	3.777	0.000158727	0.00445294	Up	aurora kinase A and ninein interacting protein
ENSMUSG00000035769(Xylb)	128.71	1.69577	0.673253	2.51877	0.0117767	0.0814007	Up	xylulokinase homolog (H. influenzae)
ENSMUSG00000001134(Uxt)	122.68	2.32669	0.79219	2.93703	0.00331367	0.0347631	Up	ubiquitously expressed prefoldin like chaperone
ENSMUSG00000087303(Lipo2)	4.99317	-5.68233	2.38025	-2.38728	0.0169733	NA	Down	lipase, member O2
ENSMUSG00000058331(Zfp85)	24.4653	-2.12466	1.0174	-2.08832	0.0367689	0.16914	Down	zinc finger protein 85
ENSMUSG00000039086(Ss18l1)	107.375	-2.03175	0.759798	-2.67406	0.00749385	0.0596583	Down	SS18, nBAF chromatin remodeling complex subunit like 1
ENSMUSG00000032239(Rp9)	157.507	1.89997	0.663003	2.8657	0.00416084	0.0401041	Up	retinitis pigmentosa 9 (human)
ENSMUSG00000084968(Gm12743)	123.797	1.79816	0.704985	2.55064	0.0107527	0.0761794	Up	NA
ENSMUSG00000040249(Lrp1)	80.1819	-1.44787	0.725731	-1.99504	0.046038	0.193631	Down	low density lipoprotein receptor-related protein 1
ENSMUSG00000086839(Gm11973)	63.0075	2.12731	0.848648	2.5067	0.0121864	0.0831874	Up	NA
ENSMUSG00000024273(2700062C07Rik)	1099.4	1.40048	0.57728	2.426	0.0152663	0.0963374	Up	RIKEN cDNA 2700062C07 gene
ENSMUSG00000050144(Slc25a44)	423.512	1.6853	0.703076	2.39704	0.0165283	0.101409	Up	solute carrier family 25, member 44
ENSMUSG00000050490(Gm8394)	174.66	4.0122	0.701068	5.72298	1.04672e-08	4.29941e-06	Up	NA
ENSMUSG00000102425(Gm26616)	48.7599	2.00865	0.861328	2.33203	0.019699	0.113618	Up	NA
ENSMUSG00000090000(Ier3ip1)	81.3092	2.0712	0.759293	2.7278	0.00637586	0.0532084	Up	immediate early response 3 interacting protein 1
ENSMUSG00000066721(Zfp575)	26.1066	-2.84427	1.02004	-2.78838	0.00529717	0.0470312	Down	zinc finger protein 575
ENSMUSG00000050966(Lin28a)	53.8485	-2.01364	0.799424	-2.51886	0.0117736	0.0814007	Down	lin-28 homolog A (C. elegans)
ENSMUSG00000093727(Obox3-ps5)	960.686	1.73939	0.635863	2.73548	0.00622893	0.052489	Up	NA
ENSMUSG00000108521(Gm44639)	24.2854	-4.51664	1.21001	-3.73272	0.000189427	0.00499751	Down	NA
ENSMUSG00000108524(Gm44876)	27.8301	-3.77179	1.16956	-3.22498	0.00125983	0.0184711	Down	NA
ENSMUSG00000067925(Rtl8a)	16.0913	-4.39291	1.44732	-3.03521	0.0024037	0.0281506	Down	retrotransposon Gag like 8A
ENSMUSG00000002329(Mdp1)	190.224	2.14536	0.717598	2.98964	0.00279303	0.0311403	Up	magnesium-dependent phosphatase 1
ENSMUSG00000055874(Foxi3)	47.5925	1.72655	0.877938	1.9666	0.0492292	0.200981	Up	forkhead box I3
ENSMUSG00000031609(Sap30)	1505.91	2.57371	0.680394	3.78267	0.000155152	0.00438656	Up	sin3 associated polypeptide
ENSMUSG00000064299(4921528I07Rik)	30.4236	2.28036	0.944987	2.41311	0.0158169	0.0985552	Up	RIKEN cDNA 4921528I07 gene
ENSMUSG00000038696(Mapkap1)	995.435	-1.20734	0.603515	-2.00051	0.0454449	0.192192	Down	mitogen-activated protein kinase associated protein 1
ENSMUSG00000038697(Taf5l)	94.1567	1.58042	0.729653	2.16599	0.0303122	0.149614	Up	TATA-box binding protein associated factor 5 like
ENSMUSG00000001674(Ddx18)	481.905	2.42108	0.699735	3.46	0.00054017	0.0101813	Up	DEAD box helicase 18
ENSMUSG00000072572(Slc39a2)	21.2544	2.76889	1.33452	2.07482	0.0380029	0.171818	Up	solute carrier family 39 (zinc transporter), member 2
ENSMUSG00000037017(Zscan21)	328.277	1.97904	0.629315	3.14476	0.00166225	0.0220069	Up	zinc finger and SCAN domain containing 21
ENSMUSG00000092134(Gm17089)	9.63093	5.36574	2.05845	2.60669	0.00914223	0.0684856	Up	NA
ENSMUSG00000031311(Nono)	385.258	1.90692	0.732948	2.60171	0.00927601	0.0691453	Up	non-POU-domain-containing, octamer binding protein
ENSMUSG00000021302(Ggps1)	539.914	1.28367	0.627436	2.04589	0.0407668	0.179863	Up	geranylgeranyl diphosphate synthase 1
ENSMUSG00000029151(Slc30a3)	418.071	-3.0265	0.654959	-4.6209	3.82074e-06	0.000339952	Down	solute carrier family 30 (zinc transporter), member 3
ENSMUSG00000029154(Cwh43)	12.2155	-5.53395	1.86712	-2.9639	0.00303768	0.0327611	Down	cell wall biogenesis 43 C-terminal homolog
ENSMUSG00000105692(Gm43737)	37.8213	1.85993	0.938423	1.98197	0.0474828	0.196862	Up	NA
ENSMUSG00000025816(Sec61a2)	353.547	1.67988	0.63926	2.62785	0.00859275	0.0656703	Up	Sec61, alpha subunit 2 (S. cerevisiae)
ENSMUSG00000022453(Naga)	16.7487	-2.87964	1.26524	-2.27597	0.022848	0.125216	Down	N-acetyl galactosaminidase, alpha
ENSMUSG00000042719(Naa25)	106.284	1.95434	0.770102	2.53777	0.0111561	0.0781017	Up	N(alpha)-acetyltransferase 25, NatB auxiliary subunit
ENSMUSG00000028688(Toe1)	68.0431	3.22108	0.891806	3.61186	0.000304007	0.0068485	Up	target of EGR1, member 1 (nuclear)
ENSMUSG00000028684(Urod)	259.052	1.66319	0.734279	2.26506	0.0235091	0.127682	Up	uroporphyrinogen decarboxylase
ENSMUSG00000028683(Eif2b3)	434.608	3.20284	0.691053	4.63473	3.5741e-06	0.000330494	Up	eukaryotic translation initiation factor 2B, subunit 3
ENSMUSG00000028680(Plk3)	101.452	1.49832	0.742247	2.01862	0.0435265	0.187083	Up	polo like kinase 3
ENSMUSG00000049878(Rlf)	329.434	1.7949	0.779405	2.30292	0.0212836	0.119014	Up	rearranged L-myc fusion sequence
ENSMUSG00000007279(Scube2)	47.3576	-2.13356	0.941008	-2.26732	0.0233708	0.127198	Down	signal peptide, CUB domain, EGF-like 2
ENSMUSG00000020163(Uqcr11)	254.359	1.5123	0.627473	2.41015	0.015946	0.098986	Up	ubiquinol-cytochrome c reductase, complex III subunit XI
ENSMUSG00000105162(Gm42494)	527.589	1.29583	0.621672	2.08442	0.037122	0.169704	Up	NA
ENSMUSG00000013539(Tango2)	612.09	1.75436	0.660119	2.65765	0.00786887	0.0617768	Up	transport and golgi organization 2
ENSMUSG00000087141(Plcxd2)	44.8027	-1.88465	0.841876	-2.23863	0.0251802	0.132939	Down	phosphatidylinositol-specific phospholipase C, X domain containing 2
ENSMUSG00000052428(Tmco1)	766.451	1.70475	0.609993	2.79471	0.0051947	0.0463792	Up	transmembrane and coiled-coil domains 1
ENSMUSG00000086818(Ctrcos)	7.20926	6.43123	2.1706	2.96289	0.0030477	0.0328435	Up	chymotrypsin C (caldecrin), opposite strand
ENSMUSG00000048833(Slc39a9)	233.857	1.67892	0.629717	2.66616	0.00767242	0.0607357	Up	solute carrier family 39 (zinc transporter), member 9
ENSMUSG00000021483(Cdk20)	462.283	-1.50126	0.648122	-2.31632	0.0205407	0.116511	Down	cyclin-dependent kinase 20
ENSMUSG00000021481(Zfp346)	78.6492	1.96142	0.87844	2.23284	0.0255595	0.133665	Up	zinc finger protein 346
ENSMUSG00000031508(Ankrd10)	1567.61	2.99071	0.750169	3.98671	6.69946e-05	0.00246396	Up	ankyrin repeat domain 10
ENSMUSG00000021486(Prelid1)	712.474	1.37298	0.614953	2.23266	0.0255717	0.133665	Up	PRELI domain containing 1
ENSMUSG00000033075(Senp1)	704.165	-1.26145	0.588152	-2.14476	0.0319717	0.155081	Down	SUMO1/sentrin specific peptidase 1
ENSMUSG00000005360(Slc1a3)	18.8414	-2.9917	1.33689	-2.2378	0.0252338	0.132969	Down	solute carrier family 1 (glial high affinity glutamate transporter), member 3
ENSMUSG00000049123(Catsperg2)	18.8253	3.69142	1.20808	3.05562	0.00224598	0.0269443	Up	cation channel sperm associated auxiliary subunit gamma 2
ENSMUSG00000013878(Rnf170)	338.965	-1.2428	0.605704	-2.05182	0.040187	0.17839	Down	ring finger protein 170
ENSMUSG00000007216(Zfp775)	182.731	1.603	0.742901	2.15776	0.0309465	0.151855	Up	zinc finger protein 775
ENSMUSG00000086366(1700061J23Rik)	3.60714	-5.21372	2.63336	-1.97988	0.0477173	NA	Down	RIKEN cDNA 1700061J23 gene
ENSMUSG00000030522(Mtmr10)	48.3985	-1.8723	0.823248	-2.27428	0.0229492	0.125656	Down	myotubularin related protein 10
ENSMUSG00000030523(Trpm1)	7.4539	-4.80977	2.06087	-2.33386	0.0196032	0.113329	Down	transient receptor potential cation channel, subfamily M, member 1
ENSMUSG00000030521(Mphosph10)	522.123	1.80853	0.595497	3.03702	0.00238933	0.0280341	Up	M-phase phosphoprotein 10 (U3 small nucleolar ribonucleoprotein)
ENSMUSG00000070705(Eid2b)	14.445	7.43335	1.91617	3.87927	0.000104769	0.00335903	Up	EP300 interacting inhibitor of differentiation 2B
ENSMUSG00000004540(Psg17)	166.054	-2.10206	0.772549	-2.72094	0.00650962	0.0539772	Down	pregnancy specific glycoprotein 17
ENSMUSG00000095605(Gm12624)	114.224	3.65424	1.15183	3.17254	0.00151111	0.0206145	Up	NA
ENSMUSG00000058966(Fam57b)	92.8791	2.51526	0.771985	3.25817	0.00112133	0.0169894	Up	TLC domain containing 3B
ENSMUSG00000047976(Kcna1)	17.698	-3.5153	1.34961	-2.60468	0.00919602	0.0688034	Down	potassium voltage-gated channel, shaker-related subfamily, member 1
ENSMUSG00000022889(Mrpl39)	111.18	3.17132	0.835607	3.79523	0.000147508	0.00422307	Up	mitochondrial ribosomal protein L39
ENSMUSG00000034312(Iqsec1)	74.7807	-2.32558	0.759953	-3.06016	0.00221222	0.0266445	Down	IQ motif and Sec7 domain 1
ENSMUSG00000038412(Higd1a)	1351.25	2.46581	0.618501	3.98676	6.69819e-05	0.00246396	Up	HIG1 domain family, member 1A
ENSMUSG00000046591(Ticrr)	449.097	1.3127	0.613425	2.13995	0.032359	0.15621	Up	TOPBP1-interacting checkpoint and replication regulator
ENSMUSG00000022150(Dab2)	297.103	-2.1693	0.717885	-3.02179	0.00251285	0.0289091	Down	disabled 2, mitogen-responsive phosphoprotein
ENSMUSG00000025479(Cyp2e1)	15.2119	-5.79067	1.8102	-3.19892	0.00137943	0.0194307	Down	cytochrome P450, family 2, subfamily e, polypeptide 1
ENSMUSG00000066357(Wdr6)	14.6452	3.0481	1.30532	2.33514	0.0195359	0.113109	Up	WD repeat domain 6
ENSMUSG00000035049(Rrp12)	70.6022	2.4239	0.804188	3.01409	0.00257749	0.0293685	Up	ribosomal RNA processing 12 homolog (S. cerevisiae)
ENSMUSG00000002658(Gtf2f1)	255.109	2.19441	0.68907	3.1846	0.00144955	0.0200786	Up	general transcription factor IIF, polypeptide 1
ENSMUSG00000072612(Gm10382)	17.8265	3.13958	1.2596	2.49252	0.0126842	0.0853971	Up	NA
ENSMUSG00000030611(Mrps11)	187.238	1.97566	0.682318	2.89552	0.00378532	0.0379508	Up	mitochondrial ribosomal protein S11
ENSMUSG00000003573(Homer3)	47.8755	3.60674	1.01945	3.53791	0.000403302	0.0082224	Up	homer scaffolding protein 3
ENSMUSG00000001305(Rrp15)	633.363	2.33741	0.652071	3.58459	0.000337602	0.00735632	Up	ribosomal RNA processing 15 homolog (S. cerevisiae)
ENSMUSG00000024065(Ehd3)	34.2223	-3.5008	0.977766	-3.58041	0.00034306	0.00740838	Down	EH-domain containing 3
ENSMUSG00000029551(Psmg3)	52.2436	2.97724	0.920855	3.23313	0.00122443	0.0181278	Up	proteasome (prosome, macropain) assembly chaperone 3
ENSMUSG00000075419(Dolk)	60.7364	2.30316	1.05851	2.17585	0.0295662	0.147287	Up	dolichol kinase
ENSMUSG00000003235(Eif2b5)	112.483	1.46239	0.742551	1.96941	0.0489055	0.200245	Up	eukaryotic translation initiation factor 2B, subunit 5 epsilon
ENSMUSG00000063802(Hspbp1)	100.962	3.08602	0.86483	3.56836	0.000359221	0.00760119	Up	HSPA (heat shock 70kDa) binding protein, cytoplasmic cochaperone 1
ENSMUSG00000006589(Aprt)	915.835	3.46133	0.737033	4.6963	2.64918e-06	0.000264205	Up	adenine phosphoribosyl transferase
ENSMUSG00000083916(Gm15476)	175.787	-2.03046	0.826911	-2.45548	0.0140698	0.0913708	Down	NA
ENSMUSG00000051730(Mettl5)	148.515	1.92109	0.660101	2.9103	0.00361079	0.0367279	Up	methyltransferase like 5
ENSMUSG00000018341(Il12rb2)	39.3559	-3.21172	0.909525	-3.53121	0.00041367	0.00837071	Down	interleukin 12 receptor, beta 2
ENSMUSG00000107880(Gm44113)	58.6936	-1.87266	0.777656	-2.40808	0.0160365	0.0992765	Down	NA
ENSMUSG00000052997(Uba2)	521.868	1.54461	0.632925	2.44043	0.0146699	0.0938963	Up	ubiquitin-like modifier activating enzyme 2
ENSMUSG00000061024(Rrs1)	122.317	3.17261	0.79347	3.99839	6.37737e-05	0.0023818	Up	ribosome biogenesis regulator 1
ENSMUSG00000071015(Gm136)	5.42124	-5.80135	2.31804	-2.50269	0.0123252	NA	Down	predicted gene 136
ENSMUSG00000033276(Stk36)	131.418	-1.75461	0.823861	-2.12974	0.033193	0.15861	Down	serine/threonine kinase 36
ENSMUSG00000091655(Gm8741)	817.867	6.15501	0.689278	8.92964	4.27381e-19	3.8787e-15	Up	NA
ENSMUSG00000091657(Gm3072)	3.94067	5.55374	2.68074	2.07172	0.0382915	NA	Up	NA
ENSMUSG00000105241(Gm43542)	8.11658	4.0711	1.81567	2.24221	0.024948	0.132112	Up	NA
ENSMUSG00000037221(Mospd3)	274.678	-2.11903	0.619647	-3.41973	0.000626822	0.0113434	Down	motile sperm domain containing 3
ENSMUSG00000027981(Rnpc3)	329.944	1.73429	0.606547	2.85928	0.00424604	0.0407562	Up	RNA-binding region (RNP1, RRM) containing 3
ENSMUSG00000027985(Lef1)	530.645	-2.82579	0.722756	-3.90974	9.23954e-05	0.00305902	Down	lymphoid enhancer binding factor 1
ENSMUSG00000039680(Mrps6)	281.955	2.56178	0.840777	3.04692	0.00231197	0.0272852	Up	mitochondrial ribosomal protein S6
ENSMUSG00000096972(Gm26883)	84.4638	-2.39462	0.737691	-3.2461	0.00116999	0.0175944	Down	NA
ENSMUSG00000031109(Enox2)	22.9069	-3.4228	1.15031	-2.97555	0.00292465	0.0320177	Down	ecto-NOX disulfide-thiol exchanger 2
ENSMUSG00000031107(Rbmx2)	340.008	1.6559	0.615834	2.68887	0.00716939	0.0577081	Up	RNA binding motif protein, X-linked 2
ENSMUSG00000100558(1700025F24Rik)	7.55999	-3.73247	1.77216	-2.10617	0.0351899	0.164975	Down	RIKEN cDNA 1700025F24 gene
ENSMUSG00000034557(Zfyve9)	403.328	-1.7119	0.59987	-2.85378	0.00432018	0.0411847	Down	zinc finger, FYVE domain containing 9
ENSMUSG00000039356(Exosc2)	480.072	1.99843	0.702673	2.84404	0.00445456	0.041853	Up	exosome component 2
ENSMUSG00000102737(1700016A09Rik)	4.54754	-5.54733	2.47464	-2.24167	0.0249829	NA	Down	RIKEN cDNA 1700016A09 gene
ENSMUSG00000029723(Tsc22d4)	196.902	2.52231	0.732126	3.44518	0.000570673	0.010516	Up	TSC22 domain family, member 4
ENSMUSG00000034881(Tbxa2r)	53.9081	2.53696	0.914814	2.7732	0.00555075	0.0485178	Up	thromboxane A2 receptor
ENSMUSG00000034880(Mrpl34)	528.808	1.90603	0.630494	3.02308	0.00250219	0.0288914	Up	mitochondrial ribosomal protein L34
ENSMUSG00000034883(Lrr1)	2866.56	3.23812	0.580118	5.58184	2.3799e-08	8.19061e-06	Up	leucine rich repeat protein 1
ENSMUSG00000034889(Cactin)	38.6372	2.34556	0.905865	2.58931	0.00961693	0.0710158	Up	cactin, spliceosome C complex subunit
ENSMUSG00000042105(Inpp5f)	65.5396	-1.92561	0.766834	-2.51112	0.012035	0.0824328	Down	inositol polyphosphate-5-phosphatase F
ENSMUSG00000045731(Pnoc)	5.64682	-4.39819	2.19928	-1.99983	0.0455184	NA	Down	prepronociceptin
[truncated: 3,124 more rows]
