# Supplementary material for: Maternal UHRF1 Is Essential for Transcription Landscapes and Repression of Repetitive Elements During the Maternal-to-Zygotic Transition
Source: Front Cell Dev Biol. 2021 Feb 9;8:610773. doi: 10.3389/fcell.2020.610773 (PMC7902027; doi:10.3389/fcell.2020.610773)
Supplement: Supplementary file 9 [file Table_7.XLSX]

## Sheet: all_MII_des_trans_output
Table S5-1. Deregulated retrotransposons in 2-cell embryos from Gdf9-cKO mice determined by RNA-Seq
geneID	transponse	baseMean	log2FoldChange	lfcSE	stat	pvalue
L1_Mus3	LINE	4022.25	0.185711	0.429785	0.432102	0.665668
L1Md_F	LINE	808.057	-0.372815	0.474769	-0.785256	0.432304
L1_Rod	LINE	3214.14	0.122249	0.461056	0.265151	0.790893
Lx9	LINE	15047.8	-0.00584297	0.418524	-0.0139609	0.988861
L1M4	LINE	4599.42	0.114926	0.423455	0.2714	0.786083
L1_Mur2	LINE	4170.97	-0.207227	0.422477	-0.490503	0.623778
RLTR26B_MM	LTR	46.8159	-0.727944	0.733205	-0.992825	0.320795
RLTR25A	LTR	155.032	0.208906	0.544317	0.383795	0.701131
L1M2	LINE	4872.31	0.125042	0.502717	0.248732	0.803568
B3	SINE	86736.3	-0.0676503	0.436388	-0.155023	0.876803
L1VL1	LINE	100.233	0.534416	0.596995	0.895176	0.370693
L1Md_F2	LINE	5564.06	0.340085	0.442571	0.768431	0.442231
ERVB7_1-LTR_MM	LTR	387.742	0.263363	0.543071	0.484952	0.627711
L1MEf	LINE	859.74	0.231467	0.435593	0.531384	0.595153
RLTR14	LTR	5021.24	-0.510293	0.423757	-1.20421	0.228508
RMER17A	LTR	211.86	-0.514353	0.494303	-1.04056	0.298079
RLTR13E	LTR	116.419	0.0385089	0.558432	0.0689589	0.945022
Lx2	LINE	1624.21	0.134352	0.428834	0.313297	0.754055
IAPLTR1a_Mm	LTR	214.245	-0.49958	0.543306	-0.91952	0.357824
ERVB7_3-LTR_MM	LTR	86.1243	0.319957	0.584629	0.547283	0.584184
ID_B1	SINE	61460.9	-0.257305	0.417014	-0.617018	0.537223
L1Md_A	LINE	678.256	-0.416068	0.465075	-0.894627	0.370986
RLTR1D	LTR	85.4692	-0.0831532	0.61733	-0.134698	0.892851
MER44D	DNA	277.774	1.57329	0.536118	2.9346	0.00333982
Tigger7	DNA	1391.98	-0.16965	0.439961	-0.385602	0.699792
RLTR13C1	LTR	132.001	-0.171471	0.725898	-0.236219	0.813263
MER74B	LTR	45.3183	-0.412374	0.717552	-0.574695	0.565498
ID4_	SINE	15401.8	-0.286708	0.43211	-0.663507	0.507006
MLT1A1	LTR	2036.37	0.21987	0.431278	0.50981	0.610185
Lx4B	LINE	1274.08	0.00518283	0.432517	0.011983	0.990439
B4A	SINE	20640.2	-0.178532	0.415628	-0.429547	0.667525
BGLII_Mur	LTR	33.2382	1.04847	0.866116	1.21054	0.22607
L1_Mur3	LINE	6144.79	-0.0356059	0.419524	-0.084872	0.932363
B2_Mm2	SINE	92842.8	0.270248	0.471997	0.572562	0.566941
B1_Mus1	SINE	37410.1	-0.146881	0.428592	-0.342706	0.73182
Lx7	LINE	12410.9	0.097646	0.418657	0.233236	0.815578
ERVB4_2-LTR_MM	LTR	32.741	0.858868	0.882582	0.973131	0.330488
RLTR45-int	LTR	245.63	0.18396	0.52094	0.35313	0.723991
PB1D10	SINE	61923.5	-0.272648	0.424371	-0.642475	0.520565
ORR1E	LTR	6938.24	-0.271731	0.436347	-0.622741	0.533455
PB1D11	SINE	13296.3	-0.373617	0.431807	-0.865243	0.386906
RLTR9D2	LTR	93.359	0.356528	0.597039	0.597159	0.550401
B2_Mm1t	SINE	125409	0.306778	0.503621	0.609144	0.542429
Charlie2b	DNA	1055.04	-0.178028	0.567319	-0.313805	0.753669
Lx8	LINE	21831.6	-0.294275	0.418509	-0.70315	0.481962
ORR1F	LTR	12654.1	-0.395156	0.436297	-0.905703	0.365093
RSINE1	SINE	54730.5	-0.456644	0.431422	-1.05846	0.289845
MTEa	LTR	5183.47	0.0670833	0.417946	0.160507	0.872482
B1F	SINE	17998	-0.197115	0.421389	-0.467774	0.639946
MT2_Mm	LTR	2414.56	-0.0858736	0.556092	-0.154423	0.877276
L1_Mur1	LINE	373.99	0.264816	0.474568	0.558015	0.576834
RMER4B	LTR	2515.17	0.0931596	0.507189	0.183678	0.854266
RLTR10D	LTR	162.644	0.0959728	0.519762	0.184648	0.853505
Lx	LINE	2419.17	0.249342	0.431757	0.577505	0.563598
Lx10	LINE	1541.46	0.00324144	0.443662	0.00730609	0.994171
MER119	DNA	327.79	-0.441974	0.649773	-0.680198	0.496379
B1_Mm	SINE	27515.5	0.0632184	0.416946	0.151623	0.879485
L1Md_T	LINE	2901.5	0.0200597	0.472319	0.0424706	0.966124
L2a	LINE	12133.2	-0.00159023	0.438206	-0.00362896	0.997105
MTD	LTR	34190.8	0.0342904	0.469259	0.0730735	0.941748
MTC	LTR	28354.4	0.138945	0.462207	0.300611	0.763711
L1M5	LINE	4252.06	-0.00212525	0.465298	-0.0045675	0.996356
B1F2	SINE	6174.71	-0.243903	0.418408	-0.582931	0.55994
L1MC	LINE	1412.29	0.151449	0.440484	0.343825	0.730978
L1MEg	LINE	2669.77	0.239357	0.478934	0.499771	0.617236
Lx5b	LINE	4180.93	0.0179537	0.440648	0.0407439	0.9675
L1MB7	LINE	12232.2	0.0978637	0.447074	0.218898	0.826729
B3A	SINE	35437.1	-0.307833	0.418452	-0.735647	0.461945
RMER15	LTR	12985.6	-0.0482331	0.416059	-0.115929	0.907709
RLTR20B4_MM	LTR	3.82212	0.738672	1.97562	0.373894	0.708483
B1F1	SINE	11373.9	-0.277001	0.439567	-0.630167	0.528585
MLT1A	LTR	800.697	0.199221	0.473216	0.420993	0.673761
RLTRETN_Mm	LTR	605.381	0.564575	0.538695	1.04804	0.294619
RMER1B	Other	3717.43	-0.0407392	0.422013	-0.0965354	0.923095
L1_Mus1	LINE	10206.2	-0.0339087	0.462193	-0.0733649	0.941516
Lx3A	LINE	5157.67	-0.0955886	0.492258	-0.194184	0.846032
MLT1B	LTR	2002.77	-0.194627	0.429727	-0.452909	0.650614
MTB	LTR	15080.6	0.35876	0.453155	0.791693	0.42854
MLT1C	LTR	1155.83	0.108225	0.434183	0.249261	0.803159
L1_Mm	LINE	346.112	0.330399	0.470729	0.701889	0.482749
IAPEY2_LTR	LTR	121.206	0.260013	0.547892	0.474569	0.635094
IAPEy-int	LTR	15.5928	0.726786	1.05459	0.689162	0.490721
ERVB4_1B-I_MM-int	LTR	382.364	0.542294	0.463711	1.16947	0.242216
RMER16A3	LTR	3.16211	2.83949	2.3859	1.19012	0.234001
IAPEY3_LTR	LTR	58.4413	-0.243342	0.661142	-0.368063	0.712827
L1Md_Gf	LINE	14.7607	0.152516	1.0691	0.142659	0.886559
MMETn-int	LTR	168.395	0.321611	0.514117	0.625559	0.531604
ERVB4_1C-LTR_Mm	LTR	185.534	0.13276	0.535378	0.247975	0.804154
ETnERV-int	LTR	298.177	0.195435	0.542625	0.360166	0.718723
MLT1D	LTR	2859.43	-0.0654399	0.421746	-0.155164	0.876692
L4_C_Mam	LINE	166.95	-0.191617	0.519757	-0.368667	0.712376
MER45C	DNA	17.0407	-0.875581	1.04343	-0.839136	0.401393
L1VL4	LINE	643.254	0.0543075	0.44097	0.123155	0.901985
L1_Mus4	LINE	455.051	0.0297899	0.454486	0.0655464	0.947739
RLTR6B_Mm	LTR	248.704	0.346843	0.602079	0.576075	0.564564
L1MA4A	LINE	222.421	0.427911	0.573289	0.746415	0.455416
L1MB3	LINE	6324.66	-0.227171	0.436452	-0.520494	0.602719
Lx8b	LINE	3961.43	0.129716	0.444104	0.292084	0.770222
RMER17A2	LTR	88.4658	-1.03935	0.594972	-1.74689	0.0806559
LTR81B	LTR	33.8682	-0.709749	0.845205	-0.839736	0.401057
MusHAL1	LINE	1548.96	0.0176388	0.445767	0.0395696	0.968436
ORR1B1	LTR	5709.66	-0.0436528	0.435404	-0.100258	0.920139
Lx6	LINE	3314.76	0.2636	0.42924	0.614108	0.539144
RLTR13A1	LTR	4.91923	-0.91969	1.93972	-0.474136	0.635403
RLTR20B3	LTR	49.7397	0.63667	0.702281	0.906575	0.364632
MIRb	SINE	16571.4	-0.170037	0.420013	-0.404838	0.685597
RMER12C	LTR	412.711	-0.123585	0.477722	-0.258697	0.795869
L1MC4	LINE	1323.27	0.122808	0.43666	0.281243	0.778524
HAL1ME	LINE	651.984	0.339039	0.446487	0.759348	0.447645
MER58B	DNA	2269.42	-0.20561	0.492589	-0.417406	0.676381
RLTR9A3	LTR	356.694	0.660354	0.548561	1.20379	0.228669
RMER16-int	LTR	1693.77	0.249282	0.459468	0.542544	0.587443
MMERVK9E_I-int	LTR	608.452	0.113231	0.447347	0.253118	0.800177
RLTR6-int	LTR	758.784	-0.251181	0.479813	-0.523498	0.600628
ORR1G	LTR	3519.89	-0.0347448	0.499873	-0.0695073	0.944586
RMER1A	Other	3591.18	-0.0786008	0.446334	-0.176103	0.860213
L2b	LINE	9467.74	0.23796	0.431775	0.55112	0.581551
L1M3	LINE	3658.68	-0.178848	0.520669	-0.343496	0.731225
URR1A	DNA	4705.54	-0.158686	0.438659	-0.361752	0.717537
ERVB7_4-LTR_MM	LTR	18.9293	1.20451	0.978851	1.23054	0.218496
L2	LINE	21776.6	-0.234398	0.445797	-0.525795	0.599031
L1MC2	LINE	1435.85	-0.0637015	0.551327	-0.115542	0.908015
RLTR13G	LTR	370.043	0.522347	0.548421	0.952456	0.340866
Lx4A	LINE	6368.21	0.178016	0.41768	0.426203	0.66996
L1MC1	LINE	3121.84	0.188353	0.452425	0.41632	0.677176
MTE2a	LTR	7322.97	-0.0897916	0.432415	-0.207651	0.835501
MLT2B4	LTR	814.612	0.0730828	0.472527	0.154664	0.877086
L1MD	LINE	3461.81	0.0273575	0.457239	0.059832	0.952289
Lx3C	LINE	2077.29	0.158922	0.467121	0.340217	0.733693
L4_B_Mam	LINE	62.856	-0.0494267	0.652747	-0.0757211	0.939641
MER5A	DNA	3936.49	-0.348343	0.465609	-0.748145	0.454372
MER3	DNA	906.578	-0.177614	0.509488	-0.348613	0.72738
IMPB_01	Satellite	6502.61	-0.382801	0.454066	-0.843053	0.399199
MER2	DNA	2445.22	0.0327354	0.439325	0.0745129	0.940602
L1M4a1	LINE	236.062	-0.0107292	0.549887	-0.0195117	0.984433
L1MA4	LINE	10494.5	0.0223651	0.639292	0.0349842	0.972092
RLTR51A_Mm	LTR	535.533	-0.185998	0.449914	-0.413407	0.679309
PB1D7	SINE	19747.5	-0.361962	0.422629	-0.856454	0.391747
UCON12	Unknown	50.9886	-0.110753	0.881168	-0.125688	0.899979
L1MEd	LINE	5389.92	0.453523	0.62893	0.721103	0.470846
MIR3	SINE	10317.4	-0.548138	0.427501	-1.28219	0.199776
L1_Mus2	LINE	1469.09	0.318525	0.427351	0.745347	0.456062
MMERVK9C_I-int	LTR	4988.15	-1.74332	0.789634	-2.20775	0.0272614
Lx3B	LINE	1670.48	0.144962	0.477543	0.303557	0.761466
MIR	SINE	12972.2	-0.239316	0.416924	-0.574005	0.565965
RLTR20C1_MM	LTR	9113.15	0.151566	0.507132	0.298869	0.76504
MIRc	SINE	15746.9	-0.476937	0.422592	-1.1286	0.259067
B1_Mur4	SINE	19331.3	-0.151318	0.441429	-0.34279	0.731756
MER5B	DNA	3123.13	-0.620241	0.47028	-1.31887	0.187211
L1MA6	LINE	7028.6	0.0255404	0.524252	0.0487179	0.961144
Charlie1	DNA	363.251	0.0802207	0.469416	0.170895	0.864307
MLT1A0	LTR	2205.13	0.190589	0.42721	0.446124	0.655507
B1_Mus2	SINE	38399	0.0621594	0.436491	0.142407	0.886759
Tigger18a	DNA	16.3138	0.827357	1.03711	0.797753	0.425014
L1MC5a	LINE	292.411	0.354804	0.515193	0.688682	0.491024
MER49	LTR	14.6738	-0.854973	1.15944	-0.7374	0.460879
L1Md_F3	LINE	603.346	0.0817378	0.482831	0.169289	0.86557
L1M4b	LINE	1409.34	-0.252745	0.44264	-0.570994	0.568004
L1MA5	LINE	1489.72	0.107571	0.427123	0.251851	0.801156
L1ME3D	LINE	518.351	0.179781	0.698874	0.257244	0.796991
MER131	SINE?	283.881	-0.344074	0.493224	-0.697602	0.485426
ID4	SINE	15663.1	-0.406255	0.423638	-0.958967	0.337575
MER5A1	DNA	2188.58	-0.644079	0.423502	-1.52084	0.128299
RLTR17B_Mm	LTR	6413.29	-0.188681	0.476511	-0.395963	0.692132
RLTR13D4	LTR	4.02943	-0.44584	2.1368	-0.208648	0.834723
HAL1M8	LINE	46.7328	-0.286895	0.696381	-0.41198	0.680354
URR1B	DNA	8311.51	-0.430032	0.42468	-1.0126	0.31125
L2c	LINE	6394.85	-0.332792	0.442925	-0.75135	0.452442
RLTR45	LTR	693.324	0.783472	0.605198	1.29457	0.195468
ORR1D2	LTR	5234.56	-0.175217	0.427639	-0.409731	0.682003
L1MC4a	LINE	784.492	0.499586	0.554023	0.901743	0.367194
Lx3_Mus	LINE	32849.2	-0.153727	0.458584	-0.335221	0.737458
MLT1J	LTR	4680.99	-0.420073	0.455555	-0.922113	0.35647
L1MD1	LINE	600.337	0.000944224	0.447906	0.00210809	0.998318
UCON6	Unknown	16.4579	0.502917	1.06601	0.471774	0.637088
MLT1F	LTR	1275.96	0.542526	0.479939	1.13041	0.258305
Zaphod	DNA	81.5268	0.0352984	0.598093	0.0590182	0.952938
RLTR10C	LTR	280.069	0.200463	0.497041	0.403313	0.686718
MER77B	LTR	45.7807	0.587518	0.730099	0.80471	0.420987
MER89	LTR	156.181	-1.2021	0.732006	-1.6422	0.100548
PB1	SINE	10320.9	-0.234781	0.419245	-0.560009	0.575473
RLTR28B	LTR	308.49	-0.24217	0.571878	-0.423465	0.671956
X3_LINE	LINE	517.185	-0.168768	0.462142	-0.365186	0.714973
Lx2A1	LINE	391.576	-0.0218069	0.458572	-0.0475538	0.962072
L3	LINE	36345.8	-0.0436958	0.547716	-0.0797783	0.936414
MamGypLTR1c	LTR	42.3799	0.147855	0.855511	0.172827	0.862788
MTE2b	LTR	4383.63	0.111492	0.422966	0.263595	0.792092
Charlie9	DNA	72.5144	0.0121956	0.821826	0.0148397	0.98816
MTA_Mm	LTR	118676	0.899916	0.526479	1.70931	0.0873936
MLTR31FA_MM	LTR	38.9459	-0.816779	0.785452	-1.03988	0.298394
MTC-int	LTR	24203.3	-0.121489	0.527495	-0.230313	0.817849
MTD-int	LTR	2926.26	0.285552	0.425806	0.670616	0.502465
MURVY-int	LTR	18.395	-0.053955	1.00886	-0.0534809	0.957349
MTE2b-int	LTR	742.126	-0.298494	0.516484	-0.577934	0.563308
RLTR27	LTR	832.366	0.144656	0.435508	0.332156	0.739772
MT2B1	LTR	58894.7	-0.241315	0.649402	-0.371597	0.710193
BGLII	LTR	5191.07	-0.00280961	0.468262	-0.00600007	0.995213
B1_Mur2	SINE	17367.6	-0.18399	0.427917	-0.429967	0.66722
Lx5c	LINE	3902.82	0.151263	0.42263	0.357909	0.720411
L1MD3	LINE	462.713	-0.0201825	0.465494	-0.0433573	0.965417
RMER17B	LTR	363.497	-0.405255	0.51833	-0.781847	0.434304
RLTR13B4	LTR	130.608	-0.59401	0.547176	-1.08559	0.27766
B1_Mur1	SINE	27510.9	-0.201592	0.44266	-0.45541	0.648814
ORR1A3	LTR	1545.96	0.501722	0.478008	1.04961	0.293898
B4	SINE	16345.2	0.0129534	0.416023	0.0311364	0.975161
MER44C	DNA	134.649	-1.17078	0.614245	-1.90605	0.0566439
MTA_Mm-int	LTR	219092	1.70987	0.681214	2.51004	0.0120718
Lx5	LINE	3510.74	0.0484484	0.425879	0.113761	0.909427
L1ME4a	LINE	2261.88	0.129519	0.542633	0.238685	0.81135
L1MB8	LINE	3895.24	0.0570561	0.464633	0.122798	0.902267
RMER13A2	LTR	386.004	0.164626	0.464674	0.354283	0.723127
ORR1D1	LTR	5777.25	-0.1593	0.433079	-0.367832	0.712999
RLTR20C2_MM	LTR	501.35	0.0251647	0.458742	0.0548559	0.956253
ORR1A2	LTR	7227.01	0.0307155	0.440602	0.0697125	0.944422
MER33	DNA	3427.48	-0.042949	0.494873	-0.0867879	0.93084
RLTR16	LTR	680.283	-0.0800192	0.450469	-0.177636	0.859009
UCON28a	Unknown	41.371	0.249081	0.809266	0.307787	0.758245
YREP_Mm	Unknown	859.783	-0.598245	0.451029	-1.3264	0.184708
RMER20B	LTR	475.368	0.249349	0.47209	0.528182	0.597373
Tigger16a	DNA	30.2303	-0.100306	0.837923	-0.119708	0.904714
ORR1B1-int	LTR	983.474	0.134136	0.433292	0.309573	0.756885
L1MC3	LINE	1535.78	0.0553148	0.44086	0.12547	0.900151
L1MD2	LINE	5037.45	-0.203308	0.459863	-0.442106	0.658413
RLTR15	LTR	467.573	0.33201	0.459351	0.72278	0.469815
RLTR1D2_MM	LTR	51.6079	-0.420062	0.699792	-0.600267	0.548328
UCON26	Unknown	92.6556	-0.565028	0.57235	-0.987207	0.323541
RMER6C	LTR	829.658	0.542141	0.469801	1.15398	0.248508
RLTR19B	LTR	13.7251	-0.749159	1.12605	-0.665299	0.505859
MER34A1	LTR	782.656	0.350037	0.439756	0.795979	0.426044
RLTR13D5	LTR	79.6311	-0.510664	0.607436	-0.840689	0.400522
L1MCa	LINE	671.575	0.0663083	0.468687	0.141477	0.887493
RMER20A	LTR	577.541	0.0944272	0.454219	0.207889	0.835316
RLTR14_RN	LTR	1130.76	-0.578297	0.627027	-0.922284	0.35638
RMER13A	LTR	706.461	-0.0692712	0.504437	-0.137324	0.890775
RLTR51B_Mm	LTR	428.022	-0.618408	0.463546	-1.33408	0.182177
RodERV21-int	LTR	389.269	0.0112009	0.522601	0.0214331	0.9829
RLTR14-int	LTR	437.161	-0.0209171	0.475754	-0.0439661	0.964931
MLT-int	LTR	219.605	-0.71775	0.514692	-1.39452	0.163159
MTE-int	LTR	1065.81	-0.00214565	0.448402	-0.00478511	0.996182
RLTR41	LTR	200.623	0.0806215	0.538827	0.149624	0.881061
RMER10B	LTR	453.242	0.0240436	0.456185	0.0527059	0.957966
MLTR11B	LTR	50108	0.275154	0.4442	0.619437	0.535628
RMER4A	LTR	12645.6	0.604979	0.462829	1.30713	0.191168
RLTR25B	LTR	773.671	-0.238092	0.47255	-0.503845	0.614371
RMER20C_Mm	LTR	138.73	-0.381873	0.568456	-0.671773	0.501728
RLTR28	LTR	343.649	-0.0570353	0.534291	-0.10675	0.914988
LTR85c	LTR	36.0023	0.133174	0.899322	0.148083	0.882277
MamRep605	LTR?	156.049	0.655026	0.544267	1.2035	0.228783
ORR1C2	LTR	2891.56	-0.0194009	0.440276	-0.0440654	0.964852
ERV3-16A3_I-int	LTR	95.9676	-0.0302435	0.569262	-0.0531276	0.95763
L1MB4	LINE	1468.51	0.600749	0.538525	1.11555	0.264616
LTR72_RN	LTR	72.1424	0.607647	0.67847	0.895613	0.370459
Charlie5	DNA	1884.5	-0.112754	0.498936	-0.225988	0.821211
MER2B	DNA	79.028	0.782568	0.600355	1.30351	0.192401
MYSERV16_I-int	LTR	1641.41	0.122296	0.481873	0.253794	0.799655
RLTR20B2	LTR	19.1723	0.634769	0.960065	0.661172	0.508502
LTR16B2	LTR	40.4882	0.182011	0.753402	0.241585	0.809101
MLTR25A	LTR	226.644	-0.178103	0.518226	-0.343678	0.731089
Lx2B2	LINE	3070.64	0.139089	0.421292	0.330149	0.741288
RLTR20A3_MM	LTR	51.07	-0.549327	0.720838	-0.762067	0.44602
X7B_LINE	LINE	90.2876	-0.477156	0.651821	-0.732034	0.464148
RCHARR1	DNA	4172.66	-0.213906	0.504149	-0.424292	0.671353
MER92-int	LTR	29.734	0.362789	0.80843	0.448757	0.653607
MER57-int	LTR	59.2679	0.260366	0.64261	0.40517	0.685352
RLTR9F	LTR	98.2228	0.330029	0.605604	0.544959	0.585782
L1MC5	LINE	3783.43	0.164213	0.462458	0.355088	0.722524
RLTR17	LTR	793.703	0.0643012	0.451017	0.142569	0.88663
RLTR16B_MM	LTR	1038.34	0.296245	0.432313	0.685256	0.493182
Charlie13a	DNA	48.0204	0.0923927	0.691604	0.133592	0.893725
RMER5	LTR	1670.16	-0.139914	0.425306	-0.328972	0.742177
MT2A	LTR	72638	-0.0425751	0.414819	-0.102635	0.918252
ERVL-B4-int	LTR	159.71	-0.191514	0.617953	-0.309917	0.756624
MERVL_2A-int	LTR	506.514	-0.269536	0.449154	-0.600097	0.548441
MurSatRep1	Unknown	61681.2	0.994382	0.563367	1.76507	0.0775521
RLTR9E	LTR	1246.3	0.588068	0.4572	1.28624	0.19836
Lx2B	LINE	968.986	-0.0136153	0.432508	-0.03148	0.974887
RMER17C2	LTR	252.974	0.184048	0.510554	0.360487	0.718483
MT2C_Mm	LTR	544.427	0.342036	0.451286	0.757915	0.448502
ORR1B2	LTR	3625.15	0.0433241	0.482021	0.08988	0.928383
LTRIS2	LTR	2257.62	0.250138	0.431029	0.580327	0.561694
MuRRS4-int	LTR	2273.36	0.383472	0.434393	0.882778	0.377356
RMER17C	LTR	374.388	0.0353163	0.459766	0.0768136	0.938772
IAPLTR2b	LTR	344.933	-0.714505	0.495106	-1.44314	0.148982
Tigger6a	DNA	278.018	-0.172953	0.475337	-0.363854	0.715967
LTR48	LTR	1323.64	0.135535	0.430548	0.314797	0.752916
L1ME3	LINE	645.271	0.235978	0.50715	0.465302	0.641715
LTR16C	LTR	835.101	-0.504927	0.487559	-1.03562	0.300378
Cheshire	DNA	670.915	0.064849	0.603677	0.107423	0.914453
MLT1E2	LTR	655.5	-0.108399	0.487761	-0.222237	0.824129
B1_Mur3	SINE	17467.9	-0.318948	0.418657	-0.761835	0.446158
RLTR9D	LTR	349.743	0.235744	0.552954	0.426336	0.669863
MLT2C2	LTR	219.921	0.46573	0.509748	0.913648	0.360902
L1M3b	LINE	1.81716	-0.46865	2.92224	-0.160373	0.872587
LTR80B	LTR	51.9141	-0.102935	0.950511	-0.108294	0.913762
MLT1G3	LTR	202.028	-0.373995	0.504114	-0.741886	0.458157
MER20	DNA	2266.91	-0.165327	0.430679	-0.383875	0.701071
RLTR22_Mur	LTR	531.633	-0.0856899	0.457945	-0.187118	0.851568
RMER19B	LTR	30397.7	-0.0202998	0.45784	-0.0443383	0.964635
ORR1C1	LTR	6711.2	0.0170268	0.417167	0.0408153	0.967443
RMER10A	LTR	1487.98	0.0129656	0.44766	0.028963	0.976894
RLTR42-int	LTR	953.325	0.282358	0.434336	0.65009	0.515634
MYSERV6-int	LTR	3656.3	0.313755	0.532002	0.589763	0.555349
RMER17C-int	LTR	671.13	0.327863	0.449748	0.728993	0.466006
MLTR31A_MM	LTR	34.7996	0.727705	0.81537	0.892485	0.372133
MLTR11A	LTR	81990.3	0.882142	0.438742	2.01061	0.0443662
MMAR1	DNA	251.152	-0.366769	0.51477	-0.71249	0.476162
MLTR18_MM	LTR	64.8216	-0.593772	0.650596	-0.912659	0.361422
MT2B	LTR	2035.86	-0.107297	0.425227	-0.25233	0.800786
LTR90A	LTR	22.2814	0.161409	1.10112	0.146587	0.883458
7SK	RNA	220.528	-0.0298792	0.538272	-0.0555095	0.955733
L1M3de	LINE	65.1833	-0.813128	0.694248	-1.17124	0.241504
L1VL2	LINE	1795.02	-0.152086	0.429054	-0.354468	0.722988
RMER3D-int	LTR	1406.43	0.391468	0.42794	0.914774	0.360311
Tigger1	DNA	813.396	0.0649318	0.448924	0.144639	0.884996
L1MB1	LINE	634.247	0.140699	0.489232	0.287592	0.773659
MER52-int	LTR	1.85976	-4.33512	3.57818	-1.21154	0.225687
ORR1D1-int	LTR	669.783	0.129961	0.587532	0.221198	0.824938
RLTR21	LTR	1663.16	0.14598	0.430345	0.339216	0.734447
RLTR53B_Mm	LTR	11.1369	1.75122	1.31358	1.33317	0.182477
UCON4	Unknown	380.294	-0.724834	0.637944	-1.1362	0.255872
MER106B	DNA	29.7719	0.127081	0.981886	0.129425	0.897021
LTR37A	LTR	78.3888	-0.0867278	0.637623	-0.136017	0.891808
MLTR32C_MM	LTR	8.46749	-2.05062	1.57801	-1.2995	0.193772
RLTR18	LTR	201.508	0.20142	0.539336	0.373459	0.708807
RLTR30	LTR	77.86	-0.533318	0.605339	-0.881024	0.378305
BGLII_B	LTR	397.825	0.292873	0.486943	0.601453	0.547538
L1M4c	LINE	741.187	0.309698	0.461438	0.671158	0.50212
PB1D9	SINE	21462.7	-0.159654	0.465031	-0.343318	0.731359
ORR1F-int	LTR	46.2872	-0.0854455	0.713476	-0.119759	0.904674
ETnERV2-int	LTR	726.754	0.53985	0.442466	1.22009	0.222429
RLTR1B	LTR	170.53	0.240849	0.530139	0.454313	0.649604
RLTR1B-int	LTR	2111.44	0.190125	0.434247	0.437827	0.661512
MMERGLN-int	LTR	771.323	-0.46479	0.441027	-1.05388	0.291938
L1MA10	LINE	156.863	-0.648533	0.589987	-1.09923	0.271666
MER44B	DNA	399.022	-0.340475	0.503278	-0.676515	0.498713
RMER21B	LTR	889.285	-1.00608	0.734878	-1.36904	0.170985
L1ME1	LINE	2499.76	-0.160181	0.527373	-0.303733	0.761331
L1MA7	LINE	646.567	0.0711776	0.542889	0.131109	0.895689
ORR1C1-int	LTR	570.169	-0.296118	0.544579	-0.543757	0.586609
ID2	SINE	2826.44	-0.83344	0.469335	-1.77579	0.0757676
L1MDa	LINE	458.45	0.255534	0.451305	0.56621	0.571251
LTR78B	LTR	900.609	-0.95561	0.524575	-1.82168	0.068503
RLTR13B2	LTR	28.3713	0.912481	0.845841	1.07879	0.280683
MLT1K	LTR	1879.83	0.364055	0.429853	0.846929	0.397035
Charlie1a	DNA	1163.65	-0.0884469	0.551974	-0.160237	0.872694
RMER19C	LTR	3545.75	0.363911	0.424279	0.857716	0.391049
L1ME3A	LINE	839.382	-0.173188	0.441562	-0.392217	0.694898
IAPLTR2_Mm	LTR	216.028	0.479611	0.493824	0.971218	0.33144
IAPEz-int	LTR	3750.99	0.0811678	0.472177	0.171901	0.863515
IAPEY4_I-int	LTR	57.4267	0.316571	0.738479	0.428681	0.668156
L1M1	LINE	178.02	0.346918	0.507935	0.682997	0.494609
Plat_L3	LINE	1333.08	-0.380801	0.488924	-0.778855	0.436065
B2_Mm1a	SINE	189012	0.241728	0.499611	0.483832	0.628505
L1MB2	LINE	1998.34	-0.157503	0.425898	-0.369814	0.711521
RMER17D2	LTR	247.946	0.100759	0.482096	0.209001	0.834447
Tigger17a	DNA	253.211	-0.183518	0.588363	-0.311912	0.755107
ORR1A4	LTR	3889.05	-0.00787914	0.429741	-0.0183346	0.985372
Tigger17c	DNA	32.7093	-0.0708499	0.78775	-0.0899396	0.928335
BGLII_B2	LTR	150.038	0.291536	0.581943	0.50097	0.616393
RLTR12B	LTR	245.223	-0.600019	0.513253	-1.16905	0.242383
MLTR14	LTR	2098.9	0.0138855	0.530491	0.0261747	0.979118
RMER12	LTR	1672.22	-0.478854	0.449911	-1.06433	0.287179
RLTR41A2	LTR	133.606	-0.421223	0.577653	-0.729196	0.465882
MERV1_I-int	LTR	177.497	0.377189	0.542282	0.695558	0.486705
L1ME3G	LINE	84.2825	0.703961	0.591555	1.19002	0.234039
L1ME3B	LINE	225.973	-0.245889	0.516329	-0.476226	0.633913
Kanga1a	DNA	44.6181	0.124097	0.82923	0.149653	0.881038
RLTR31D_MM	LTR	1442.54	-0.408453	0.447806	-0.91212	0.361706
Kanga1c	DNA	133.19	-0.218283	0.570916	-0.382339	0.70221
LTR16A	LTR	279.595	-0.0667153	0.477441	-0.139735	0.888869
Tigger5	DNA	883.384	-0.0131439	0.518143	-0.0253674	0.979762
RLTR10A	LTR	592.529	0.0605689	0.520881	0.116282	0.907429
MuLV-int	LTR	170.904	-1.01869	0.62755	-1.62329	0.104528
MLT1L	LTR	1229.36	-0.483845	0.446667	-1.08324	0.278704
RMER6D	LTR	75.4905	0.10104	0.618039	0.163485	0.870136
LTR40b	LTR	26.8136	0.0677885	1.06141	0.0638663	0.949077
RLTR20A4	LTR	15778.2	-0.347193	0.424552	-0.817786	0.413479
ORR1A0	LTR	845.064	0.342439	0.435324	0.78663	0.431499
LTR10_RN	LTR	89.8007	-0.270168	0.597131	-0.452443	0.65095
RLTR13C2	LTR	190.694	1.0235	0.571342	1.7914	0.0732291
ID	SINE	4694.3	-0.127832	0.580752	-0.220115	0.825782
RLTR19	LTR	140.867	-0.131184	0.524168	-0.250271	0.802378
L1MB5	LINE	2399.97	-0.0477248	0.424672	-0.11238	0.910522
RMER1C	Other	32370	0.0279068	0.60493	0.0461322	0.963205
RLTR42	LTR	617.242	0.336257	0.464505	0.723904	0.469125
MER46C	DNA	291.828	-0.300703	0.564186	-0.532985	0.594044
RMER6B	LTR	206.167	0.288139	0.501301	0.574782	0.565439
Charlie4	DNA	8.03667	-0.911536	1.54949	-0.588281	0.556344
Charlie19a	DNA	170.984	0.503039	0.517222	0.972578	0.330763
RMER6A	LTR	2258.75	0.138707	0.47311	0.293181	0.769384
CYRA11_Mm	Unknown	20.8353	-0.469484	0.971008	-0.483502	0.62874
RLTR48A	LTR	189.552	-0.0331505	0.524006	-0.0632636	0.949557
RMER13B	LTR	1867.07	-0.656643	0.689316	-0.9526	0.340793
L1ME3E	LINE	77.1502	-0.0399273	0.610828	-0.0653658	0.947883
MMERGLN_LTR	LTR	92.2144	0.360023	0.615436	0.584988	0.558556
RLTR1A2_MM	LTR	397.222	-0.133244	0.545208	-0.244391	0.806928
RLTR12BD_Mm	LTR	672.551	-0.0873614	0.476339	-0.183402	0.854483
Helitron1Nb_Mam	RC	33.5249	-0.0214917	0.781736	-0.0274923	0.978067
RLTR10B2	LTR	187.233	0.268528	0.557664	0.481522	0.630146
RLTR10-int	LTR	7501.43	0.378425	0.513826	0.736484	0.461436
IAP-d-int	LTR	338.686	0.126842	0.490686	0.2585	0.796021
IAPEY3-int	LTR	311.685	-0.0617814	0.483001	-0.127911	0.898219
RLTR18B	LTR	287.819	0.747486	0.527308	1.41755	0.156322
MER68B	LTR	95.7977	-0.074902	0.690464	-0.108481	0.913615
L1M4a2	LINE	136.074	0.392677	0.5552	0.707271	0.479398
MMERVK10D3_I-int	LTR	157.772	-0.405207	0.561167	-0.722078	0.470246
MMERVK10C-int	LTR	2441.69	0.816865	0.437515	1.86706	0.0618938
BGLII_A	LTR	19.5969	-1.74972	0.992161	-1.76354	0.0778092
RLTR34C_MM	LTR	41.9772	0.0519877	0.729493	0.0712655	0.943186
ORR1D2-int	LTR	520.054	0.263231	0.480521	0.547803	0.583827
MLTR12	LTR	46.0537	0.790074	0.735782	1.07379	0.282918
RLTR1E_MM	LTR	4.18225	-1.57728	2.0831	-0.757178	0.448943
L1MEc	LINE	7067.15	-0.165193	0.42139	-0.392018	0.695045
RLTR20B3A_MM	LTR	18.035	-0.350375	1.15315	-0.303842	0.761248
RMER17B2	LTR	95.9738	0.079219	0.570039	0.138971	0.889473
MamRep137	DNA	462.848	0.127373	0.626948	0.203164	0.839007
RLTR30E_MM	LTR	379.012	-0.206884	0.460809	-0.448959	0.653461
Looper	DNA	345.532	-0.161965	0.465708	-0.347782	0.728004
LTR50	LTR	664.9	-1.39406	0.814752	-1.71102	0.0870769
RLTR24B_MM	LTR	185.544	-0.0684921	0.585607	-0.116959	0.906892
Tigger5b	DNA	1254.33	0.0913671	0.440296	0.207513	0.835609
MER47B	DNA	60.393	-0.117258	0.661582	-0.17724	0.85932
RMER15-int	LTR	527.825	0.165323	0.490735	0.336888	0.736202
ORR1A3-int	LTR	1231.79	0.412554	0.44583	0.925361	0.354778
Lx2A	LINE	148.02	0.259479	0.583728	0.444521	0.656666
RMER2	LTR	404.478	0.207394	0.473599	0.43791	0.661451
MurERV4-int	LTR	1202.95	-0.023557	0.454063	-0.0518805	0.958624
RLTR1	LTR	4.48831	3.41095	2.42597	1.40602	0.159719
RLTR40	LTR	1637.05	0.170758	0.432329	0.394973	0.692863
RMER19A	LTR	7380.18	0.447399	0.438503	1.02029	0.307592
RMER13A1	LTR	111.165	0.260954	0.574731	0.454045	0.649796
AmnSINE2	SINE	2875.36	-0.255875	0.425993	-0.600655	0.54807
MER65D	LTR	21.5158	0.34788	0.926895	0.375318	0.707424
RLTR16C_MM	LTR	37.2925	0.358254	0.762895	0.469599	0.638642
MamGypLTR2c	LTR	3.31754	-5.21997	2.63027	-1.98458	0.0471912
RLTR9A3B	LTR	74.4874	-0.00275868	0.61963	-0.00445213	0.996448
MERVL-int	LTR	426.044	0.682656	0.472592	1.44449	0.1486
RMER12B	LTR	168.508	-0.213911	0.566576	-0.377551	0.705765
MLT1F2	LTR	1028.29	0.225895	0.43353	0.521059	0.602326
ERVB7_2-LTR_MM	LTR	253.797	0.676422	0.641143	1.05503	0.291414
L1MEi	LINE	160.807	0.0192542	0.51716	0.0372306	0.970301
MER68	LTR	302.866	0.393366	0.486146	0.809154	0.418427
MLT2D	LTR	209.995	-0.117611	0.509092	-0.231022	0.817298
MERV1_LTR	LTR	169.338	-0.180187	0.517123	-0.348442	0.727508
RLTR13A	LTR	6.26643	-0.338984	1.67948	-0.201839	0.840042
RMER19B2	LTR	989.502	0.309613	0.434361	0.7128	0.475969
ORR1A0-int	LTR	568.108	0.753021	0.446313	1.6872	0.0915642
RLTR50B	LTR	218.162	-0.0666049	0.499829	-0.133255	0.893991
RLTR10F	LTR	186.123	0.218282	0.525131	0.415671	0.677651
ORR1E-int	LTR	197.381	-0.417989	0.54038	-0.773509	0.439221
RMER17D	LTR	559.683	-0.0141268	0.610803	-0.0231283	0.981548
MLT1J1	LTR	542.921	-0.563257	0.446255	-1.26219	0.206882
MT2B2	LTR	1359.09	-0.596911	0.54368	-1.09791	0.272245
MLTR18D_MM	LTR	24.8655	0.572482	0.863082	0.6633	0.507139
RLTR11A2	LTR	1860.37	-0.178654	0.42508	-0.420284	0.674278
RLTR11A	LTR	1023.15	-0.188746	0.432785	-0.43612	0.66275
RLTR44B	LTR	46.5253	-0.575481	0.732018	-0.786156	0.431776
RLTR44-int	LTR	177.429	-0.496848	0.520546	-0.954474	0.339844
IAP1-MM_I-int	LTR	1911.28	0.354191	0.529133	0.66938	0.503253
RLTR44A	LTR	44.5782	0.441824	0.729779	0.605422	0.544899
IAP1-MM_LTR	LTR	14.9838	-1.95218	1.12349	-1.7376	0.0822816
MER74A	LTR	80.9388	-0.355256	0.592133	-0.59996	0.548533
RLTR26	LTR	10.8062	-0.867164	1.23205	-0.703837	0.481534
MYSERV-int	LTR	174.619	0.388838	0.525786	0.739537	0.459581
MER21C	LTR	2405.92	-0.297273	0.484805	-0.613181	0.539757
MLT2B1	LTR	818.432	-0.00847516	0.497861	-0.0170232	0.986418
MER54A	LTR	9629.52	-0.715435	0.456006	-1.56891	0.116668
MER34	LTR	175.773	0.0413099	0.529934	0.0779528	0.937866
RLTR9A3A	LTR	43.8033	1.40398	0.817881	1.71661	0.0860511
RLTR1C	LTR	67.396	-0.557305	0.625493	-0.890984	0.372938
MTEb	LTR	1982.85	0.0474432	0.441981	0.107342	0.914518
RLTR9B2	LTR	1.36815	3.86866	3.63605	1.06397	0.28734
RLTR9C	LTR	63.9244	0.373423	0.646881	0.577266	0.56376
UCON15	Unknown	0.686302	-2.96478	4.86712	-0.609145	0.542429
MTB_Mm	LTR	9688.81	0.130384	0.462381	0.281985	0.777955
RMER21A	LTR	336.234	0.0628248	0.499728	0.125718	0.899955
IAPLTR2a2_Mm	LTR	967.339	0.271002	0.513849	0.527396	0.597919
L1MA9	LINE	749.705	-0.128032	0.501581	-0.255257	0.798525
RMER6BA	LTR	702.509	0.401668	0.583508	0.688367	0.491222
ORR1A2-int	LTR	4066.06	0.557859	0.44594	1.25097	0.210945
L1ME2z	LINE	361.592	-0.449786	0.466309	-0.964568	0.334761
RLTR20B1	LTR	98.0728	0.429424	0.580887	0.739256	0.459752
LTR55	LTR	42.2111	-0.0237725	0.859812	-0.0276485	0.977943
MLT1O	LTR	43.6662	-0.622177	0.720507	-0.863527	0.387848
RLTR23	LTR	250.537	-0.00226791	0.502264	-0.00451538	0.996397
L1ME4b	LINE	1470.24	-0.217016	0.608679	-0.356536	0.721439
RLTR18-int	LTR	144.866	1.26533	0.619441	2.04269	0.041083
LTR29	LTR	0.669057	1.10942	4.45283	0.24915	0.803245
MLTR18A_MM	LTR	44.9373	-0.227156	0.736938	-0.308243	0.757897
RLTR26_Mus	LTR	256.275	-0.353948	0.584136	-0.605934	0.544559
RLTR12A	LTR	327.229	0.552153	0.480786	1.14844	0.250788
MLT1E1A	LTR	289.535	0.112038	0.523645	0.213958	0.83058
MER34A	LTR	417.596	0.243492	0.469174	0.51898	0.603775
ORR1A4-int	LTR	1184.76	0.516986	0.513654	1.00649	0.314181
L1P5	LINE	1.40829	-2.39406	3.63001	-0.659519	0.509563
MLTR18C_MM	LTR	48.8745	1.08125	0.720621	1.50045	0.133499
IAPLTR4	LTR	30.9948	0.0460971	0.818014	0.0563525	0.955061
MLTR31F_MM	LTR	246.728	0.0701525	0.528672	0.132696	0.894434
Ricksha_c	DNA	37.1546	0.784417	0.806233	0.972941	0.330583
RLTR9A2	LTR	19.0222	-0.262334	0.97648	-0.268653	0.788197
RLTR30D2_MM	LTR	95.8549	0.0146988	0.56705	0.0259216	0.97932
Charlie4a	DNA	368.055	-0.12079	0.48121	-0.251013	0.801804
RLTR47	LTR	3.52401	5.23515	2.59083	2.02065	0.0433161
RLTR31B2	LTR	808.004	0.0262022	0.436866	0.0599775	0.952174
ORR1D-int	LTR	52.1995	0.793111	0.699669	1.13355	0.256983
RLTR20D	LTR	280.312	-1.0455	0.478121	-2.18669	0.028765
ERVB4_1B-LTR_MM	LTR	814.053	-0.343799	0.461152	-0.745521	0.455957
RLTR33	LTR	633.896	-0.488843	0.454744	-1.07498	0.282382
Charlie12	DNA	66.9755	-0.459624	0.633576	-0.725445	0.468179
MLTR73	LTR	229.232	-0.385765	0.559918	-0.688968	0.490844
LTRIS_Mus	LTR	327.741	0.223303	0.557889	0.400264	0.688962
MuRRS-int	LTR	65.732	0.599979	0.685425	0.875338	0.38139
IAPLTR1_Mm	LTR	33.1325	0.206793	0.778581	0.265602	0.790545
RLTR4_MM-int	LTR	594.526	0.240366	0.631967	0.380346	0.703689
L1ME3Cz	LINE	135.078	-0.227108	0.535779	-0.423883	0.671651
MER21B	LTR	449.354	-0.0251728	0.488138	-0.0515691	0.958872
MER31B	LTR	170.512	-0.345236	0.633995	-0.54454	0.58607
ERVL-E-int	LTR	772.801	-0.173327	0.543157	-0.31911	0.749643
RLTR9A	LTR	98.7361	0.497787	0.580056	0.85817	0.390799
MLT1H-int	LTR	1257.41	-0.882994	0.502455	-1.75736	0.0788564
RLTR12H	LTR	15.6308	-0.321622	1.0547	-0.304941	0.760411
ERVB7_2B-LTR_MM	LTR	178.354	0.935661	0.724268	1.29187	0.196402
MER88	LTR	8.29124	-1.9723	1.61703	-1.21971	0.222576
RLTR11C_MM	LTR	128.753	0.270404	0.543153	0.497842	0.618595
RLTR10D2	LTR	169.339	-0.532928	0.591667	-0.900723	0.367736
ORR1C2-int	LTR	337.605	0.374497	0.490774	0.763074	0.445419
RLTR34B_MM	LTR	228.567	0.781429	0.571269	1.36788	0.171349
RLTR13B1	LTR	208.517	0.545459	0.537289	1.01521	0.310008
MER31A	LTR	500.745	0.113626	0.634895	0.178968	0.857963
MER57C2	LTR	131.969	-0.232664	0.544294	-0.42746	0.669044
MER53	DNA	5504.48	-0.703234	0.439743	-1.59919	0.109778
L1MA5A	LINE	1970.39	0.769624	0.593891	1.2959	0.19501
MTEa-int	LTR	151.391	0.048685	0.532531	0.0914219	0.927157
HAL1	LINE	2217.42	-0.432299	0.428725	-1.00834	0.313294
Arthur1	DNA	718.836	0.0267598	0.446584	0.0599213	0.952218
ORR1B2-int	LTR	226.942	0.120819	0.49546	0.243853	0.807345
Tigger9b	DNA	14.5173	-1.13951	1.11806	-1.01918	0.308117
MLT1J2	LTR	633.48	-0.753569	0.77852	-0.967951	0.333069
MER121	DNA	97.7842	0.257948	0.606894	0.42503	0.670815
ORR1G-int	LTR	161.61	-0.53663	0.600795	-0.8932	0.37175
RLTR17D_Mm	LTR	1241.76	0.0367925	0.435868	0.0844119	0.932729
L1MA8	LINE	3365.89	-0.035218	0.444828	-0.0791721	0.936896
MLT1E3	LTR	319.719	0.362909	0.512819	0.707674	0.479148
MLTR18B_MM	LTR	239.597	-0.665674	0.527739	-1.26137	0.207176
RLTR19-int	LTR	1492.76	-0.453767	0.503007	-0.902109	0.366999
ORR1A1	LTR	6450.64	0.514632	0.430575	1.19522	0.232001
ORR1A1-int	LTR	1174.71	0.411029	0.44352	0.926743	0.35406
RLTR10	LTR	4982.12	0.0973383	0.519104	0.187512	0.851259
L3b	LINE	2815.74	-0.295411	0.475404	-0.62139	0.534343
MARNA	DNA	1099.21	-0.0137047	0.496603	-0.027597	0.977984
MER44A	DNA	460.815	0.0911175	0.542524	0.167951	0.866622
MER110A	LTR	17.8791	-0.0856212	1.03786	-0.0824978	0.934251
MER92D	LTR	1.09394	-1.92421	3.66642	-0.524821	0.599708
MER90	LTR	13.4422	0.918152	1.21335	0.756711	0.449223
RLTR13D6	LTR	407.352	0.547167	0.461563	1.18547	0.235833
MTB_Mm-int	LTR	3479.4	0.70178	0.557219	1.25943	0.207874
RLTR9B	LTR	36.2148	-0.738727	0.77906	-0.948228	0.343013
RMER16	LTR	121.207	-0.515801	0.587422	-0.878075	0.379903
ERVB2_1A-I_MM-int	LTR	52.361	0.750774	0.686966	1.09288	0.274445
MRLTR33	LTR	373.648	0.265765	0.509856	0.521255	0.602189
RLTR12D	LTR	193.321	-0.564449	0.497215	-1.13522	0.256283
RLTR12E	LTR	58.013	0.378597	0.678985	0.557593	0.577122
LTRIS4A	LTR	64.2596	0.538037	0.66921	0.803987	0.421404
LTR89	LTR	40.2422	0.523835	0.888965	0.589264	0.555684
RLTR13A2	LTR	12.4266	1.02078	1.18348	0.862525	0.388399
RLTR20A2B_MM	LTR	24.6296	-0.610321	0.895404	-0.681615	0.495483
LTRIS4	LTR	8.29931	-0.960907	1.48026	-0.649147	0.516244
RLTR20B5_MM	LTR	500.973	-0.412957	0.459416	-0.898874	0.36872
MLT1E	LTR	170.538	-0.149963	0.541616	-0.27688	0.781872
MER47A	DNA	1.50845	-0.484808	3.13769	-0.154511	0.877207
L1M2c	LINE	31.1637	0.80656	0.877258	0.91941	0.357881
MLT1-int	LTR	21.0532	-0.508272	1.01513	-0.500698	0.616584
AmnSINE1	SINE	4327.06	-0.174418	0.423028	-0.412309	0.680113
RLTR13A3	LTR	76.3698	0.455504	0.61403	0.741828	0.458192
MER63D	DNA	219.235	0.234241	0.505202	0.463658	0.642893
RLTR31_Mm	LTR	69.8107	0.848703	0.75567	1.12311	0.261389
MMVL30-int	LTR	4150.02	-0.442915	0.536135	-0.826127	0.408732
RLTR43C	LTR	44.7581	0.00125131	0.71072	0.00176062	0.998595
MERVK26-int	LTR	351.776	-0.0884983	0.526143	-0.168202	0.866424
RLTR31C_MM	LTR	2340.37	-0.319057	0.476804	-0.669158	0.503395
L1ME2	LINE	444.084	0.06461	0.473972	0.136316	0.891571
MLTR25C	LTR	30.8837	0.115097	0.868861	0.132469	0.894613
RLTR6C_Mm	LTR	84.5539	0.406737	0.702991	0.578581	0.562872
RLTR26D_MM	LTR	35.0657	-0.840728	0.848609	-0.990714	0.321825
RLTR13D3	LTR	227.763	0.324393	0.513358	0.631904	0.527449
RMER17A-int	LTR	141.143	0.159335	0.641203	0.248495	0.803752
RLTR11D	LTR	12.6509	-0.0323697	1.14254	-0.0283313	0.977398
BGLII_C	LTR	701.371	0.0154718	0.458306	0.0337587	0.97307
ETnERV3-int	LTR	333.818	0.251338	0.466608	0.53865	0.590128
RLTR10B	LTR	47.1743	-0.601449	0.819583	-0.733847	0.463042
RLTR31M	LTR	267.118	-0.804189	0.488976	-1.64464	0.100044
RLTR17C_Mm	LTR	63.7603	-1.79341	0.656176	-2.73312	0.00627367
RLTR13F	LTR	7.71874	1.21056	1.43529	0.843421	0.398993
IAPEY3C_LTR	LTR	142.715	0.900005	0.57715	1.5594	0.118903
Charlie7	DNA	243.021	0.19643	0.49172	0.399476	0.689543
ERVB4_2-I_MM-int	LTR	178.899	-0.21442	0.582553	-0.36807	0.712821
IAPLTR3	LTR	79.7124	-0.454449	0.65046	-0.698658	0.484766
IAPLTR3-int	LTR	57.2456	-0.317799	0.649018	-0.489661	0.624374
LTR104_Mam	LTR	214.005	-1.02923	0.583655	-1.76342	0.0778291
MER45B	DNA	76.5442	0.282255	0.702359	0.401868	0.687781
L1MCb	LINE	128.658	0.307458	0.59316	0.51834	0.604221
MTB-int	LTR	3268.27	0.822276	0.566677	1.45105	0.146766
RLTR34D_MM	LTR	183.444	0.102497	0.517954	0.197889	0.843132
L1MEb	LINE	41.8537	0.727174	0.738041	0.985276	0.324489
Ricksha_0	DNA	7.19818	-0.974402	1.88454	-0.517049	0.605122
Charlie1b	DNA	395.205	-0.115941	0.484123	-0.239488	0.810727
LTRIS3	LTR	74.8822	-0.498802	0.614386	-0.81187	0.416866
RLTR11B	LTR	458.283	-0.30116	0.453592	-0.663944	0.506726
HERVL40-int	LTR	2929.62	-0.61436	0.464125	-1.3237	0.185604
LTR40a	LTR	128.207	0.0510421	0.554805	0.092	0.926698
LTR68	LTR	8.84724	-1.50638	1.46094	-1.0311	0.302493
MER57E2	LTR	1282.04	0.0609435	0.443941	0.137278	0.890811
L1MDb	LINE	424.718	-0.0551904	0.606513	-0.0909962	0.927496
MLT2C1	LTR	136.811	-0.0209186	0.616452	-0.0339338	0.97293
RLTR44C	LTR	23.6964	0.322176	0.878179	0.366868	0.713717
MLT1E1	LTR	208.913	-0.380987	0.496556	-0.76726	0.442927
MLTR31D_MM	LTR	31.9276	1.01575	0.88533	1.14731	0.251252
RLTR26C_MM	LTR	539.154	-0.440317	0.473795	-0.92934	0.352713
BGLII_Mus	LTR	450.513	0.137774	0.477476	0.288547	0.772928
MER58A	DNA	1086.04	-0.29425	0.554175	-0.53097	0.59544
RLTR6_Mm	LTR	708.769	-1.03715	0.701477	-1.47852	0.139269
MER136	DNA	39.2598	-0.394354	0.835385	-0.472062	0.636882
MER135	DNA	326.332	-0.649779	0.505388	-1.2857	0.198546
MLT1H	LTR	381.697	-0.163075	0.473437	-0.34445	0.730508
RLTR30C_MM	LTR	6.59018	-0.688125	1.52329	-0.451736	0.65146
RLTR12C	LTR	282.631	-0.561432	0.479056	-1.17195	0.241216
MER94	DNA	26.4331	0.534137	0.91029	0.586776	0.557354
ERVB3_1-I_MM-int	LTR	133.763	0.343233	0.559521	0.61344	0.539585
MTE2a-int	LTR	46.1153	0.14145	0.741399	0.190788	0.848692
L1M	LINE	234.922	0.360775	0.483925	0.745519	0.455958
RLTR13D2	LTR	18.5779	0.246935	1.02806	0.240195	0.810179
LTR80A	LTR	30.7617	0.781516	0.903846	0.864656	0.387228
MADE2	DNA	14.9365	-1.12305	1.08945	-1.03084	0.302614
BLACKJACK	DNA	106.931	0.0187442	0.591571	0.0316854	0.974723
Arthur1C	DNA	7.84931	1.07832	1.48639	0.725461	0.46817
LTR40c	LTR	270.899	0.447561	0.523909	0.854272	0.392954
ZP3AR	Satellite	1702.44	-0.437238	0.626515	-0.697888	0.485247
Charlie8	DNA	234.643	-0.164381	0.482909	-0.340398	0.733557
RLTR13C3	LTR	449.511	-0.524888	0.548324	-0.957259	0.338437
LTRIS_Mm	LTR	14.2824	-0.303806	1.13835	-0.266884	0.789559
MER112	DNA	261.053	0.299605	0.478663	0.62592	0.531367
RMER30	DNA	1367.03	-0.202355	0.430081	-0.470504	0.637995
Charlie29a	DNA	31.5154	0.486678	0.834666	0.583081	0.559839
MER90a	LTR	603.609	-0.268367	0.456993	-0.587246	0.557038
L1MCc	LINE	65.2361	0.535046	0.666492	0.802779	0.422103
MLT1F1	LTR	605.485	-0.100761	0.453084	-0.22239	0.82401
MER67A	LTR	2.77868	-3.2583	2.61123	-1.2478	0.212104
LTR85a	LTR	48.3281	0.181039	0.683611	0.264828	0.791142
L1ME4c	LINE	671.977	0.111373	0.590755	0.188527	0.850463
LTR31	LTR	64.3784	-0.440409	0.631733	-0.697145	0.485712
LTR103_Mam	LTR	13.7204	3.19385	1.32191	2.41609	0.0156881
RLTR13D3A1	LTR	849.596	-0.366335	0.49594	-0.738668	0.460109
SRV_MM-int	LTR	250.547	-0.134796	0.609255	-0.221248	0.8249
L1MEh	LINE	14.3655	0.983664	1.10287	0.891915	0.372438
RLTR44E	LTR	8.56248	1.73576	1.91665	0.905625	0.365135
MER92B	LTR	163.279	-0.418262	0.562479	-0.743606	0.457115
Arthur1A	DNA	43.3736	0.0672464	0.721077	0.0932583	0.925698
RLTR13B3	LTR	35.3233	-0.522945	0.857231	-0.61004	0.541835
MLT2B3	LTR	101.678	0.454803	0.560828	0.81095	0.417394
MLT1I	LTR	352.172	-0.255665	0.568337	-0.449847	0.652821
Tigger13a	DNA	119.884	-0.017078	0.712697	-0.0239625	0.980883
MamRep1151	LTR?	72.575	-0.456997	0.647895	-0.705356	0.480589
Charlie21a	DNA	111.744	0.827399	0.646566	1.27968	0.200657
MLT1H1	LTR	1177.55	0.839348	0.455373	1.84321	0.0652983
Charlie2a	DNA	218.263	-0.103623	0.609495	-0.170015	0.864998
MLT2B2	LTR	226.068	-0.735124	0.568283	-1.29359	0.195807
LTR33A	LTR	41.607	-0.400008	0.738629	-0.541555	0.588125
LTR33	LTR	149.59	-0.0850114	0.548256	-0.155058	0.876776
RMER16_Mm	LTR	561.001	-0.194011	0.49388	-0.39283	0.694445
LTR48B	LTR	87.8383	0.905767	0.636636	1.42274	0.154812
MER57E1	LTR	14.2563	0.808745	1.08046	0.748516	0.454149
MLT1H2	LTR	163.105	-0.302763	0.558717	-0.541889	0.587895
IAPLTR2a	LTR	52.7618	-0.75778	0.67676	-1.11972	0.262834
MER45R	DNA	94.3944	-0.571145	0.590735	-0.966839	0.333625
MER102c	DNA	20.7104	-0.818379	1.0182	-0.803747	0.421543
Eulor10	DNA?	34.6686	0.159274	0.772097	0.206288	0.836566
MLTR31E_MM	LTR	29.958	-0.411212	0.845525	-0.486339	0.626727
Charlie10	DNA	92.7511	-0.20356	0.602059	-0.338107	0.735283
MLT2B5	LTR	4453.98	0.0701764	0.522443	0.134324	0.893147
RLTR41C	LTR	137.09	-0.162029	0.578544	-0.280064	0.779428
Arthur1B	DNA	109.72	0.697234	0.562282	1.24001	0.214973
IAPA_MM-int	LTR	3.6976	-3.84869	2.45061	-1.5705	0.116298
L1ME3C	LINE	35.0196	-0.343659	0.782522	-0.439169	0.660539
MLT2E	LTR	4.24581	-2.02423	2.07657	-0.974793	0.329663
IAPEY5_LTR	LTR	999.48	0.0801738	0.460398	0.17414	0.861755
IAPEY5_I-int	LTR	281.802	-0.225252	0.480282	-0.468999	0.63907
RMER16B2	LTR	53.4904	-0.0728368	0.665161	-0.109502	0.912804
MER20B	DNA	112.779	-0.0613061	0.582847	-0.105184	0.91623
MER103C	DNA	643.916	-0.0834173	0.445154	-0.18739	0.851355
LTR67B	LTR	158.308	0.398281	0.573065	0.695003	0.487054
MER87	LTR	5.00003	-1.99453	1.79805	-1.10927	0.267312
Chap1_Mam	DNA	127.616	-0.389534	0.713183	-0.546191	0.584935
MER89-int	LTR	13.0357	-0.76565	1.23626	-0.619329	0.5357
Charlie24	DNA	482.41	-0.369501	0.461429	-0.800774	0.423262
L1ME3F	LINE	268.941	0.568422	0.753857	0.754018	0.450838
Charlie17	DNA	3.99471	-1.50751	2.2072	-0.682997	0.494608
MER63A	DNA	79.9565	0.395886	0.599277	0.660607	0.508864
MurERV4_19-int	LTR	496.005	-0.228673	0.453034	-0.504759	0.613728
MER70A	LTR	201.85	0.869721	0.595795	1.45977	0.144354
LTR91	LTR	4.81214	-0.589113	2.03739	-0.28915	0.772466
RLTR31_Mur	LTR	52.4888	0.696592	0.720598	0.966686	0.333701
MamTip2	DNA	2033.3	-0.765309	0.452746	-1.69037	0.0909568
MER77	LTR	118.413	0.274583	0.544841	0.503968	0.614284
LTR16B	LTR	65.9793	0.727902	0.655991	1.10962	0.267162
RLTR31A_Mm	LTR	17.4802	-0.445062	1.05776	-0.420759	0.673931
MER130	Unknown	23.9128	-1.66543	0.894156	-1.86258	0.062522
RLTR20A	LTR	3.23012	-0.630353	2.08108	-0.302897	0.761968
MLT1G1	LTR	199.65	-0.408441	0.592728	-0.689087	0.490768
LTR102_Mam	LTR	356.874	-0.0961463	0.514139	-0.187004	0.851657
LTR53B	LTR	17.924	-1.56504	1.15519	-1.3548	0.175482
Charlie7a	DNA	39.8358	1.12784	0.930164	1.21252	0.225314
MER5C1	DNA	5.29118	-1.07164	1.89188	-0.566443	0.571093
MTEb-int	LTR	73.1748	-0.343311	0.655213	-0.523969	0.6003
LTRIS6	LTR	163.887	0.417582	0.583909	0.71515	0.474516
RLTR24	LTR	161.734	-0.148656	0.510773	-0.291041	0.77102
LTRIS5	LTR	30.1255	1.08881	0.921591	1.18145	0.237426
MER115	DNA	14.2264	-0.531558	1.09029	-0.487539	0.625876
ORSL-2b	DNA	101.983	-0.290868	0.560743	-0.518719	0.603957
MLT1G	LTR	195.901	-0.0542493	0.527258	-0.102889	0.918051
ERVL-int	LTR	100.151	0.12068	0.573279	0.210509	0.833271
LTR86A2	LTR	0.621774	2.75953	4.86976	0.566666	0.570941
MER127	DNA	19.6818	0.187821	0.990783	0.189568	0.849647
LTR33A_	LTR	175.554	0.181098	0.569514	0.317987	0.750495
MER94B	DNA	0.586091	0.87817	4.88356	0.179822	0.857293
MER58C	DNA	458.578	-0.518417	0.474907	-1.09162	0.275001
Charlie23a	DNA	8.13674	0.620947	1.37319	0.452193	0.65113
MER117	DNA	84.2408	-0.616163	0.623748	-0.987839	0.323232
Helitron2Na_Mam	RC?	2.38481	-1.97995	2.71312	-0.72977	0.465531
UCON28c	Unknown	0.686302	-2.96478	4.86712	-0.609145	0.542429
MER45A	DNA	21.2469	-0.0330365	0.949098	-0.0348083	0.972233
RLTR30D_MM	LTR	9.52787	-0.705401	1.27962	-0.551256	0.581458
Charlie15a	DNA	20.6849	0.0850724	0.980014	0.0868073	0.930825
L4_A_Mam	LINE	249.543	-0.0796824	0.520879	-0.152977	0.878417
L1PB4	LINE	18.6623	0.924263	0.996268	0.927726	0.35355
X6A_LINE	LINE	349.837	0.378282	0.480227	0.787713	0.430864
Charlie18a	DNA	326.779	-0.309243	0.585482	-0.528185	0.597371
LTR33B	LTR	132.146	0.813843	0.535073	1.52099	0.128261
MER81	DNA	86.7732	-0.785402	0.821751	-0.955766	0.33919
RLTR44D	LTR	18.4363	0.313713	0.967941	0.324104	0.745859
HERV16-int	LTR	15.0884	0.763817	1.23169	0.620135	0.535169
X6B_LINE	LINE	4534.26	0.522719	0.462968	1.12906	0.258872
MamRep4096	DNA	16.07	0.252371	1.02859	0.245356	0.806181
MER70B	LTR	46.3425	0.325129	0.710293	0.45774	0.64714
MER67B	LTR	43.2987	0.29331	0.851953	0.34428	0.730636
Tigger19a	DNA	1466.93	-0.390772	0.589265	-0.663152	0.507233
ERVB5_2-LTR_MM	LTR	28.3978	0.0631918	0.843481	0.0749179	0.94028
MamRep434	DNA	524.254	0.188765	0.568797	0.331867	0.739989
Charlie16a	DNA	339.952	-0.855683	0.488517	-1.75159	0.079844
LTR41	LTR	134.851	0.11308	0.540011	0.209404	0.834133
RLTR20A1	LTR	27.4154	-0.702887	0.979345	-0.717711	0.472936
MLT1D-int	LTR	14.6739	0.882816	1.11725	0.790166	0.429431
MER113	DNA	156.213	-0.255673	0.519598	-0.49206	0.622677
LTR53	LTR	97.1507	-0.00219695	0.616571	-0.00356318	0.997157
ERVB4_3-I_MM-int	LTR	53.0954	-1.69748	0.893339	-1.90015	0.0574137
HAL1b	LINE	410.575	0.274536	0.481281	0.570427	0.568388
L1ME5	LINE	4.42991	-1.94255	1.88628	-1.02983	0.303089
CR1_Mam	LINE	342.472	-0.317728	0.649801	-0.488962	0.624869
MER102b	DNA	114.457	0.360544	0.579864	0.621772	0.534091
Tigger15a	DNA	1817.69	-0.0792212	0.551586	-0.143624	0.885797
Charlie14a	DNA	17.921	0.279876	1.04765	0.267146	0.789357
L1MEa	LINE	2.65183	0.233267	2.7313	0.0854053	0.931939
LTR83	LTR	76.2251	0.453035	0.660642	0.685749	0.492871
FAM	SINE	54.5467	-0.0705354	0.68314	-0.103252	0.917763
LTR88a	LTR	7.28552	-0.156106	1.61056	-0.0969266	0.922785
MMERVK10D3_LTR	LTR	74.991	-0.0815634	0.648134	-0.125843	0.899856
LTR16A2	LTR	199.25	-0.826448	0.501097	-1.64928	0.0990907
MamGypLTR3a	LTR	25.7335	-2.4117	0.924195	-2.60952	0.00906704
LTR16B1	LTR	17.5248	-0.809048	1.1465	-0.70567	0.480393
RLTR13D3A	LTR	21.3974	0.333458	0.990932	0.336509	0.736487
FordPrefect	DNA	40.3042	-1.22423	0.766983	-1.59617	0.110452
MER99	DNA	161.175	-0.771985	0.581076	-1.32854	0.183998
RLTR13D1	LTR	10.3314	1.38345	1.46306	0.945584	0.344361
LTR16A1	LTR	129.43	-0.363728	0.534474	-0.680533	0.496167
LTR78	LTR	316.569	-0.627083	0.480996	-1.30372	0.19233
MLT1J-int	LTR	195.2	0.165285	0.505572	0.326926	0.743724
MER104	DNA	50.0966	-0.221206	0.743086	-0.297685	0.765943
RMER16B	LTR	14.7244	0.531674	1.12969	0.470639	0.637899
LTR28B	LTR	57.849	-0.277355	0.70382	-0.394071	0.693528
RLTR48B	LTR	14.9081	0.600739	1.1314	0.530971	0.595439
MER67C	LTR	1666.58	-0.468768	0.64188	-0.730305	0.465204
ERVB4_1-I_MM-int	LTR	929.069	0.0301648	0.49227	0.0612769	0.951139
RLTR20C	LTR	19.1917	-1.64298	1.03827	-1.58242	0.113555
L1M3e	LINE	198.003	0.266781	0.494837	0.539129	0.589798
RLTR22_Mus	LTR	74.5669	0.624528	0.617376	1.01158	0.311737
Eulor6B	DNA?	2.99282	-1.70792	2.21176	-0.772197	0.439998
RLTR12G	LTR	186.64	-0.647839	0.547377	-1.18353	0.236598
RLTR30D_RN	LTR	3.18756	-1.46645	2.31688	-0.632943	0.526771
LTR33C	LTR	80.869	0.498829	0.627766	0.794609	0.426841
Charlie15b	DNA	116.858	0.335508	0.583091	0.575396	0.565023
MER126	DNA	225.985	-0.38561	0.504644	-0.764123	0.444794
LTR84a	LTR	1.5983	0.336898	3.05343	0.110334	0.912144
Zaphod3	DNA	10.6023	0.163076	1.21526	0.13419	0.893252
X1_LINE	LINE	1.45676	2.46431	3.25525	0.757028	0.449033
LTR16E2	LTR	174.678	0.339366	0.538169	0.630593	0.528307
MER105	DNA	7.74418	-0.524629	1.61226	-0.325399	0.744879
MLT1N2	LTR	89.9633	-0.221016	0.637849	-0.346502	0.728965
UCON5	Unknown	0.543527	-2.57254	4.89228	-0.525838	0.599001
Eulor11	DNA	2.69467	4.85648	2.77827	1.74802	0.0804599
ORSL-2a	DNA	5.80714	-0.863884	1.61857	-0.533732	0.593527
Eulor1	DNA	2.16031	-0.877789	2.74105	-0.320238	0.748788
IAPEY_LTR	LTR	156.076	-0.953785	0.518059	-1.84107	0.0656109
UCON29	DNA	61.582	-0.5473	0.63885	-0.856695	0.391613
MER124	DNA?	49.0014	-0.0981737	0.68596	-0.143119	0.886196
MER76	LTR	17.9647	1.22544	1.0256	1.19485	0.232146
RLTR35B_MM	LTR	10.8199	-0.163868	1.20433	-0.136066	0.891769
MT-int	LTR	1971.53	1.58484	0.629139	2.51906	0.0117667
RLTR8	LTR	348.505	-0.319334	0.540984	-0.590284	0.555
hAT-N1_Mam	DNA	25.2538	-0.148873	0.879975	-0.169178	0.865656
MamRep488	DNA	9.76233	-0.134207	1.43504	-0.0935211	0.92549
X8_LINE	LINE	111.236	0.285488	0.604715	0.472103	0.636853
MER63B	DNA	186.396	0.524378	0.502021	1.04453	0.296238
Charlie17a	DNA	40.0597	-0.0979589	0.841299	-0.116438	0.907306
LTR88b	LTR	25.2779	-0.0530109	0.950659	-0.0557622	0.955531
RLTR48C	LTR	56.1356	1.53156	0.693917	2.20712	0.0273058
MLT1I-int	LTR	3.27272	-2.45025	2.33218	-1.05063	0.29343
L5	LINE	25.6085	0.345839	0.95864	0.36076	0.718279
Tigger17	DNA	93.847	-0.897576	0.596102	-1.50574	0.132134
MER65-int	LTR	3.71004	0.698853	2.20263	0.317282	0.75103
RLTR49	LTR	349.72	0.275994	0.552623	0.499425	0.61748
L1M2a	LINE	12.2213	-0.0691805	1.15116	-0.0600961	0.952079
RLTR50A	LTR	1.85976	-4.33512	3.57818	-1.21154	0.225687
MamGypLTR1d	LTR	2.15338	1.03992	2.74391	0.378991	0.704694
MER67D	LTR	92.5497	-0.49861	0.604609	-0.824682	0.409552
MER96	DNA	72.2819	0.290309	0.622566	0.466311	0.640993
ORSL	DNA	95.5878	0.00834963	0.579169	0.0144166	0.988498
ERVB3_1-LTR_MM	LTR	13.4457	0.102944	1.14405	0.0899825	0.928301
LTR101_Mam	LTR	244.066	-0.301739	0.503512	-0.599268	0.548994
MER97c	DNA	26.0693	0.306749	0.880122	0.34853	0.727442
MER63C	DNA	215.968	0.0509738	0.529242	0.0963147	0.923271
UCON27	Unknown	13.8466	3.03566	1.37168	2.2131	0.0268911
RLTR41B	LTR	10.7424	-1.81135	1.38386	-1.30891	0.190564
LTR40A1	LTR	6.0627	-2.60848	1.83661	-1.42027	0.155528
MLT1B-int	LTR	33.4307	0.0778534	0.83901	0.092792	0.926069
RMER16A2	LTR	20.1737	1.81951	0.969502	1.87675	0.0605523
RLTR10E	LTR	311.43	-0.365272	0.518057	-0.705081	0.48076
MER5C	DNA	47.6892	-0.050732	0.729072	-0.0695843	0.944525
ERVB5_1-I_MM-int	LTR	331.977	0.0570638	0.465359	0.122623	0.902405
L1M8	LINE	7.04858	-1.31675	1.77319	-0.742588	0.457731
L1M7	LINE	180.348	0.169114	0.516945	0.327142	0.743561
RMER16C	LTR	2623.12	-0.727314	0.506113	-1.43706	0.150701
Charlie4z	DNA	50.9473	-0.527084	0.694319	-0.759138	0.44777
LTR86A1	LTR	3.79549	2.03458	2.12919	0.955567	0.339291
RMER6-int	LTR	115.247	0.420198	0.558489	0.752383	0.451821
Charlie26a	DNA	62.0281	0.119278	0.663648	0.179732	0.857363
LTR73	LTR	4.74549	-2.0175	1.86258	-1.08318	0.27873
RLTR30B_MM	LTR	3.95802	0.260062	1.93257	0.134568	0.892953
Tigger16b	DNA	109.121	0.264724	0.622776	0.425071	0.670785
LTR82A	LTR	732.868	0.245801	0.441258	0.557045	0.577497
Eulor4	Unknown	19.0932	-0.111583	1.25456	-0.0889418	0.929128
L1M6	LINE	68.1765	-0.348783	0.689517	-0.505837	0.612971
Tigger11a	DNA	1.72855	-0.0683519	3.25439	-0.021003	0.983243
RLTR53_Mm	LTR	330.18	0.610999	0.490605	1.2454	0.212985
MER96B	DNA	296.323	-0.202677	0.557899	-0.363286	0.716391
LTR16E1	LTR	50.5387	-0.296109	0.710506	-0.416758	0.676855
Eulor6C	DNA?	8.26231	0.122857	1.4332	0.0857225	0.931687
RLTR19D	LTR	33.3773	0.716264	0.864191	0.828826	0.407203
Tigger9a	DNA	8.97366	-0.0844208	1.40425	-0.0601179	0.952062
LTR106_Mam	LTR	7.58942	1.68928	1.57364	1.07348	0.283054
RLTR19A2	LTR	4.32865	2.70327	2.05912	1.31283	0.189241
L1MEg2	LINE	31.4516	0.188468	0.81247	0.23197	0.816561
MLT2F	LTR	762.567	0.255614	0.45314	0.564094	0.57269
LTR79	LTR	120.616	-0.860353	0.735305	-1.17006	0.241975
LTR52	LTR	54.5763	1.20885	0.740654	1.63214	0.102649
Charlie11	DNA	115.429	-0.205533	0.565471	-0.363473	0.716252
LTRIS4B	LTR	1.6271	0.36769	2.81915	0.130426	0.896229
MER54B	LTR	318.466	1.45107	0.473361	3.06546	0.00217336
Charlie25	DNA	32.4655	-0.348332	0.781054	-0.445978	0.655613
RLTR19C	LTR	54.3722	0.183661	0.685121	0.268071	0.788645
MLT1C-int	LTR	5.33842	-0.262476	2.03825	-0.128775	0.897535
RLTR31B_Mm	LTR	193.887	0.625856	0.501556	1.24783	0.212093
UCON7	DNA?	79.0547	-0.221738	0.753779	-0.294169	0.768629
MLTR13	LTR	47.9921	-0.288066	0.731632	-0.393731	0.69378
MURVY-LTR	LTR	226.949	-0.111322	0.541522	-0.205572	0.837125
LTR37B	LTR	30.3884	0.209503	0.904329	0.231667	0.816797
Tigger17b	DNA	17.3171	0.226552	1.05209	0.215336	0.829506
MER74C	LTR	3.91762	0.798001	1.90096	0.419788	0.67464
UCON8	Unknown	16.2794	1.31701	1.07738	1.22242	0.221547
LTR75B	LTR	7.86495	1.11382	1.41338	0.788057	0.430664
LTR88c	LTR	30.1035	0.101275	0.873726	0.115912	0.907722
MER57D	LTR	530.357	-0.0163174	0.715439	-0.0228076	0.981804
X9_LINE	LINE	103.482	-0.694907	0.669042	-1.03866	0.298963
MER66-int	LTR	6.17913	-2.59139	1.89499	-1.3675	0.171469
Kanga1	DNA	128.098	0.0521051	0.655226	0.0795223	0.936617
MER91B	DNA	911.714	0.257364	0.462097	0.556947	0.577563
LTR107_Mam	LTR	7.33524	0.960244	1.64419	0.584023	0.559205
Tigger2b	DNA	1103.68	0.066933	0.442087	0.151402	0.879658
Tigger10	DNA	103.632	-0.102613	0.611249	-0.167873	0.866683
MLT1H1-int	LTR	20.7615	0.995376	1.06829	0.931744	0.351469
Charlie13b	DNA	4.39547	-1.68713	1.92478	-0.876532	0.380741
Tigger14a	DNA	371.395	-0.624317	0.48514	-1.28688	0.198136
Helitron3Na_Mam	RC	42.3839	0.231738	0.755501	0.306735	0.759045
MLT1F-int	LTR	11.3211	0.518307	1.21682	0.425953	0.670142
HAL1_SS	LINE	545.561	0.698425	0.565246	1.23561	0.216602
MER76-int	LTR	1.57986	-2.58435	3.48075	-0.742469	0.457803
L1M3c	LINE	15.023	0.70661	1.07144	0.659493	0.509579
MamTip3	DNA	493.756	-0.0901462	0.573535	-0.157176	0.875106
X7A_LINE	LINE	180.592	-1.13158	0.529543	-2.1369	0.0326065
Kanga2_a	DNA	16.7883	-0.18363	1.00619	-0.182501	0.85519
MamRep38	DNA	33.456	-1.35242	0.820079	-1.64913	0.0991201
MER97b	DNA	21.8353	-0.18947	0.965529	-0.196234	0.844427
Kanga11a	DNA	249.448	-0.0519246	0.609691	-0.0851655	0.93213
LTR82B	LTR	3.23819	2.38317	2.21415	1.07633	0.281778
Charlie22a	DNA	99.3455	-0.894559	0.625289	-1.43063	0.152536
LTR41B	LTR	50.765	-0.982629	0.726993	-1.35164	0.176492
MLT1M	LTR	232.922	0.0296502	0.551212	0.0537909	0.957102
Zaphod2	DNA	141.321	-0.701733	0.525424	-1.33556	0.181695
LTR84b	LTR	36.0725	1.16734	0.830696	1.40526	0.159945
RLTR1F_Mm	LTR	0.715103	-2.98484	4.69681	-0.635504	0.5251
LTR52-int	LTR	0.580448	2.62344	4.87807	0.537802	0.590713
RMER16B3	LTR	4.27334	-0.652605	2.05958	-0.316863	0.751347
UCON19	Unknown	2.21915	0.0810361	2.71262	0.0298738	0.976168
LTR86C	LTR	3.77856	3.93097	2.41899	1.62504	0.104153
LTR65	LTR	48.6717	0.74055	0.802829	0.922425	0.356307
RLTR20A2	LTR	5.2473	0.348318	1.92808	0.180655	0.856638
RLTR19A	LTR	313.444	0.193282	0.590287	0.327438	0.743337
MLT1F2-int	LTR	96.2237	1.45276	0.703655	2.06459	0.0389618
Eulor5A	DNA?	281.572	-0.464092	0.503736	-0.921299	0.356894
LTR85b	LTR	3.74356	-0.141269	2.0086	-0.0703322	0.943929
LTR86B2	LTR	146.801	1.10651	0.557063	1.98633	0.0469972
MER106A	DNA	51.5681	-0.999489	0.689581	-1.44942	0.147222
MLT1F1-int	LTR	2.3306	0.252178	2.63639	0.0956527	0.923796
UCON13	LINE?	0.870672	3.21421	4.78607	0.671576	0.501854
Mam_R4	LINE	4.80769	1.47511	1.91708	0.769458	0.441622
MER58D	DNA	33.3722	0.645893	0.816169	0.791371	0.428728
X7C_LINE	LINE	34.8681	-0.06162	0.787763	-0.0782214	0.937652
MMTV-int	LTR	8.72172	-1.63303	1.35995	-1.2008	0.229829
RLTR46A	LTR	4.23885	0.717363	2.02083	0.354984	0.722602
LTR108d_Mam	LTR	1.36815	3.86866	3.63605	1.06397	0.28734
ERV3-16A3_LTR	LTR	14.2917	0.0691858	1.09128	0.0633989	0.949449
MER73	LTR	322.414	-0.0110931	0.585635	-0.018942	0.984887
LTR87	LTR	53.5636	-0.793815	0.698788	-1.13599	0.255961
Kanga1d	DNA	3.1139	2.30629	2.25614	1.02223	0.306672
Eulor2A	DNA?	1.03629	3.49207	4.43743	0.786959	0.431306
MER68C	LTR	1.57541	4.07565	3.40784	1.19596	0.231711
MamGypLTR1a	LTR	6.80771	0.311201	1.61839	0.192291	0.847515
LTR108a_Mam	LTR	17.5735	-0.282423	1.00274	-0.28165	0.778212
ERVB4_3-LTR_MM	LTR	116.593	2.10297	0.807505	2.60428	0.00920666
MMSAT4	Satellite	69262	0.672322	0.555785	1.20968	0.226402
Eulor8	DNA	49.6879	0.0765473	0.744285	0.102847	0.918085
Charlie10a	DNA	1.33688	-0.163474	3.30811	-0.0494161	0.960588
LTR90B	LTR	6.59958	-0.634017	1.79512	-0.35319	0.723946
UCON14	DNA?	33.0762	-0.185482	0.877095	-0.211473	0.832518
Tigger12c	DNA	37.1368	-1.56068	0.821765	-1.89918	0.0575407
Tigger12A	DNA	1.74456	-4.2943	3.30162	-1.30066	0.193374
LTR16D	LTR	6465.87	-0.797091	0.564097	-1.41304	0.157644
SUBTEL_sa	Satellite	13.8672	-0.214463	1.19762	-0.179074	0.85788
MER102a	DNA	935.917	-0.599457	0.514929	-1.16416	0.244361
MLT1K-int	LTR	2.03157	4.43786	3.45224	1.2855	0.198617
MER68-int	LTR	4.71816	1.17476	1.8765	0.626037	0.53129
LTR81A	LTR	22.9266	-0.19958	0.941927	-0.211885	0.832197
RLTR13D	LTR	2.36757	-0.532169	2.60008	-0.204674	0.837827
MER91A	DNA	4173.2	0.33173	0.59849	0.554278	0.579388
MamRep1527	LTR	22.8661	0.472414	1.02772	0.459674	0.64575
Eulor12	DNA?	2.32179	4.63076	3.29712	1.40449	0.160173
L1M6B	LINE	6.5945	0.596992	1.85272	0.322225	0.747282
L1MEj	LINE	305.1	1.23028	0.505355	2.43448	0.0149133
LTR105_Mam	LTR	3.08479	2.18536	2.42666	0.900564	0.36782
RLTR5_Mm	LTR	5.52253	-0.0191353	1.94876	-0.00981919	0.992166
X5A_LINE	LINE	2.5091	-1.59781	2.81536	-0.567531	0.570353
L1M3d	LINE	25.3301	2.03078	1.05369	1.9273	0.0539419
RNERVK23-int	LTR	7.44333	-0.5203	1.51371	-0.343726	0.731052
LTR75	LTR	5.7255	-4.40056	2.12667	-2.06923	0.0385248
MamGypLTR2b	LTR	7.52851	-0.567444	1.73568	-0.32693	0.743721
MamGypLTR1b	LTR	5.59517	-0.415762	1.69981	-0.244594	0.806771
MER123	DNA	17.4654	0.722664	1.0126	0.713671	0.47543
MLT1J1-int	LTR	19.5875	0.873216	1.05162	0.830352	0.40634
MamTip1	DNA	26.2861	-0.0611534	1.07064	-0.0571186	0.954451
MLTR31C_MM	LTR	101.705	0.125848	0.683523	0.184117	0.853922
Charlie17b	DNA	80.4383	-0.649581	0.609289	-1.06613	0.286365
MER110	LTR	3.14719	-5.09418	2.77888	-1.83318	0.0667763
Tigger20a	DNA	281.754	0.0162971	0.53074	0.0307065	0.975504
MLT1G1-int	LTR	13.7504	-0.35091	1.12851	-0.310949	0.755839
RLTR9A4	LTR	6.99359	2.6602	1.69255	1.57171	0.116017
DNA1_Mam	DNA	7.40792	-0.0300698	1.42625	-0.0210831	0.983179
Ricksha	DNA	5.88434	3.02191	1.90403	1.58711	0.112487
RLTR46B	LTR	0.586091	0.87817	4.88356	0.179822	0.857293
LTR86B1	LTR	46.8567	-1.01552	0.737585	-1.37682	0.168567
ERVB5_1-LTR_MM	LTR	34.9472	1.21495	0.777635	1.56237	0.118201
MER31-int	LTR	16.4895	0.839573	1.06346	0.78947	0.429837
SYNREP_MM	Satellite	19.7331	0.448364	1.01272	0.442735	0.657958
MLT1A0-int	LTR	3.24044	-0.321363	2.10565	-0.152619	0.878699
MER113A	DNA	14.8841	-0.315726	1.11845	-0.28229	0.777721
Tigger12	DNA	6213.65	-0.150647	0.423514	-0.355707	0.72206
MamGypLTR3	LTR	2.01065	-1.35261	2.80581	-0.482074	0.629753
Eulor9A	DNA	2.32028	-0.154014	2.63087	-0.0585412	0.953318
MamRep564	Unknown	34.4647	0.326302	0.783202	0.416625	0.676952
X5B_LINE	LINE	1.37944	1.50179	3.60173	0.416964	0.676705
LTR81C	LTR	15.5738	-0.12143	1.08046	-0.112387	0.910516
Tigger8	DNA	7.49754	-1.18655	1.58426	-0.748965	0.453879
MER113B	DNA	0.89356	-1.59688	4.3253	-0.369196	0.711982
Charlie20a	DNA	21.2386	1.08672	0.980026	1.10886	0.267489
Tigger6b	DNA	43.4312	0.141556	0.770392	0.183745	0.854213
LTR103b_Mam	LTR	108.518	-1.62111	0.657949	-2.46388	0.0137442
MLT1A-int	LTR	7.06353	-0.172275	1.45119	-0.118714	0.905502
LTR109A2	LTR	5.449	-1.26484	1.71471	-0.737638	0.460734
UCON28b	Unknown	8.96265	0.835631	1.42245	0.587458	0.556896
MER97a	DNA	99.3698	0.533114	0.571036	0.93359	0.350515
IAPEY4_LTR	LTR	15.302	0.618633	1.17174	0.527961	0.597527
MER34B-int	LTR	4046.75	0.0632754	0.438193	0.144401	0.885184
LTR77	LTR	1.86664	-2.77632	3.07296	-0.903466	0.366279
LTR37-int	LTR	144.254	-0.0636907	0.60449	-0.105363	0.916088
ERVB2_1-I_MM-int	LTR	13.0083	1.3087	1.17349	1.11522	0.264756
MER50B	LTR	12.3687	0.460986	1.23675	0.372738	0.709343
LTR28	LTR	0.870672	3.21421	4.78607	0.671576	0.501854
L1MEg1	LINE	8.45295	0.519156	1.8371	0.282596	0.777487
Charlie6	DNA	604.666	-1.72971	0.578874	-2.98807	0.00280748
RLTR12B2	LTR	1.26675	-0.334304	3.70162	-0.0903128	0.928039
IAPLTR4_I	LTR	43.2558	-2.51171	0.98707	-2.54461	0.0109401
MamRep1894	DNA	85.2155	-0.734136	0.62237	-1.17958	0.238166
LTR108b_Mam	LTR	28.4459	0.658984	0.879638	0.749153	0.453765
RLTR46	LTR	6.35363	3.92163	2.21719	1.76874	0.0769376
Eulor5B	DNA?	6.54339	2.26742	1.73967	1.30337	0.19245
Eulor3	DNA?	1.70883	-0.739803	2.97936	-0.248309	0.803895
LTR108e_Mam	LTR	625.274	0.557794	0.586231	0.951493	0.341354
LTR45	LTR	10.9521	-1.64793	1.36726	-1.20528	0.228095
MLT1A1-int	LTR	6.35902	1.331	1.73861	0.765553	0.443942
RLTR4_Mm	LTR	37.1977	-1.03311	0.806795	-1.28051	0.200365
L1M3f	LINE	5.06324	-0.561888	1.70738	-0.329094	0.742084
HERVL74-int	LTR	6.09821	1.68963	1.84386	0.916358	0.359479
MamGyp-int	LTR	254.333	-0.7666	0.637147	-1.20318	0.228908
MER4B-int	LTR	0.857878	-3.28064	4.78834	-0.685131	0.493261
UCON2	Unknown	1743.49	-0.0984764	0.69274	-0.142155	0.886958
L1M3a	LINE	3.66656	-0.522043	1.96305	-0.265934	0.79029
LTR16D1	LTR	75.5377	-0.993653	0.618618	-1.60625	0.10822
MER129	LTR?	4.98302	1.3224	1.81849	0.727197	0.467106
LTR16D2	LTR	4.19276	4.0981	2.2647	1.80955	0.0703655
LTR45C	LTR	13.5528	-0.146675	1.29375	-0.113372	0.909736
MER101B	LTR	3.08836	-5.12457	2.96614	-1.72769	0.0840445
LTR75_1	LTR	0.870672	3.21421	4.78607	0.671576	0.501854
MLT1G3-int	LTR	76.358	-0.368867	0.64403	-0.572748	0.566815
MLT1G-int	LTR	0.514727	-2.56061	4.89315	-0.523305	0.600762
MER50	LTR	138.353	-1.105	0.553705	-1.99565	0.0459718
Helitron1Na_Mam	RC	8.70842	0.893829	1.51197	0.591167	0.554409
Eulor6D	DNA?	2.93641	0.799263	2.34446	0.340916	0.733167
RLTR3_Mm	LTR	11.4569	-3.66596	1.77038	-2.07072	0.0383848
RLTR46A2	LTR	2.19502	1.03592	3.03544	0.341275	0.732896
GSAT_MM	Satellite	213.088	-0.163324	0.631159	-0.258769	0.795813
Cheshire_Mars_	DNA	0.829032	3.17047	4.84885	0.65386	0.513202
Eulor2B	DNA?	101.778	-1.02031	0.69677	-1.46435	0.143099
RLTR47_MM	LTR	101.534	0.239825	0.606096	0.395687	0.692336
UCON23	DNA	349.22	-0.602402	0.539098	-1.11742	0.263813
RNLTR23	LTR	3.06891	-2.17729	2.38259	-0.913834	0.360804
MER34-int	LTR	4.04191	0.876499	1.87572	0.467288	0.640294
MLT1E1-int	LTR	0.621774	2.75953	4.86976	0.566666	0.570941
L1M2b	LINE	358.099	-0.404628	0.517479	-0.781921	0.434261
Ricksha_b	DNA	171.499	-0.214882	0.662761	-0.324222	0.74577
MER51-int	LTR	10.6611	1.56752	1.24711	1.25692	0.208782
MER72	LTR	1.27239	-1.05973	3.68907	-0.287262	0.773912

## Sheet: upregulated TEs at MII oocyte
Table S5-2. Upregulated retrotransposons identified from RNA-Seq at MII oocyte from Gdf9-cKO mice.
geneID	transponse	baseMean	log2FoldChange	lfcSE	stat	pvalue
MER44D	DNA	277.774	1.57329	0.536118	2.9346	0.00333982
MTA_Mm-int	LTR	219092	1.70987	0.681214	2.51004	0.0120718
RLTR18-int	LTR	144.866	1.26533	0.619441	2.04269	0.041083
RLTR47	LTR	3.52401	5.23515	2.59083	2.02065	0.0433161
LTR103_Mam	LTR	13.7204	3.19385	1.32191	2.41609	0.0156881
MT-int	LTR	1971.53	1.58484	0.629139	2.51906	0.0117667
RLTR48C	LTR	56.1356	1.53156	0.693917	2.20712	0.0273058
UCON27	Unknown	13.8466	3.03566	1.37168	2.2131	0.0268911
MER54B	LTR	318.466	1.45107	0.473361	3.06546	0.00217336
MLT1F2-int	LTR	96.2237	1.45276	0.703655	2.06459	0.0389618
LTR86B2	LTR	146.801	1.10651	0.557063	1.98633	0.0469972
ERVB4_3-LTR_MM	LTR	116.593	2.10297	0.807505	2.60428	0.00920666
L1MEj	LINE	305.1	1.23028	0.505355	2.43448	0.0149133
