# Supplementary material for: Maternal UHRF1 Is Essential for Transcription Landscapes and Repression of Repetitive Elements During the Maternal-to-Zygotic Transition
Source: Front Cell Dev Biol. 2021 Feb 9;8:610773. doi: 10.3389/fcell.2020.610773 (PMC7902027; doi:10.3389/fcell.2020.610773)
Supplement: Supplementary file 10 [file Table_8.XLSX]

## Sheet: all_2cell_des_trans_output
Table S6-1. Analysis of repeptitive elements of retrotransposons from RNA-Seq at 2-cells from control and Gdf9- cKO mice.
geneID	transponse	baseMean	log2FoldChange	lfcSE	stat	pvalue
L1_Mus3	LINE	3794.97	0.0627361	0.378255	0.165857	0.86827
L1Md_F	LINE	987.933	0.949078	0.392653	2.41709	0.0156452
L1_Rod	LINE	2302.94	-0.341719	0.386109	-0.885032	0.376139
Lx9	LINE	10248	-0.0403149	0.417954	-0.0964577	0.923157
L1M4	LINE	3044.89	-0.207249	0.386366	-0.536405	0.591678
L1_Mur2	LINE	4240.47	0.319448	0.463011	0.689937	0.490234
RLTR26B_MM	LTR	60.8337	-0.711897	0.578989	-1.22955	0.218865
RLTR25A	LTR	424.774	0.605388	0.415308	1.45768	0.144928
L1M2	LINE	2933.89	-0.148998	0.376128	-0.396138	0.692003
B3	SINE	61644.1	0.618083	0.401882	1.53797	0.124056
L1VL1	LINE	173.176	-0.0673212	0.479293	-0.140459	0.888297
L1Md_F2	LINE	7128.39	1.32755	0.376684	3.52432	0.000424577
ERVB7_1-LTR_MM	LTR	414.067	0.0447875	0.422316	0.106052	0.915541
L1MEf	LINE	647.789	-0.357508	0.407731	-0.876823	0.380583
RLTR14	LTR	6052.18	-0.277224	0.372409	-0.744406	0.456631
RMER17A	LTR	205.279	-0.425157	0.446064	-0.953129	0.340525
RLTR13E	LTR	181.672	-0.0566453	0.515134	-0.109962	0.912439
Lx2	LINE	2463.57	0.0545422	0.407839	0.133735	0.893613
IAPLTR1a_Mm	LTR	562.687	2.06272	0.463823	4.44721	8.69937e-06
ERVB7_3-LTR_MM	LTR	203.143	-0.552601	0.481166	-1.14846	0.250777
ID_B1	SINE	52577.3	0.373207	0.379283	0.98398	0.325125
L1Md_A	LINE	1430.33	1.46016	0.484526	3.01358	0.00258188
RLTR1D	LTR	130.429	-0.61389	0.491789	-1.24828	0.211929
MER44D	DNA	212.571	0.0987356	0.457211	0.215952	0.829025
Tigger7	DNA	1082.4	-0.217354	0.383611	-0.566601	0.570985
RLTR13C1	LTR	45.7606	-0.269501	0.637583	-0.422692	0.67252
MER74B	LTR	64.9811	-0.996903	0.603053	-1.65309	0.0983119
ID4_	SINE	9173.13	0.427512	0.371895	1.14955	0.25033
MLT1A1	LTR	1904.36	-0.138341	0.381204	-0.362906	0.716675
Lx4B	LINE	1284.99	0.156705	0.388064	0.403813	0.68635
B4A	SINE	21454	0.0297336	0.375045	0.0792801	0.93681
BGLII_Mur	LTR	139.344	0.218972	0.49273	0.444406	0.656749
L1_Mur3	LINE	5393.26	0.458944	0.373547	1.22861	0.219218
B2_Mm2	SINE	260206	0.0673122	0.422876	0.159177	0.873529
B1_Mus1	SINE	52643.2	1.00578	0.462347	2.17537	0.0296022
Lx7	LINE	11037.3	0.020064	0.380105	0.0527854	0.957903
ERVB4_2-LTR_MM	LTR	608.364	0.0528404	0.408555	0.129335	0.897093
RLTR45-int	LTR	1018.91	1.44445	0.55621	2.59694	0.00940579
PB1D10	SINE	28899.4	0.593601	0.376477	1.57673	0.114858
ORR1E	LTR	5053.88	-0.263306	0.379338	-0.69412	0.487607
PB1D11	SINE	6302.47	0.505844	0.41191	1.22805	0.21943
RLTR9D2	LTR	381.507	1.50378	0.485418	3.0979	0.00194894
B2_Mm1t	SINE	403368	-0.392538	0.481566	-0.815128	0.414999
Charlie2b	DNA	558.654	-0.787341	0.435984	-1.80589	0.0709353
Lx8	LINE	12249.4	-0.120404	0.382313	-0.314936	0.752811
ORR1F	LTR	7291.87	-0.187006	0.389132	-0.480573	0.63082
RSINE1	SINE	37417	0.413558	0.379148	1.09076	0.27538
MTEa	LTR	6308.54	0.0660407	0.372327	0.177373	0.859215
B1F	SINE	18626.7	0.900231	0.433444	2.07693	0.0378084
MT2_Mm	LTR	56756.9	1.18147	0.474037	2.49235	0.0126901
L1_Mur1	LINE	684.785	-0.111275	0.415334	-0.267916	0.788764
RMER4B	LTR	14341.3	3.79259	0.635575	5.96718	2.41389e-09
RLTR10D	LTR	299.209	-0.361452	0.437804	-0.825602	0.40903
Lx	LINE	3054.26	0.0964458	0.374761	0.257353	0.796906
Lx10	LINE	1069.71	-0.409285	0.407027	-1.00555	0.314633
MER119	DNA	66.2076	0.905953	0.570308	1.58853	0.112166
B1_Mm	SINE	28513.2	1.04114	0.527256	1.97465	0.0483083
L1Md_T	LINE	1539.03	0.326012	0.440467	0.740149	0.459209
L2a	LINE	8097.48	-0.233401	0.37556	-0.621473	0.534288
MTD	LTR	22621.3	-0.170837	0.379468	-0.4502	0.652566
MTC	LTR	18980	-0.259627	0.426133	-0.609264	0.542349
L1M5	LINE	2892.03	-0.188546	0.3783	-0.498405	0.618199
B1F2	SINE	7988.1	0.28643	0.383522	0.746842	0.455159
L1MC	LINE	823.064	-0.279646	0.3969	-0.704574	0.481075
L1MEg	LINE	847.261	0.312801	0.402464	0.777216	0.437031
Lx5b	LINE	3834.91	0.333723	0.456443	0.731139	0.464694
L1MB7	LINE	5115.51	0.0864606	0.42383	0.203998	0.838355
B3A	SINE	33891	0.199594	0.370345	0.53894	0.589928
RMER15	LTR	9986.31	0.0316138	0.379662	0.0832683	0.933638
RLTR20B4_MM	LTR	47.6294	0.419609	0.774438	0.541823	0.58794
B1F1	SINE	9211.48	0.791973	0.424541	1.86548	0.062114
MLT1A	LTR	706.997	-0.326659	0.421016	-0.775883	0.437818
RLTRETN_Mm	LTR	705.104	0.309347	0.397764	0.777713	0.436738
RMER1B	Other	3484.21	0.0755306	0.374447	0.201712	0.840142
L1_Mus1	LINE	4065.5	1.40094	0.490469	2.85633	0.00428564
Lx3A	LINE	2373.55	-0.0586095	0.433767	-0.135118	0.892519
MLT1B	LTR	2445.65	-0.356262	0.396174	-0.899257	0.368516
MTB	LTR	6471.91	-0.560555	0.379958	-1.47531	0.14013
MLT1C	LTR	1722.64	0.116442	0.378233	0.307857	0.758191
L1_Mm	LINE	339.765	0.158351	0.425599	0.372067	0.709843
IAPEY2_LTR	LTR	1090.6	0.965513	0.487337	1.9812	0.0475686
IAPEy-int	LTR	109.13	1.27689	0.507923	2.51394	0.0119391
ERVB4_1B-I_MM-int	LTR	392.947	-0.461488	0.420471	-1.09755	0.272401
RMER16A3	LTR	17.9499	-0.0318821	0.902061	-0.0353436	0.971806
IAPEY3_LTR	LTR	113.3	-0.203016	0.621639	-0.326582	0.743984
L1Md_Gf	LINE	68.9268	0.0148186	0.617329	0.0240043	0.980849
MMETn-int	LTR	2421.08	1.96378	0.5269	3.72704	0.000193738
ERVB4_1C-LTR_Mm	LTR	162.127	-0.28194	0.482705	-0.584082	0.559165
ETnERV-int	LTR	470.191	0.369079	0.404123	0.913283	0.361094
MLT1D	LTR	2157.02	0.0124144	0.378759	0.0327767	0.973853
L4_C_Mam	LINE	167.426	-0.207389	0.49203	-0.421496	0.673393
MER45C	DNA	12.286	-1.24221	1.14286	-1.08693	0.277069
L1VL4	LINE	1038.6	0.268604	0.408229	0.657973	0.510555
L1_Mus4	LINE	967.845	-0.057938	0.403813	-0.143477	0.885913
RLTR6B_Mm	LTR	442.406	0.544566	0.459439	1.18529	0.235904
L1MA4A	LINE	294.205	-0.355156	0.443851	-0.800169	0.423613
L1MB3	LINE	4351.42	-0.754507	0.414822	-1.81887	0.0689312
Lx8b	LINE	4230.01	-0.229146	0.381307	-0.600949	0.547874
RMER17A2	LTR	158.385	-0.298502	0.464951	-0.642008	0.520868
LTR81B	LTR	20.5893	-0.53793	0.876745	-0.613554	0.53951
MusHAL1	LINE	665.705	0.562946	0.396233	1.42074	0.155391
ORR1B1	LTR	8714.87	0.238267	0.376528	0.632802	0.526863
Lx6	LINE	3803.18	0.0689875	0.399214	0.172808	0.862802
RLTR13A1	LTR	33.6891	0.898069	0.772798	1.1621	0.245195
RLTR20B3	LTR	76.96	-0.755779	0.565673	-1.33607	0.181526
MIRb	SINE	12373.3	0.200434	0.392761	0.510321	0.609827
RMER12C	LTR	505.923	-0.458199	0.435381	-1.05241	0.292612
L1MC4	LINE	1381.71	-0.0953122	0.410153	-0.232382	0.816241
HAL1ME	LINE	444.66	0.164454	0.408204	0.402872	0.687043
MER58B	DNA	1617.57	0.933311	0.390028	2.39293	0.0167143
RLTR9A3	LTR	176.846	-0.52672	0.451974	-1.16538	0.243866
RMER16-int	LTR	2214.24	0.160242	0.38364	0.417689	0.676175
MMERVK9E_I-int	LTR	1319.89	0.57098	0.404232	1.41251	0.157801
RLTR6-int	LTR	786.096	0.186113	0.392362	0.47434	0.635258
ORR1G	LTR	1517.86	-0.655854	0.383357	-1.71082	0.0871144
RMER1A	Other	1177.78	-0.166052	0.433673	-0.382898	0.701796
L2b	LINE	6958.17	-0.0185271	0.373905	-0.0495502	0.960481
L1M3	LINE	2444.53	0.343816	0.414447	0.829577	0.406778
URR1A	DNA	3406.68	-0.0465431	0.380444	-0.122339	0.902631
ERVB7_4-LTR_MM	LTR	63.4735	1.23487	0.581486	2.12365	0.0336992
L2	LINE	8982.83	0.115618	0.390851	0.295812	0.767374
L1MC2	LINE	601.362	-0.156787	0.427848	-0.366454	0.714026
RLTR13G	LTR	149.001	0.438169	0.477167	0.918273	0.358476
Lx4A	LINE	5662.72	-0.198885	0.444559	-0.447376	0.654603
L1MC1	LINE	1909.35	-0.446482	0.405731	-1.10044	0.27114
MTE2a	LTR	5709.49	-0.498841	0.383145	-1.30196	0.192929
MLT2B4	LTR	688.156	-0.0887551	0.531734	-0.166916	0.867436
L1MD	LINE	1657.39	0.688246	0.433997	1.58583	0.112778
Lx3C	LINE	1388.75	-0.464461	0.429997	-1.08015	0.280076
L4_B_Mam	LINE	62.5874	-1.02267	0.58499	-1.74819	0.0804319
MER5A	DNA	4895.66	0.00874035	0.398491	0.0219336	0.982501
MER3	DNA	718.436	-0.611345	0.392706	-1.55675	0.11953
IMPB_01	Satellite	3650.83	-0.339269	0.399154	-0.849969	0.395342
MER2	DNA	2274.6	-0.220184	0.392567	-0.560882	0.574878
L1M4a1	LINE	100.66	-0.478528	0.539339	-0.88725	0.374944
L1MA4	LINE	1566.3	-0.685614	0.385078	-1.78046	0.0750013
RLTR51A_Mm	LTR	764.222	0.748984	0.434369	1.7243	0.0846533
PB1D7	SINE	11546.9	0.274718	0.38246	0.718293	0.472577
UCON12	Unknown	18.3129	0.416942	1.09835	0.379606	0.704238
L1MEd	LINE	617.562	0.202608	0.397648	0.509516	0.610391
MIR3	SINE	6241.36	0.115905	0.382834	0.302755	0.762077
L1_Mus2	LINE	1692.84	-0.0125223	0.37948	-0.0329985	0.973676
MMERVK9C_I-int	LTR	1110.9	0.956896	0.397353	2.40818	0.0160325
Lx3B	LINE	3108.43	1.2323	0.382478	3.22187	0.00127356
MIR	SINE	12289.3	0.385831	0.393091	0.981531	0.326331
RLTR20C1_MM	LTR	2554.56	0.772822	0.427695	1.80695	0.0707706
MIRc	SINE	8272.37	0.141665	0.37751	0.375262	0.707465
B1_Mur4	SINE	17451.6	0.909902	0.442597	2.05582	0.0397996
MER5B	DNA	3392.44	0.702441	0.470091	1.49427	0.135106
L1MA6	LINE	5796.99	-0.178703	0.503488	-0.354931	0.722641
Charlie1	DNA	469.476	1.21525	0.410638	2.95943	0.00308213
MLT1A0	LTR	2553.13	-0.213028	0.395143	-0.539115	0.589808
B1_Mus2	SINE	43453.3	0.854714	0.492263	1.7363	0.0825115
Tigger18a	DNA	63.963	0.331064	0.584148	0.566748	0.570886
L1MC5a	LINE	298.614	-0.100221	0.420335	-0.238432	0.811546
MER49	LTR	2.74617	2.48815	2.1771	1.14287	0.253091
L1Md_F3	LINE	425.231	0.380357	0.495823	0.767123	0.443008
L1M4b	LINE	808.923	0.230425	0.399133	0.577314	0.563727
L1MA5	LINE	1207.31	-0.115656	0.416918	-0.277408	0.781467
L1ME3D	LINE	107.794	-0.435631	0.530275	-0.821518	0.411351
MER131	SINE	182.697	0.467276	0.514805	0.907676	0.364049
ID4	SINE	9018.25	0.463957	0.393218	1.1799	0.23804
MER5A1	DNA	815.039	-0.116878	0.394169	-0.296519	0.766834
RLTR17B_Mm	LTR	5093.89	0.417579	0.428475	0.97457	0.329774
RLTR13D4	LTR	20.1215	-0.564319	0.904604	-0.62383	0.532739
HAL1M8	LINE	99.6324	-0.172057	0.527266	-0.326319	0.744183
URR1B	DNA	4744.1	-0.0397729	0.374522	-0.106197	0.915426
L2c	LINE	6287.8	0.0773049	0.377937	0.204544	0.837928
RLTR45	LTR	1200.57	0.0276478	0.398468	0.0693854	0.944683
ORR1D2	LTR	3764.67	-0.172192	0.375926	-0.458049	0.646917
L1MC4a	LINE	612.898	-0.103439	0.406855	-0.254241	0.79931
Lx3_Mus	LINE	12298.7	0.0273185	0.599513	0.0455678	0.963655
MLT1J	LTR	2570.92	0.431438	0.435385	0.990933	0.321719
L1MD1	LINE	597.714	-0.263275	0.395225	-0.66614	0.505321
UCON6	Unknown	22.2122	0.637756	1.07313	0.594293	0.552316
MLT1F	LTR	1113.25	-0.0797035	0.413538	-0.192736	0.847166
Zaphod	DNA	137.779	-0.232946	0.481691	-0.483599	0.62867
RLTR10C	LTR	1701.68	1.1374	0.39094	2.9094	0.00362123
MER77B	LTR	69.0588	-0.584066	0.569515	-1.02555	0.305104
MER89	LTR	26875.6	4.04925	0.596084	6.79309	1.09753e-11
PB1	SINE	6213.94	0.515785	0.402791	1.28053	0.200359
RLTR28B	LTR	91.7731	-0.533001	0.540779	-0.985616	0.324321
X3_LINE	LINE	395.563	0.110402	0.429155	0.257254	0.796982
Lx2A1	LINE	353.71	0.556045	0.427206	1.30158	0.193059
L3	LINE	17600.8	0.102925	0.383724	0.268228	0.788524
MamGypLTR1c	LTR	16.0911	-1.13278	1.15093	-0.984237	0.324999
MTE2b	LTR	4641.81	0.140885	0.373439	0.377263	0.705978
Charlie9	DNA	29.2311	0.269877	0.812218	0.332272	0.739684
MTA_Mm	LTR	378681	-1.05091	0.39211	-2.68015	0.00735889
MLTR31FA_MM	LTR	131.03	0.000694922	0.482444	0.00144042	0.998851
MTC-int	LTR	8992.46	-0.148987	0.44657	-0.333625	0.738663
MTD-int	LTR	1382.34	-0.183869	0.446885	-0.411446	0.680746
MURVY-int	LTR	45.5818	0.0102448	0.724534	0.0141399	0.988718
MTE2b-int	LTR	549.51	-0.697764	0.415225	-1.68045	0.0928703
RLTR27	LTR	879.56	0.302288	0.39516	0.764977	0.444285
MT2B1	LTR	41271	1.10225	0.456927	2.4123	0.0158521
BGLII	LTR	4918.12	0.361855	0.534006	0.677623	0.49801
B1_Mur2	SINE	12080.2	0.398006	0.410116	0.970471	0.331812
Lx5c	LINE	2935.18	-0.108454	0.38606	-0.280925	0.778768
L1MD3	LINE	401.717	-0.362856	0.414624	-0.875144	0.381495
RMER17B	LTR	400.061	-0.160301	0.409203	-0.39174	0.695251
RLTR13B4	LTR	137.386	-0.999743	0.55612	-1.79771	0.0722227
B1_Mur1	SINE	29630.8	1.43641	0.47	3.05619	0.00224171
ORR1A3	LTR	2987.37	-0.0249772	0.376638	-0.0663162	0.947126
B4	SINE	15205	0.0743242	0.380255	0.195459	0.845034
MER44C	DNA	109.982	-0.676385	0.542218	-1.24744	0.212235
MTA_Mm-int	LTR	1.55925e+06	-0.572051	0.405524	-1.41065	0.158349
Lx5	LINE	4455.08	0.183094	0.387456	0.472554	0.636531
L1ME4a	LINE	730.701	0.146495	0.422715	0.346558	0.728923
L1MB8	LINE	1658.84	-0.504299	0.380788	-1.32436	0.185385
RMER13A2	LTR	442.685	0.279002	0.412505	0.676361	0.498811
ORR1D1	LTR	5637.58	0.240021	0.372246	0.644791	0.519062
RLTR20C2_MM	LTR	329.765	-0.400863	0.419313	-0.955999	0.339073
ORR1A2	LTR	31712.7	1.75585	0.490836	3.57726	0.000347213
MER33	DNA	906.039	-0.221467	0.409778	-0.540455	0.588883
RLTR16	LTR	540.521	-0.250258	0.41617	-0.601336	0.547616
UCON28a	Unknown	13.2849	-1.61654	1.199	-1.34824	0.177581
YREP_Mm	Unknown	1550.99	1.53119	0.401409	3.81453	0.000136443
RMER20B	LTR	1169.1	0.705653	0.390924	1.80509	0.0710604
Tigger16a	DNA	37.5208	-0.580203	0.672227	-0.863106	0.388079
ORR1B1-int	LTR	2473.16	1.63841	0.444895	3.68268	0.000230796
L1MC3	LINE	1396.67	0.218119	0.38443	0.567383	0.570454
L1MD2	LINE	3623.3	-0.0471804	0.379589	-0.124293	0.901083
RLTR15	LTR	662.541	-0.0280628	0.400507	-0.0700682	0.944139
RLTR1D2_MM	LTR	25.7551	-0.155724	0.789397	-0.19727	0.843616
UCON26	Unknown	72.847	0.510554	0.683403	0.747076	0.455018
RMER6C	LTR	1717.61	0.466809	0.38931	1.19907	0.230501
RLTR19B	LTR	133.455	0.154584	0.501757	0.308086	0.758017
MER34A1	LTR	3049.42	1.54913	0.431162	3.59293	0.00032698
RLTR13D5	LTR	495.207	1.31591	0.402163	3.27209	0.00106756
L1MCa	LINE	853.439	0.324552	0.450403	0.720581	0.471167
RMER20A	LTR	551.068	-0.620201	0.424357	-1.46151	0.143875
RLTR14_RN	LTR	219.067	-0.146148	0.452859	-0.322722	0.746906
RMER13A	LTR	243.913	-0.00318219	0.430639	-0.00738947	0.994104
RLTR51B_Mm	LTR	418.544	-0.669084	0.414259	-1.61513	0.106282
RodERV21-int	LTR	840.634	-0.117342	0.421257	-0.278551	0.780589
RLTR14-int	LTR	763.721	0.332459	0.398236	0.834828	0.403814
MLT-int	LTR	215.794	-0.363403	0.439904	-0.826096	0.40875
MTE-int	LTR	4123.7	1.68725	0.44549	3.78741	0.000152224
RLTR41	LTR	367.466	0.223615	0.410016	0.54538	0.585492
RMER10B	LTR	465.342	-0.285126	0.410177	-0.695129	0.486975
MLTR11B	LTR	35392	1.30489	0.517301	2.52249	0.0116529
RMER4A	LTR	8406.05	-0.0911058	0.387813	-0.234922	0.814269
RLTR25B	LTR	532.653	0.292781	0.412101	0.71046	0.477419
RMER20C_Mm	LTR	244.762	-0.571748	0.436742	-1.30912	0.190494
RLTR28	LTR	285.918	0.328339	0.425865	0.770993	0.440711
LTR85c	LTR	34.5313	1.04436	0.700648	1.49057	0.136075
MamRep605	LTR	154.958	-0.915043	0.553937	-1.65189	0.098557
ORR1C2	LTR	2762.54	-0.393104	0.376935	-1.0429	0.296996
ERV3-16A3_I-int	LTR	143.702	-0.296062	0.484661	-0.610863	0.54129
L1MB4	LINE	609.361	-0.140272	0.42202	-0.332384	0.7396
LTR72_RN	LTR	142.99	-0.0966663	0.470629	-0.205398	0.837261
Charlie5	DNA	1186.23	1.62251	0.487265	3.32983	0.000868985
MER2B	DNA	140.108	-0.690096	0.490865	-1.40588	0.15976
MYSERV16_I-int	LTR	1511.9	0.1917	0.395184	0.48509	0.627612
RLTR20B2	LTR	83.7238	0.636596	0.533561	1.19311	0.232826
LTR16B2	LTR	68.0231	0.250809	0.555395	0.451587	0.651567
MLTR25A	LTR	597.327	1.35544	0.428616	3.16235	0.00156501
Lx2B2	LINE	2599.02	0.300822	0.437395	0.687759	0.491605
RLTR20A3_MM	LTR	69.8902	-0.139939	0.595507	-0.234991	0.814216
X7B_LINE	LINE	153.677	0.934746	0.473897	1.97247	0.0485564
RCHARR1	DNA	2313.6	-0.0521178	0.38289	-0.136117	0.891729
MER92-int	LTR	63.5578	2.20305	0.664034	3.31767	0.000907715
MER57-int	LTR	43.5137	-0.694073	0.73228	-0.947825	0.343219
RLTR9F	LTR	210.715	-0.32051	0.456539	-0.702044	0.482652
L1MC5	LINE	867.306	0.101895	0.390026	0.261252	0.793898
RLTR17	LTR	1206.16	-0.0918483	0.422847	-0.217214	0.828042
RLTR16B_MM	LTR	574.61	0.0544394	0.408918	0.13313	0.89409
Charlie13a	DNA	44.2264	-1.07614	0.673206	-1.59854	0.109924
RMER5	LTR	2073.99	-0.0412711	0.378939	-0.108912	0.913272
MT2A	LTR	21072.8	-0.316138	0.457974	-0.690296	0.490008
ERVL-B4-int	LTR	379.617	0.395358	0.413497	0.956131	0.339006
MERVL_2A-int	LTR	3873.27	0.618801	0.419219	1.47608	0.139922
MurSatRep1	Unknown	28181.6	1.2928	0.44634	2.89644	0.0037742
RLTR9E	LTR	1151.25	1.0875	0.406006	2.67854	0.0073944
Lx2B	LINE	1003.18	-0.118596	0.451253	-0.262814	0.792694
RMER17C2	LTR	267.766	-0.0556332	0.461504	-0.120547	0.904049
MT2C_Mm	LTR	20924.9	2.62788	0.552177	4.75912	1.94439e-06
ORR1B2	LTR	2475.94	0.039653	0.375771	0.105524	0.91596
LTRIS2	LTR	1488.53	-0.385872	0.417628	-0.923963	0.355506
MuRRS4-int	LTR	2856.11	-0.650525	0.400827	-1.62296	0.104599
RMER17C	LTR	535.849	-0.310211	0.43518	-0.712834	0.475949
IAPLTR2b	LTR	360.323	0.943601	0.437792	2.15536	0.0311335
Tigger6a	DNA	432.143	2.39123	0.56609	4.22411	2.39891e-05
LTR48	LTR	228.849	-1.18899	0.52299	-2.27345	0.0229988
L1ME3	LINE	254.992	-0.68748	0.433421	-1.58617	0.112701
LTR16C	LTR	426.484	-0.579896	0.423207	-1.37024	0.170611
Cheshire	DNA	308.514	-0.14869	0.428386	-0.347094	0.728521
MLT1E2	LTR	439.462	-0.553353	0.411179	-1.34577	0.178376
B1_Mur3	SINE	13711.3	0.943885	0.401925	2.34841	0.0188536
RLTR9D	LTR	477.078	0.319999	0.406747	0.786727	0.431442
MLT2C2	LTR	81.442	-0.025961	0.549583	-0.0472377	0.962324
L1M3b	LINE	5.32383	-2.63599	1.80476	-1.46058	0.144131
LTR80B	LTR	3.8737	-5.1146	2.27536	-2.24782	0.0245875
MLT1G3	LTR	381.957	0.270547	0.424864	0.636785	0.524265
MER20	DNA	1468.93	-0.0510953	0.398433	-0.128241	0.897958
RLTR22_Mur	LTR	837.075	0.408811	0.395052	1.03483	0.300749
RMER19B	LTR	15379	0.127604	0.375844	0.339514	0.734222
ORR1C1	LTR	5852.48	0.945808	0.421553	2.24363	0.0248563
RMER10A	LTR	1184.45	-0.248005	0.382493	-0.64839	0.516732
RLTR42-int	LTR	986.91	0.280338	0.385884	0.726482	0.467543
MYSERV6-int	LTR	3430.97	0.745647	0.385619	1.93364	0.053158
RMER17C-int	LTR	421.5	-0.294272	0.427625	-0.688155	0.491355
MLTR31A_MM	LTR	105.519	0.579387	0.500559	1.15748	0.247076
MLTR11A	LTR	19722.1	-0.657573	0.461561	-1.42467	0.154252
MMAR1	DNA	488.503	0.699854	0.425243	1.64578	0.09981
MLTR18_MM	LTR	159.31	-0.0358466	0.457923	-0.0782809	0.937605
MT2B	LTR	12392.7	2.64741	0.583036	4.54074	5.60582e-06
LTR90A	LTR	12.4789	0.112095	1.08601	0.103217	0.917791
7SK	RNA	570.333	-0.76283	0.409475	-1.86295	0.0624699
L1M3de	LINE	62.7816	0.323291	0.580336	0.557075	0.577476
L1VL2	LINE	1410.15	0.370721	0.392315	0.944957	0.344681
RMER3D-int	LTR	976.388	-0.0587891	0.427926	-0.137381	0.890729
Tigger1	DNA	1029.39	-0.275378	0.440644	-0.624943	0.532009
L1MB1	LINE	353.982	-0.446017	0.440387	-1.01278	0.311164
MER52-int	LTR	20.8887	-0.388662	0.990977	-0.392201	0.69491
ORR1D1-int	LTR	650.982	0.0632397	0.406762	0.155471	0.87645
RLTR21	LTR	949.893	0.227178	0.404533	0.56158	0.574402
RLTR53B_Mm	LTR	12.6561	-1.64916	1.08843	-1.51517	0.129729
UCON4	Unknown	26.5487	0.477222	0.795851	0.599637	0.548748
MER106B	DNA	23.5967	-0.705378	0.854668	-0.825324	0.409188
LTR37A	LTR	49.4865	-1.06863	0.72749	-1.46893	0.141853
MLTR32C_MM	LTR	23.195	-0.420411	0.90219	-0.46599	0.641223
RLTR18	LTR	187.816	0.131962	0.543729	0.242698	0.80824
RLTR30	LTR	208.439	0.11005	0.468859	0.23472	0.814426
BGLII_B	LTR	487.136	-0.357418	0.480395	-0.74401	0.45687
L1M4c	LINE	387.942	0.0884036	0.408213	0.216563	0.828549
PB1D9	SINE	16335.3	0.692419	0.401113	1.72625	0.0843031
ORR1F-int	LTR	64.7005	-0.657546	0.611209	-1.07581	0.282011
ETnERV2-int	LTR	653.788	-0.479862	0.400494	-1.19818	0.230848
RLTR1B	LTR	511.996	0.984606	0.3999	2.46213	0.0138116
RLTR1B-int	LTR	1719.63	-0.52114	0.419514	-1.24225	0.214145
MMERGLN-int	LTR	548.014	0.438953	0.423093	1.03748	0.299511
L1MA10	LINE	110.641	-0.300801	0.54226	-0.554718	0.579087
MER44B	DNA	606.069	0.668101	0.425895	1.5687	0.116718
RMER21B	LTR	567.296	-0.598781	0.415736	-1.44029	0.149785
L1ME1	LINE	1448.33	0.104143	0.382038	0.272599	0.785162
L1MA7	LINE	387.543	-0.442696	0.410184	-1.07926	0.280471
ORR1C1-int	LTR	222.953	-0.265047	0.446987	-0.592965	0.553205
ID2	SINE	1467.47	0.318269	0.402683	0.790372	0.429311
L1MDa	LINE	513.159	0.126388	0.406016	0.311288	0.755582
LTR78B	LTR	247.85	-0.27697	0.495987	-0.558422	0.576556
RLTR13B2	LTR	125.688	0.676214	0.510138	1.32555	0.184988
MLT1K	LTR	2249.8	0.248496	0.382567	0.649549	0.515984
Charlie1a	DNA	752.445	0.191155	0.390615	0.48937	0.62458
RMER19C	LTR	2916.71	0.520085	0.382115	1.36107	0.173491
L1ME3A	LINE	769.923	0.00519585	0.409523	0.0126875	0.989877
IAPLTR2_Mm	LTR	530.405	1.95465	0.440865	4.43366	9.26456e-06
IAPEz-int	LTR	8231.76	2.84925	0.554326	5.14002	2.74705e-07
IAPEY4_I-int	LTR	257.965	0.836688	0.455213	1.83802	0.06606
L1M1	LINE	66.075	-0.732098	0.584906	-1.25165	0.210697
Plat_L3	LINE	522.939	-0.828736	0.467766	-1.77169	0.0764459
B2_Mm1a	SINE	583213	-0.436143	0.493452	-0.88386	0.376772
L1MB2	LINE	1674.74	-0.241231	0.390026	-0.618499	0.536246
RMER17D2	LTR	452.464	-0.763105	0.586318	-1.30152	0.19308
Tigger17a	DNA	284.411	-0.117523	0.425797	-0.276006	0.782543
ORR1A4	LTR	5374.35	0.47211	0.382115	1.23552	0.216638
Tigger17c	DNA	69.0174	-0.383644	0.556151	-0.68982	0.490307
BGLII_B2	LTR	73.437	-0.373711	0.576209	-0.648568	0.516617
RLTR12B	LTR	230.028	0.591983	0.484144	1.22274	0.221427
MLTR14	LTR	2350.72	0.454475	0.405363	1.12116	0.262222
RMER12	LTR	1081.05	0.615773	0.389474	1.58104	0.113869
RLTR41A2	LTR	287.126	0.272536	0.485006	0.561923	0.574168
MERV1_I-int	LTR	293.427	0.134047	0.420086	0.319093	0.749656
L1ME3G	LINE	159.983	-0.0129882	0.50687	-0.0256243	0.979557
L1ME3B	LINE	181.922	-0.133447	0.458123	-0.29129	0.770829
Kanga1a	DNA	23.7995	-1.38721	0.813921	-1.70436	0.088314
RLTR31D_MM	LTR	1564.98	0.708654	0.449945	1.57498	0.115261
Kanga1c	DNA	93.7334	0.72175	0.522486	1.38138	0.167164
LTR16A	LTR	409.832	0.123635	0.407227	0.303602	0.761431
Tigger5	DNA	436.764	0.0526011	0.403857	0.130247	0.896371
RLTR10A	LTR	829.694	-0.13942	0.417731	-0.333756	0.738564
MuLV-int	LTR	325.749	0.256005	0.434364	0.589378	0.555608
MLT1L	LTR	678.791	-0.306507	0.458238	-0.668881	0.503571
RMER6D	LTR	643.85	1.02365	0.424365	2.4122	0.0158566
LTR40b	LTR	81.1417	-0.605716	0.557789	-1.08592	0.277513
RLTR20A4	LTR	2709.94	0.0980662	0.384674	0.254933	0.798775
ORR1A0	LTR	29537.3	2.2238	0.546068	4.07238	4.65357e-05
LTR10_RN	LTR	103.76	0.0726071	0.536855	0.135245	0.892418
RLTR13C2	LTR	286.4	0.579723	0.493187	1.17546	0.239809
ID	SINE	1281.01	0.11325	0.385719	0.293607	0.769058
RLTR19	LTR	688.295	0.886479	0.450893	1.96605	0.0492926
L1MB5	LINE	2679.16	-0.0900572	0.505538	-0.178141	0.858612
RMER1C	Other	2072.95	-0.197074	0.429077	-0.459298	0.64602
RLTR42	LTR	489.146	0.128805	0.652886	0.197286	0.843604
MER46C	DNA	302.999	0.229703	0.423425	0.542489	0.587482
Kanga1b	DNA	37.9493	1.379	0.954866	1.44419	0.148687
RMER6B	LTR	343.23	0.528679	0.412937	1.28029	0.200443
Charlie4	DNA	10.7344	-0.705702	1.22956	-0.573947	0.566004
Charlie19a	DNA	104.885	-0.205714	0.532022	-0.386665	0.699004
RMER6A	LTR	3837.36	0.444623	0.375926	1.18274	0.236912
CYRA11_Mm	Unknown	25.0949	-0.125407	0.773063	-0.162221	0.871132
RLTR48A	LTR	428.584	1.39318	0.507159	2.74703	0.00601375
RMER13B	LTR	769.303	-0.290055	0.441694	-0.656688	0.511382
L1ME3E	LINE	187.101	0.285804	0.500211	0.571367	0.567751
MMERGLN_LTR	LTR	184.593	0.49295	0.450833	1.09342	0.274209
RLTR1A2_MM	LTR	153.678	1.01881	0.497419	2.0482	0.04054
RLTR12BD_Mm	LTR	457.019	-0.313039	0.431472	-0.725514	0.468137
Helitron1Nb_Mam	RC	4.5958	-1.53656	1.81467	-0.846742	0.397139
RLTR10B2	LTR	202.232	0.374959	0.441974	0.848373	0.39623
RLTR10-int	LTR	1958.18	0.0578788	0.408453	0.141702	0.887315
IAP-d-int	LTR	309.837	-0.448486	0.445234	-1.00731	0.313788
IAPEY3-int	LTR	486.404	0.421859	0.431353	0.977989	0.32808
RLTR18B	LTR	302.27	0.121822	0.46607	0.261381	0.793798
MER68B	LTR	59.4443	0.243064	0.610574	0.398091	0.690563
L1M4a2	LINE	98.3045	-0.657266	0.512786	-1.28175	0.199929
MMERVK10D3_I-int	LTR	349.565	0.995329	0.45751	2.17553	0.0295902
MMERVK10C-int	LTR	2644.15	0.99292	0.434901	2.28309	0.0224249
BGLII_A	LTR	93.5962	1.01203	0.512157	1.97602	0.048152
RLTR34C_MM	LTR	56.9602	-0.0620004	0.59759	-0.103751	0.917367
ORR1D2-int	LTR	379.404	-0.45604	0.420721	-1.08395	0.278387
MLTR12	LTR	184.012	0.642169	0.44746	1.43514	0.151246
RLTR1E_MM	LTR	11.8995	-1.12227	1.1343	-0.9894	0.322468
L1MEc	LINE	3603.59	0.186669	0.478718	0.389936	0.696584
RLTR20B3A_MM	LTR	75.0792	-0.594535	0.603774	-0.984698	0.324772
RMER17B2	LTR	184.244	-0.922802	0.465401	-1.98281	0.0473885
MamRep137	DNA	84.7978	0.457958	0.560661	0.816817	0.414033
LTR108c_Mam	LTR	8.82367	-0.300856	1.23091	-0.244419	0.806907
RLTR30E_MM	LTR	509.181	-0.210447	0.447606	-0.470161	0.63824
Looper	DNA	102.09	-0.24708	0.509537	-0.484911	0.627739
LTR50	LTR	192.144	1.1001	0.594583	1.8502	0.0642843
RLTR24B_MM	LTR	218.689	0.666787	0.44685	1.4922	0.135648
Tigger5b	DNA	439.303	-0.530824	0.456877	-1.16185	0.245296
MER47B	DNA	168.651	0.255408	0.496402	0.514518	0.60689
RMER15-int	LTR	595.432	0.0915499	0.404877	0.226118	0.82111
ORR1A3-int	LTR	4241.73	1.62391	0.497889	3.26158	0.00110792
Lx2A	LINE	118.531	0.347256	0.549344	0.632128	0.527303
RMER2	LTR	841.01	0.277919	0.414527	0.670449	0.502571
MurERV4-int	LTR	979.415	-0.374694	0.417772	-0.896885	0.36978
RLTR1	LTR	16.782	2.52067	1.10384	2.28354	0.0223987
RLTR40	LTR	1211.73	1.01722	0.421357	2.41416	0.0157714
RMER19A	LTR	4369.86	-0.16024	0.411692	-0.389223	0.697111
RMER13A1	LTR	227.263	0.359409	0.436673	0.823063	0.410472
AmnSINE2	SINE	203.221	0.206185	0.520118	0.396419	0.691796
MER65D	LTR	20.4052	-0.222055	0.905201	-0.24531	0.806216
RLTR16C_MM	LTR	147.352	0.849313	0.472374	1.79797	0.0721818
MamGypLTR2c	LTR	10.1735	-1.116	1.14624	-0.97362	0.330245
RLTR9A3B	LTR	121.214	0.637877	0.549537	1.16075	0.245743
MERVL-int	LTR	48276.6	0.911441	0.533921	1.70707	0.087809
RMER12B	LTR	237.034	-0.0122242	0.465279	-0.026273	0.97904
MLT1F2	LTR	891.897	-0.421931	0.402248	-1.04893	0.294209
ERVB7_2-LTR_MM	LTR	494.355	1.65021	0.479406	3.4422	0.000577008
L1MEi	LINE	230.058	1.08691	0.505755	2.14909	0.0316271
MER68	LTR	246.946	-0.367672	0.43805	-0.839339	0.401279
MLT2D	LTR	226.185	-0.538466	0.436651	-1.23317	0.217512
MERV1_LTR	LTR	474.237	2.78233	0.496836	5.60009	2.14245e-08
RLTR13A	LTR	65.964	0.740059	0.583494	1.26832	0.204682
RMER19B2	LTR	1699.86	0.355145	0.386622	0.918586	0.358312
ORR1A0-int	LTR	130833	3.62267	0.653205	5.546	2.92285e-08
RLTR50B	LTR	352.925	0.38357	0.484766	0.791249	0.428799
RLTR10F	LTR	1580.89	1.04857	0.412522	2.54186	0.0110266
ORR1E-int	LTR	302.276	-0.113582	0.426579	-0.266263	0.790037
RMER17D	LTR	1155.73	0.69636	0.461597	1.50859	0.131404
MLT1J1	LTR	703.257	-0.404261	0.452448	-0.893497	0.371591
MT2B2	LTR	9340.91	1.81456	0.479208	3.78659	0.000152729
MLTR18D_MM	LTR	124.841	-0.43296	0.501053	-0.8641	0.387533
RLTR11A2	LTR	1105.46	0.450986	0.3865	1.16685	0.243272
RLTR11A	LTR	1365.18	0.454308	0.42271	1.07475	0.282486
RLTR44B	LTR	43.5497	-0.898913	0.659302	-1.36343	0.172746
RLTR44-int	LTR	125.009	-0.234215	0.490229	-0.477767	0.632816
IAP1-MM_I-int	LTR	1993.2	0.65147	0.392217	1.66099	0.096715
RLTR44A	LTR	27.5302	-1.09936	0.795821	-1.38141	0.167153
IAP1-MM_LTR	LTR	184.367	2.06457	0.455365	4.53389	5.79076e-06
MER74A	LTR	156.282	-0.989132	0.513266	-1.92713	0.0539631
RLTR26	LTR	52.2354	0.667354	0.602483	1.10767	0.268003
MYSERV-int	LTR	475.751	0.741035	0.402047	1.84315	0.0653066
MER21C	LTR	803.026	-0.0468863	0.389672	-0.120323	0.904228
MLT2B1	LTR	381.657	0.465036	0.418929	1.11006	0.266974
MER54A	LTR	7267.47	-0.834188	0.499457	-1.67019	0.0948818
MER34	LTR	254.812	-0.057575	0.453772	-0.126881	0.899035
RLTR9A3A	LTR	267.114	0.247135	0.490629	0.50371	0.614465
RLTR1C	LTR	216.577	0.614803	0.437274	1.40599	0.159727
MTEb	LTR	2659.73	0.156662	0.380149	0.412106	0.680261
RLTR9B2	LTR	30.2832	1.27536	0.841959	1.51475	0.129835
RLTR9C	LTR	187.75	1.14973	0.515197	2.23163	0.0256391
MTB_Mm	LTR	8605.19	-0.387683	0.498215	-0.778144	0.436484
RMER21A	LTR	796.909	1.11082	0.496323	2.2381	0.0252146
IAPLTR2a2_Mm	LTR	1136.37	0.742561	0.441516	1.68185	0.0925988
L1MA9	LINE	577.261	-0.313368	0.399957	-0.783504	0.433331
RMER6BA	LTR	416.086	1.35539	0.41499	3.26607	0.00109051
ORR1A2-int	LTR	42798.4	3.16842	0.577153	5.48973	4.02545e-08
L1ME2z	LINE	372.826	0.415877	0.429601	0.968053	0.333018
RLTR20B1	LTR	107.991	-0.0327323	0.553618	-0.0591244	0.952853
LTR55	LTR	27.3852	-0.13457	0.83713	-0.160752	0.872289
MLT1O	LTR	115.943	0.180089	0.486944	0.369836	0.711505
RLTR23	LTR	536.538	0.0471122	0.417372	0.112878	0.910127
L1ME4b	LINE	624.058	-0.229242	0.39966	-0.573592	0.566244
RLTR18-int	LTR	188.864	0.476241	0.45558	1.04535	0.295861
LTR29	LTR	2.22085	-4.31268	3.04623	-1.41574	0.156851
MLTR18A_MM	LTR	128.477	-0.244164	0.565994	-0.43139	0.666185
RLTR26_Mus	LTR	304.893	0.260292	0.444732	0.585278	0.558361
RLTR12A	LTR	285.608	-0.330355	0.427481	-0.772795	0.439644
MLT1E1A	LTR	206.066	-0.662328	0.482749	-1.37199	0.170065
MER34A	LTR	160.94	-0.861031	0.510619	-1.68625	0.0917477
ORR1A4-int	LTR	6256.1	2.45853	0.577728	4.25552	2.08563e-05
L1P5	LINE	11.5696	0.346316	1.05825	0.327253	0.743477
MLTR18C_MM	LTR	78.4866	0.299799	0.613386	0.488761	0.625011
IAPLTR4	LTR	238.152	0.156998	0.431488	0.363851	0.715969
MLTR31F_MM	LTR	245.135	-0.470647	0.446897	-1.05314	0.292275
Ricksha_c	DNA	39.3241	-0.512802	0.667483	-0.768263	0.442331
RLTR9A2	LTR	56.7748	0.341488	0.622454	0.548615	0.58327
RLTR30D2_MM	LTR	260.184	0.29223	0.468371	0.623927	0.532675
Charlie4a	DNA	255.506	-0.485025	0.430952	-1.12547	0.260388
RLTR47	LTR	222.108	1.40901	0.505143	2.78932	0.00528182
RLTR31B2	LTR	599.323	0.235097	0.431926	0.544299	0.586235
ORR1D-int	LTR	113.47	-0.0231629	0.499199	-0.0464	0.962991
RLTR20D	LTR	210.204	0.180634	0.477086	0.37862	0.70497
ERVB4_1B-LTR_MM	LTR	575.12	-0.642205	0.49159	-1.30638	0.191422
RLTR33	LTR	519.955	0.156933	0.399439	0.392884	0.694405
Charlie12	DNA	128.5	0.0961739	0.481595	0.199699	0.841716
MLTR73	LTR	266.355	0.514959	0.457805	1.12484	0.260656
LTRIS_Mus	LTR	548.824	2.45832	0.467406	5.2595	1.44449e-07
MuRRS-int	LTR	275.902	2.11294	0.46206	4.57287	4.81096e-06
IAPLTR1_Mm	LTR	675.024	2.57475	0.498259	5.1675	2.37245e-07
RLTR4_MM-int	LTR	505.984	0.748852	0.478237	1.56586	0.117381
L1ME3Cz	LINE	186.84	-0.405982	0.456993	-0.888378	0.374337
MER21B	LTR	423.538	0.0817805	0.429896	0.190233	0.849126
MER31B	LTR	194.435	0.350832	0.46917	0.74777	0.454599
ERVL-E-int	LTR	337.085	0.0777542	0.416533	0.18667	0.85192
RLTR9A	LTR	171.931	0.744354	0.46819	1.58985	0.111868
MLT1H-int	LTR	181.379	-0.976408	0.486848	-2.00557	0.044902
RLTR12H	LTR	28.3467	-1.45098	0.765177	-1.89626	0.0579253
ERVB7_2B-LTR_MM	LTR	732.072	0.712281	0.396663	1.79568	0.0725449
MER88	LTR	1.23465	-1.84417	3.18179	-0.579603	0.562182
RLTR11C_MM	LTR	127.558	0.266425	0.482487	0.55219	0.580818
RLTR10D2	LTR	150.596	0.457026	0.537517	0.850255	0.395183
ORR1C2-int	LTR	303.77	0.389989	0.43292	0.900835	0.367676
RLTR34B_MM	LTR	96.2137	0.0712426	0.519753	0.13707	0.890975
RLTR13B1	LTR	142.885	1.2211	0.522712	2.33609	0.0194868
MER31A	LTR	339.859	0.208705	0.418828	0.498306	0.618269
MER57C2	LTR	194.895	-0.0150977	0.453526	-0.0332896	0.973444
MER53	DNA	1936.14	-0.79313	0.46704	-1.6982	0.0894693
L1MA5A	LINE	820.646	-1.7068	0.401296	-4.25321	2.10731e-05
MTEa-int	LTR	276.461	0.0872949	0.435138	0.200614	0.841
UCON11	Unknown	2.06364	-0.664429	2.52261	-0.26339	0.79225
HAL1	LINE	916.912	-0.433121	0.389489	-1.11202	0.266129
Arthur1	DNA	539.553	-0.310226	0.426321	-0.727682	0.466808
ORR1B2-int	LTR	808.599	0.926688	0.47714	1.94217	0.0521164
Tigger9b	DNA	36.8214	-0.353096	0.707627	-0.498985	0.61779
MLT1J2	LTR	724.76	-1.31467	0.404838	-3.2474	0.00116463
MER121	DNA	77.3985	-1.60869	0.554999	-2.89855	0.0037489
ERVB4_1-LTR_MM	LTR	1.84761	-0.357272	2.91457	-0.122581	0.902439
ORR1G-int	LTR	105.029	0.399418	0.50031	0.798341	0.424672
RLTR17D_Mm	LTR	931.892	-0.432867	0.448452	-0.965248	0.334421
L1MA8	LINE	1904.84	0.0596089	0.377987	0.157701	0.874693
MLT1E3	LTR	156.729	-0.183617	0.462297	-0.397184	0.691232
MLTR18B_MM	LTR	336.354	0.0131722	0.424917	0.0309995	0.97527
RLTR19-int	LTR	2298.52	1.08802	0.395952	2.74787	0.0059984
ORR1A1	LTR	24540.2	2.01	0.549948	3.65489	0.000257296
ORR1A1-int	LTR	93695.1	3.81063	0.685725	5.55709	2.74317e-08
RLTR10	LTR	1395.82	-0.581857	0.39069	-1.48931	0.136407
L3b	LINE	1840.42	0.715078	0.455146	1.5711	0.11616
MARNA	DNA	286.221	-0.174666	0.42106	-0.414824	0.67827
MER44A	DNA	188.833	-0.130996	0.458493	-0.285709	0.775101
MER110A	LTR	70.036	1.55872	0.679083	2.29533	0.0217144
MER92D	LTR	29.5424	0.230253	0.766423	0.300425	0.763853
MER90	LTR	35.884	-0.529898	0.682719	-0.776158	0.437656
RLTR13D6	LTR	435.593	-0.583352	0.472474	-1.23467	0.216952
MTB_Mm-int	LTR	2282.92	-0.722438	0.392472	-1.84074	0.0656596
RLTR9B	LTR	144.621	1.14045	0.524054	2.17621	0.0295399
RMER16	LTR	167.712	-0.358623	0.456769	-0.785129	0.432378
ERVB2_1A-I_MM-int	LTR	86.2407	0.554203	0.691259	0.80173	0.422709
MRLTR33	LTR	201.37	0.0785522	0.453286	0.173295	0.862419
RLTR12D	LTR	217.98	-0.177302	0.438758	-0.404099	0.68614
RLTR12E	LTR	210.053	0.151774	0.473118	0.320794	0.748366
LTRIS4A	LTR	118.717	-0.158527	0.48919	-0.324061	0.745892
LTR89	LTR	32.1929	-1.11541	0.766216	-1.45574	0.145465
RLTR13A2	LTR	28.92	-0.452334	0.771134	-0.586583	0.557484
RLTR20A2B_MM	LTR	113.688	0.447759	0.495196	0.904206	0.365886
LTRIS4	LTR	37.2249	1.38051	0.832177	1.65891	0.0971336
RLTR20B5_MM	LTR	348.982	-0.0487472	0.538837	-0.0904674	0.927916
MLT1E	LTR	138.407	-0.825805	0.515415	-1.60221	0.109108
MER47A	DNA	4.7734	-0.610055	1.59217	-0.383158	0.701603
L1M2c	LINE	42.2158	0.0543008	0.713388	0.0761168	0.939326
MLT1-int	LTR	23.8642	-0.691314	0.811749	-0.851635	0.394417
AmnSINE1	SINE	2340.61	0.137582	0.435574	0.315864	0.752105
RLTR13A3	LTR	95.9165	0.428036	0.527559	0.811352	0.417163
MER63D	DNA	244.566	0.240264	0.438638	0.54775	0.583864
RLTR31_Mm	LTR	42.3225	-1.07896	0.661235	-1.63173	0.102736
MMVL30-int	LTR	2603.56	-1.8011	0.381463	-4.72155	2.3405e-06
RLTR43C	LTR	42.0209	-0.660559	0.694489	-0.951143	0.341532
MERVK26-int	LTR	610.896	-0.504883	0.484153	-1.04282	0.297033
RLTR31C_MM	LTR	464.826	0.00438603	0.456239	0.00961345	0.99233
L1ME2	LINE	347.266	-0.551943	0.424316	-1.30078	0.193333
MLTR25C	LTR	82.4892	-0.270096	0.550697	-0.490462	0.623807
RLTR6C_Mm	LTR	45.8332	1.35812	0.638358	2.12753	0.0333763
RLTR26D_MM	LTR	53.3681	1.06331	0.636666	1.67013	0.0948944
RLTR13D3	LTR	349.409	-0.925545	0.46583	-1.98687	0.0469363
RMER17A-int	LTR	319.892	-1.4247	0.435681	-3.27005	0.00107528
RLTR11D	LTR	105.687	1.26631	0.557206	2.27261	0.0230499
BGLII_C	LTR	143.538	-0.0948757	0.479655	-0.1978	0.843202
ETnERV3-int	LTR	349.321	0.441466	0.416459	1.06005	0.289123
RLTR10B	LTR	154.997	0.359963	0.462189	0.778822	0.436085
RLTR31M	LTR	167.339	0.674538	0.463909	1.45403	0.145938
RLTR17C_Mm	LTR	214.373	2.07682	0.559365	3.71282	0.000204959
RLTR13F	LTR	33.1208	1.01543	0.779818	1.30214	0.192868
IAPEY3C_LTR	LTR	210.478	0.917503	0.532021	1.72456	0.0846064
Charlie7	DNA	110.239	-0.577048	0.510055	-1.13134	0.257911
ERVB4_2-I_MM-int	LTR	453.146	0.970934	0.486168	1.99712	0.0458126
IAPLTR3	LTR	69.179	-0.272104	0.639387	-0.425571	0.670421
IAPLTR3-int	LTR	145.91	0.429611	0.470141	0.913792	0.360826
LTR104_Mam	LTR	40.6431	0.219854	0.729677	0.301303	0.763184
MER45B	DNA	159.902	0.0187205	0.487837	0.0383745	0.969389
L1MCb	LINE	97.5565	-0.115004	0.653497	-0.175983	0.860308
MTB-int	LTR	4251.09	-0.559289	0.418302	-1.33705	0.181208
RLTR34D_MM	LTR	110.282	-0.249658	0.538933	-0.463245	0.643189
L1MEb	LINE	43.7845	-0.968705	0.645104	-1.50163	0.133193
Ricksha_0	DNA	4.95728	-1.69974	1.83218	-0.927714	0.353556
Charlie1b	DNA	400.478	0.971049	0.409707	2.3701	0.0177831
LTRIS3	LTR	42.8238	-0.678986	0.67904	-0.999921	0.317349
RLTR11B	LTR	382.336	0.31102	0.413329	0.752475	0.451766
MER72B	LTR	1.50283	2.69633	3.01109	0.895467	0.370537
MLT1E3-int	LTR	0.619821	-2.46959	4.85593	-0.508571	0.611053
HERVL40-int	LTR	2698.58	0.336104	0.510376	0.658541	0.510191
LTR40a	LTR	223.058	-0.469011	0.446009	-1.05157	0.292996
LTR68	LTR	9.10627	-0.0122452	1.32439	-0.00924594	0.992623
MER57E2	LTR	380.356	1.43393	0.449198	3.1922	0.00141195
L1MDb	LINE	100.686	0.0694179	0.522683	0.132811	0.894343
MLT2C1	LTR	268.061	-0.513261	0.45522	-1.1275	0.25953
RLTR44C	LTR	52.3258	-0.731247	0.611674	-1.19548	0.231898
MLT1E1	LTR	146.327	-0.466115	0.482099	-0.966845	0.333621
MLTR31D_MM	LTR	89.2243	0.861572	0.658302	1.30878	0.190609
RLTR26C_MM	LTR	349.118	1.17239	0.439066	2.67018	0.00758105
BGLII_Mus	LTR	379.463	0.136737	0.497334	0.274941	0.783362
MER58A	DNA	1017.54	0.470726	0.416479	1.13025	0.25837
RLTR6_Mm	LTR	544.801	0.963266	0.433081	2.22422	0.0261339
MER136	DNA	7.8791	-1.99016	1.37504	-1.44734	0.147801
MER135	DNA	86.0343	-0.612014	0.603084	-1.01481	0.310198
MLT1H	LTR	471.899	-0.10938	0.412591	-0.265104	0.790929
RLTR30C_MM	LTR	7.0324	-1.96459	1.50646	-1.30411	0.192197
RLTR12C	LTR	439.576	0.188237	0.470189	0.400343	0.688904
MER94	DNA	58.1048	-0.541515	0.634557	-0.853375	0.393452
ERVB3_1-I_MM-int	LTR	105.262	-0.855246	0.530528	-1.61206	0.106948
MTE2a-int	LTR	153.283	0.904891	0.466854	1.93827	0.05259
L1M	LINE	112.292	-0.707265	0.510709	-1.38487	0.166093
RLTR13D2	LTR	50.8873	-0.507023	0.623979	-0.812564	0.416468
LTR80A	LTR	20.2751	0.202559	0.968509	0.209145	0.834335
MADE2	DNA	24.1723	0.173222	0.841241	0.205913	0.836859
BLACKJACK	DNA	126.506	0.0446128	0.478182	0.0932967	0.925668
Arthur1C	DNA	22.6994	-1.27796	0.870944	-1.46733	0.142286
LTR40c	LTR	95.925	-0.695797	0.580562	-1.19849	0.230727
ZP3AR	Satellite	489.252	0.798888	0.449315	1.77802	0.0754013
Charlie8	DNA	770.485	0.962054	0.48663	1.97697	0.0480448
RLTR13C3	LTR	62.5815	-0.616271	0.633592	-0.972662	0.330721
LTRIS_Mm	LTR	73.0738	1.28102	0.554395	2.31067	0.0208513
MER112	DNA	164.682	0.876576	0.610423	1.43601	0.150998
RMER30	DNA	645.714	-0.0872963	0.393907	-0.221616	0.824613
Charlie29a	DNA	53.7728	0.161473	0.601747	0.26834	0.788438
MER90a	LTR	930.884	-0.699578	0.421984	-1.65783	0.0973517
L1MCc	LINE	97.0071	0.317683	0.516241	0.615378	0.538305
MLT1F1	LTR	551.063	0.362883	0.40641	0.8929	0.371911
MER67A	LTR	11.5553	-0.344018	1.10862	-0.310311	0.756324
LTR85a	LTR	71.6596	-0.356055	0.549568	-0.647882	0.517062
L1ME4c	LINE	225.674	-0.39074	0.455567	-0.857702	0.391057
LTR31	LTR	56.7043	-1.3879	0.641796	-2.16252	0.0305778
LTR103_Mam	LTR	3.97598	-1.26308	1.90013	-0.664733	0.506221
RLTR13D3A1	LTR	261.624	0.134442	0.425992	0.315597	0.752309
SRV_MM-int	LTR	386.944	0.945539	0.463263	2.04104	0.0412468
L1MEh	LINE	21.2697	-0.987858	0.886169	-1.11475	0.264957
RLTR44E	LTR	78.5951	1.25023	0.56322	2.2198	0.0264325
MER92B	LTR	79.4719	-0.0702297	0.576072	-0.121911	0.902969
Arthur1A	DNA	46.0062	-0.272449	0.633495	-0.430073	0.667143
RLTR13B3	LTR	88.4176	-1.22457	0.543499	-2.25312	0.0242516
MLT2B3	LTR	261.859	0.432162	0.431215	1.0022	0.316249
MLT1I	LTR	409.785	-0.487451	0.4111	-1.18572	0.235732
Tigger13a	DNA	124.269	-0.345683	0.483328	-0.715214	0.474477
MamRep1151	LTR	39.1286	-0.992497	0.680822	-1.45779	0.144898
Charlie21a	DNA	54.7083	0.504549	0.593852	0.84962	0.395536
MLT1H1	LTR	1080.22	-0.204668	0.525391	-0.389555	0.696866
Charlie2a	DNA	76.3863	-0.796635	0.608694	-1.30876	0.190616
MLT2B2	LTR	323.049	-0.490513	0.459371	-1.06779	0.285614
LTR33A	LTR	62.2851	-0.827838	0.592397	-1.39744	0.162282
LTR33	LTR	276.466	-0.205673	0.460221	-0.446901	0.654946
RMER16_Mm	LTR	298.141	-0.652099	0.429118	-1.51963	0.128605
LTR48B	LTR	75.989	-0.158231	0.571489	-0.276875	0.781876
MER57E1	LTR	39.1697	-0.104831	0.676885	-0.154873	0.876921
MLT1H2	LTR	418.875	0.033946	0.406331	0.0835428	0.93342
IAPLTR2a	LTR	215.218	1.45308	0.474906	3.05972	0.00221544
MER45R	DNA	42.3696	-0.401797	0.642893	-0.624982	0.531983
MER102c	DNA	75.1199	-0.245247	0.559223	-0.43855	0.660988
Eulor10	DNA	22.6487	-0.263665	0.829442	-0.317882	0.750574
MLTR31E_MM	LTR	44.9153	-0.456103	0.651123	-0.700486	0.483624
Charlie10	DNA	106.698	0.0438168	0.513289	0.0853647	0.931971
MLT2B5	LTR	673.337	0.977319	0.54548	1.79167	0.0731864
RLTR41C	LTR	105.695	1.00471	0.525228	1.9129	0.0557606
Arthur1B	DNA	331.989	0.441477	0.451103	0.978662	0.327747
IAPA_MM-int	LTR	34.0565	2.61698	0.916546	2.85526	0.00430018
L1ME3C	LINE	25.6352	-1.09153	0.808349	-1.35032	0.176913
MLT2E	LTR	73.1964	3.15721	0.596613	5.29188	1.21062e-07
IAPEY5_LTR	LTR	752.396	-0.138278	0.595417	-0.232238	0.816353
IAPEY5_I-int	LTR	144.245	-0.0487588	0.582273	-0.0837388	0.933264
RMER16B2	LTR	146.158	1.03522	0.49909	2.07422	0.038059
MER20B	DNA	241.119	0.950982	0.435795	2.18218	0.0290963
MER103C	DNA	271.661	-0.302944	0.457771	-0.66178	0.508112
LTR67B	LTR	205.591	-0.480893	0.444448	-1.082	0.279252
MER87	LTR	1.00948	-3.17526	4.0413	-0.785701	0.432043
Chap1_Mam	DNA	115.644	0.735172	0.582534	1.26202	0.20694
MER89-int	LTR	10.8019	-0.820034	1.12124	-0.731361	0.464559
Charlie24	DNA	714.389	1.47488	0.52002	2.83619	0.00456552
L1ME3F	LINE	194.257	0.295765	0.468118	0.631817	0.527507
Charlie17	DNA	21.1953	-0.273583	0.895458	-0.305523	0.759968
MER63A	DNA	231.558	1.33449	0.444054	3.00524	0.0026537
MurERV4_19-int	LTR	527.201	-0.509261	0.412574	-1.23435	0.217072
MER70A	LTR	152.534	-1.93803	0.519184	-3.73285	0.000189329
LTR91	LTR	4.14517	-1.74388	1.86194	-0.936593	0.348968
RLTR31_Mur	LTR	64.716	-0.312705	0.570961	-0.547682	0.58391
MamTip2	DNA	778.477	-0.148031	0.389179	-0.380369	0.703672
MER77	LTR	149.562	0.388434	0.511465	0.759454	0.447581
LTR16B	LTR	29.1516	-1.1714	0.823015	-1.4233	0.15465
RLTR31A_Mm	LTR	58.6012	0.588828	0.596319	0.987439	0.323427
MER130	Unknown	11.5276	-0.566247	1.10899	-0.510598	0.609632
RLTR20A	LTR	51.4755	1.76472	0.65044	2.71311	0.0066654
MLT1G1	LTR	248.263	-0.340526	0.451131	-0.754827	0.450353
LTR102_Mam	LTR	789.901	0.190739	0.414806	0.459827	0.64564
LTR53B	LTR	6.83805	-1.56896	1.39666	-1.12336	0.261283
Charlie7a	DNA	21.648	-0.454222	0.828098	-0.548512	0.58334
MER21-int	LTR	129.26	1.79759	0.497383	3.61409	0.000301407
MER5C1	DNA	8.44375	-4.66201	1.84635	-2.52499	0.0115701
MTEb-int	LTR	88.7008	-0.672029	0.538282	-1.24847	0.211859
LTRIS6	LTR	113.345	1.17043	0.707307	1.65477	0.097972
RLTR24	LTR	311.585	-0.152368	0.427914	-0.356072	0.721786
LTRIS5	LTR	31.4366	0.275725	0.74334	0.370927	0.710692
MER115	DNA	94.3361	0.695377	0.521816	1.33261	0.18266
ORSL-2b	DNA	38.0522	-0.241249	0.665299	-0.362617	0.716891
MLT1G	LTR	204.704	-0.393582	0.440444	-0.893605	0.371533
ERVL-int	LTR	153.354	0.427642	0.507079	0.843344	0.399036
LTR86A2	LTR	7.34823	1.14443	1.34718	0.849499	0.395603
MER127	DNA	8.77206	0.720426	1.24879	0.576899	0.564008
LTR33A_	LTR	393.611	-0.10464	0.433423	-0.241428	0.809223
MER94B	DNA	0.628968	-0.540806	4.12869	-0.130987	0.895785
MER58C	DNA	380.166	1.02178	0.429325	2.37998	0.0173137
Charlie23a	DNA	9.7304	-0.956319	1.19332	-0.801391	0.422905
MER117	DNA	99.4972	-0.913013	0.508369	-1.79597	0.0725001
Helitron2Na_Mam	RC	2.03894	-2.22433	2.70463	-0.822416	0.41084
UCON28c	Unknown	3.3933	-0.17878	2.03937	-0.0876644	0.930143
MER45A	DNA	69.9362	-1.00123	0.613767	-1.63129	0.102829
RLTR30D_MM	LTR	228.564	0.596974	0.459002	1.30059	0.193399
Charlie15a	DNA	40.0857	0.28764	0.665522	0.432203	0.665594
L4_A_Mam	LINE	468.2	0.661733	0.415523	1.59253	0.111266
L1PB4	LINE	23.0079	0.772332	0.87828	0.879368	0.379202
X6A_LINE	LINE	607.784	0.33733	0.408318	0.826144	0.408722
Charlie18a	DNA	90.0215	0.623636	0.534102	1.16764	0.242954
LTR33B	LTR	128.621	0.64876	0.483987	1.34045	0.180099
MER81	DNA	86.8522	-0.465087	0.529371	-0.878564	0.379638
RLTR44D	LTR	37.8453	1.39783	0.683708	2.04449	0.0409054
LTR81	LTR	5.2313	0.116181	1.6606	0.0699631	0.944223
HERV16-int	LTR	36.2672	-0.547951	0.693198	-0.790468	0.429254
X6B_LINE	LINE	2694.02	0.209439	0.534127	0.392115	0.694973
MamRep4096	DNA	12.8423	-0.904925	1.04772	-0.863708	0.387748
MER70B	LTR	26.9484	-1.67508	0.832381	-2.01239	0.0441789
MER67B	LTR	26.0002	0.344948	0.764881	0.450983	0.652002
Tigger19a	DNA	483.477	-0.0263553	0.443986	-0.0593605	0.952665
ERVB5_2-LTR_MM	LTR	58.4489	0.606515	0.594127	1.02085	0.307325
MamRep434	DNA	100.813	-0.839321	0.507561	-1.65363	0.0982017
Charlie16a	DNA	71.2882	0.473339	0.563751	0.839624	0.401119
LTR41	LTR	117.802	-0.245311	0.486732	-0.503996	0.614264
RLTR20A1	LTR	8.79022	0.0573992	1.19342	0.0480965	0.961639
MLT1D-int	LTR	11.6943	-0.312727	1.07885	-0.28987	0.771916
MER113	DNA	121.655	0.213264	0.497171	0.428955	0.667956
LTR53	LTR	63.4039	-0.828235	0.706267	-1.17269	0.240919
ERVB4_3-I_MM-int	LTR	12.4562	-1.04121	1.04497	-0.996398	0.319057
HAL1b	LINE	68.6912	-0.331001	0.576091	-0.574564	0.565586
L1ME5	LINE	3.88898	-3.40232	2.14915	-1.5831	0.113398
CR1_Mam	LINE	532.16	2.17884	0.51095	4.26429	2.00542e-05
MER102b	DNA	147.921	-0.252254	0.485536	-0.519538	0.603386
Tigger15a	DNA	305.832	0.219733	0.47505	0.462548	0.643689
Charlie14a	DNA	14.0161	0.410007	1.03359	0.396684	0.691601
L1MEa	LINE	4.71344	-2.44428	1.88907	-1.29391	0.195698
LTR83	LTR	28.5116	-0.420236	0.786617	-0.534231	0.593181
FAM	SINE	24.2793	-0.820142	0.804144	-1.01989	0.307779
LTR88a	LTR	18.5441	-1.69592	0.926823	-1.82983	0.0672761
MMERVK10D3_LTR	LTR	93.1476	0.310739	0.598677	0.519043	0.603731
LTR16A2	LTR	114.902	-0.322544	0.526775	-0.612299	0.54034
MamGypLTR3a	LTR	17.2775	-1.36041	1.07159	-1.26953	0.204253
LTR16B1	LTR	42.335	-0.381322	0.64459	-0.591573	0.554137
RLTR13D3A	LTR	27.859	-1.60558	0.784275	-2.04722	0.0406362
FordPrefect	DNA	261.565	0.442007	0.475148	0.930251	0.352241
MER99	DNA	68.0688	-0.315916	0.576814	-0.547691	0.583904
RLTR13D1	LTR	51.651	-0.705363	0.636294	-1.10855	0.267625
LTR16A1	LTR	104.77	-0.0665833	0.521872	-0.127586	0.898477
LTR78	LTR	138.161	-0.316315	0.489675	-0.645968	0.5183
MamRep1879	DNA	12.2324	-4.2795	1.44505	-2.96148	0.00306163
MLT1J-int	LTR	190.447	-0.321363	0.472604	-0.679985	0.496514
MER104	DNA	49.1629	-0.199207	0.642046	-0.310269	0.756357
RMER16B	LTR	14.3763	0.153375	1.00634	0.152408	0.878865
LTR28B	LTR	24.4958	1.61993	0.935592	1.73145	0.0833718
RLTR48B	LTR	240.056	2.86793	0.64045	4.478	7.53465e-06
MER67C	LTR	249.044	-0.656005	0.444582	-1.47555	0.140064
ERVB4_1-I_MM-int	LTR	183.528	-0.837827	0.593163	-1.41247	0.157811
RLTR20C	LTR	30.6515	-0.719311	0.739858	-0.972229	0.330937
L1M3e	LINE	428.426	0.100045	0.406444	0.246148	0.805568
RLTR22_Mus	LTR	184.855	-0.599568	0.45992	-1.30364	0.192357
Eulor6B	DNA	3.58504	0.939859	1.78999	0.525065	0.599538
RLTR12G	LTR	113.484	0.311775	0.516172	0.604013	0.545835
RLTR30D_RN	LTR	42.8614	-0.746612	0.69528	-1.07383	0.282899
LTR33C	LTR	118.633	-0.0379163	0.497232	-0.0762548	0.939216
Charlie15b	DNA	75.0104	-0.350175	0.593757	-0.589761	0.555351
MER126	DNA	66.5227	-0.752293	0.681327	-1.10416	0.269524
LTR84a	LTR	6.641	-0.182098	1.40585	-0.129529	0.896939
Zaphod3	DNA	36.5275	-0.622757	0.691758	-0.900253	0.367986
X1_LINE	LINE	1.89162	-0.783509	2.57205	-0.304624	0.760652
LTR16E2	LTR	227.694	-0.402569	0.538245	-0.747929	0.454503
MER105	DNA	15.8327	-1.89572	1.00525	-1.88582	0.0593194
MLT1N2	LTR	91.758	-0.146762	0.535923	-0.27385	0.7842
UCON5	Unknown	2.10522	1.29625	2.48272	0.52211	0.601594
Eulor11	DNA	2.02366	-4.17854	2.89009	-1.44582	0.148229
ORSL-2a	DNA	10.9028	-2.53869	1.22084	-2.07946	0.0375749
Eulor1	DNA	0.628968	-0.540806	4.12869	-0.130987	0.895785
IAPEY_LTR	LTR	207.891	0.213814	0.443331	0.48229	0.6296
UCON29	DNA	30.8853	-0.266296	0.816424	-0.326173	0.744293
MER124	DNA	29.9375	-0.312131	0.763023	-0.409071	0.682487
MER76	LTR	42.5491	-0.539116	0.65415	-0.824147	0.409856
RLTR35B_MM	LTR	84.3787	0.670281	0.54298	1.23445	0.217035
MT-int	LTR	15670.2	-0.752163	0.387972	-1.9387	0.0525373
RLTR8	LTR	153.186	-0.0982096	0.482485	-0.20355	0.838705
hAT-N1_Mam	DNA	19.7869	-0.711182	0.926506	-0.767596	0.442727
MamRep488	DNA	6.06007	-1.17546	1.58599	-0.741151	0.458602
X8_LINE	LINE	140.158	-0.0497614	0.487835	-0.102005	0.918753
MER63B	DNA	209.748	-0.0388674	0.524472	-0.0741077	0.940925
Charlie17a	DNA	33.6118	0.478207	1.04889	0.455916	0.64845
LTR88b	LTR	13.011	-1.65243	1.09803	-1.50491	0.132348
RLTR48C	LTR	32.5458	0.865536	0.835739	1.03565	0.300364
MLT1I-int	LTR	3.09855	-2.40486	2.1785	-1.10391	0.269634
L5	LINE	13.9237	-0.284554	1.01794	-0.27954	0.77983
Tigger17	DNA	82.0042	-0.415332	0.579162	-0.717126	0.473296
MER65-int	LTR	3.97626	-1.6843	2.0369	-0.826897	0.408295
RLTR49	LTR	261.309	0.286149	0.4651	0.615242	0.538395
L1M2a	LINE	34.469	0.406819	0.733355	0.554737	0.579074
RLTR50A	LTR	10.3671	-0.905121	1.13274	-0.799057	0.424258
MamGypLTR1d	LTR	3.7278	-2.69976	2.0787	-1.29877	0.194023
MER67D	LTR	76.4754	0.587145	0.541665	1.08396	0.278381
MER96	DNA	59.7296	0.0202534	0.610537	0.0331731	0.973537
ORSL	DNA	24.0124	-1.43051	0.811356	-1.76311	0.0778825
Charlie10b	DNA	1.45654	-0.391285	2.71145	-0.144308	0.885257
ERVB3_1-LTR_MM	LTR	21.3943	-0.80111	0.848867	-0.943741	0.345302
LTR101_Mam	LTR	85.6656	0.382521	0.585694	0.653107	0.513687
MER97c	DNA	16.8222	-0.715626	0.919717	-0.778094	0.436514
MER63C	DNA	263.965	0.961668	0.429352	2.23981	0.0251031
UCON27	Unknown	21.2054	-0.515609	0.842272	-0.612165	0.540429
RLTR41B	LTR	55.9236	1.55171	0.676159	2.29489	0.0217392
LTR40A1	LTR	3.06141	-4.77498	2.43847	-1.95819	0.0502083
Eulor9C	DNA	3.69765	-1.94493	2.02671	-0.959653	0.33723
MLT1B-int	LTR	13.7187	-0.299596	1.02638	-0.291896	0.770366
UCON25	Unknown	1.41327	-3.66065	3.55768	-1.02894	0.303506
RMER16A2	LTR	91.5914	1.266	0.55577	2.27792	0.0227314
RLTR10E	LTR	455.666	1.35152	0.429356	3.14779	0.00164512
MER5C	DNA	42.3379	0.0936044	0.682851	0.137079	0.890969
ERVB5_1-I_MM-int	LTR	165.512	-0.0236482	0.495868	-0.0476906	0.961963
L1M8	LINE	22.2706	-0.449409	0.825233	-0.544584	0.58604
L1M7	LINE	26.6012	-0.105337	0.775471	-0.135836	0.891951
RMER16C	LTR	326.41	0.439346	0.43621	1.00719	0.313845
Charlie4z	DNA	76.1616	-0.684204	0.553582	-1.23596	0.216474
LTR86A1	LTR	8.30574	-0.37468	1.28465	-0.291659	0.770547
RMER6-int	LTR	243.572	0.323153	0.474584	0.680917	0.495924
Charlie26a	DNA	61.8962	-0.273997	0.703159	-0.389666	0.696784
LTR73	LTR	24.754	-0.52043	0.846058	-0.615123	0.538473
RLTR30B_MM	LTR	91.7361	1.32632	0.642093	2.06562	0.038864
Tigger16b	DNA	95.8692	0.722504	0.590379	1.2238	0.221028
LTR82A	LTR	636.075	0.522411	0.531748	0.98244	0.325883
Eulor4	Unknown	7.1624	-0.503391	1.50177	-0.335198	0.737475
L1M6	LINE	26.0827	-0.310869	0.777049	-0.400063	0.68911
Tigger11a	DNA	5.31775	1.44448	1.53855	0.938862	0.347802
RLTR53_Mm	LTR	367.95	1.18913	0.578871	2.05423	0.0399533
MER96B	DNA	60.3306	-0.457232	0.600313	-0.761656	0.446265
LTR16E1	LTR	95.231	-0.742516	0.530962	-1.39843	0.161983
Eulor6C	DNA	1.86504	-0.982744	2.46112	-0.399308	0.689666
RLTR19D	LTR	17.5759	-0.478093	0.925334	-0.516671	0.605386
Tigger9a	DNA	33.799	0.505577	0.704478	0.717662	0.472966
LTR106_Mam	LTR	9.99029	-0.0912717	1.15508	-0.0790177	0.937019
RLTR19A2	LTR	11.8341	2.24072	1.12162	1.99775	0.045744
L1MEg2	LINE	25.9075	-1.50035	0.864522	-1.73547	0.0826577
MLT2F	LTR	1042.8	-1.92048	0.447572	-4.29089	1.77957e-05
LTR79	LTR	162.741	0.553293	0.456648	1.21164	0.22565
LTR52	LTR	101.504	-1.19102	0.755129	-1.57724	0.114739
Charlie11	DNA	134.36	0.3351	0.526211	0.636817	0.524244
LTRIS4B	LTR	10.2357	0.0769918	1.16376	0.0661579	0.947252
UCON24	Unknown	0.413214	-1.88417	4.89117	-0.385219	0.700075
MER54B	LTR	134.654	-0.908561	0.510629	-1.7793	0.0751906
Charlie25	DNA	34.3161	-1.07841	0.733448	-1.47034	0.141471
RLTR19C	LTR	69.6741	0.443904	0.558083	0.795409	0.426376
MLT1C-int	LTR	26.9514	-0.043943	0.761062	-0.0577391	0.953956
UCON31	Unknown	39.3875	-1.52342	0.733396	-2.07722	0.0377817
UCON10	Unknown	5.03681	4.52161	2.23574	2.02242	0.0431326
RLTR31B_Mm	LTR	135.24	-0.621315	0.488239	-1.27256	0.203173
UCON7	DNA	30.1707	-1.31968	0.93125	-1.41711	0.156452
MLTR13	LTR	75.2705	-0.797036	0.565746	-1.40882	0.158888
MURVY-LTR	LTR	479.507	1.48666	0.465379	3.1945	0.00140072
LTR37B	LTR	74.7158	0.427792	0.583148	0.733591	0.463198
Tigger17b	DNA	13.5236	-0.515492	1.00582	-0.512507	0.608296
MER74C	LTR	5.34881	-2.37888	1.64028	-1.45029	0.146977
UCON8	Unknown	8.95956	-1.24405	1.25253	-0.993225	0.320601
LTR75B	LTR	9.08003	-1.39435	1.23143	-1.1323	0.257508
LTR88c	LTR	22.0745	-1.74101	0.851969	-2.04351	0.0410021
MER57D	LTR	644.477	0.767001	0.471739	1.6259	0.10397
X9_LINE	LINE	16.1939	-0.361163	0.973714	-0.370913	0.710702
MER66-int	LTR	7.16604	1.97379	1.38695	1.42311	0.154704
LTR58	LTR	24.412	3.78171	1.05096	3.59835	0.000320247
Kanga1	DNA	139.832	0.127063	0.554634	0.229094	0.818796
MER91B	DNA	520.432	-1.68698	0.406426	-4.15077	3.31361e-05
LTR107_Mam	LTR	11.3306	-1.71594	1.15508	-1.48557	0.137394
Tigger2b	DNA	437.729	-1.47417	0.624627	-2.36009	0.0182707
Tigger10	DNA	89.7429	0.197319	0.565679	0.348819	0.727225
MLT1H1-int	LTR	23.3478	-0.673279	0.836262	-0.805106	0.420759
Charlie13b	DNA	16.3507	-1.14305	0.942699	-1.21253	0.22531
Tigger14a	DNA	237.199	1.5754	0.638302	2.46811	0.0135827
Helitron3Na_Mam	RC	141.756	0.701096	0.548611	1.27795	0.201268
MER92C	LTR	13.7258	-0.653014	0.994298	-0.656759	0.511336
MLT1F-int	LTR	30.9719	-0.366074	0.746135	-0.490627	0.62369
HAL1_SS	LINE	7.72618	0.261993	1.28185	0.204387	0.838051
MER134	DNA	5.36569	-1.81424	1.71273	-1.05927	0.289478
L1M3c	LINE	39.6374	0.41246	0.660259	0.624694	0.532172
MamTip3	DNA	110.651	-0.532379	0.500664	-1.06335	0.287625
X7A_LINE	LINE	25.5411	0.175912	0.907899	0.193757	0.846366
Kanga2_a	DNA	53.2705	0.345971	0.607156	0.569823	0.568798
MamRep38	DNA	48.2302	-0.830287	0.685987	-1.21035	0.226143
MER97b	DNA	11.6722	-0.898503	1.10391	-0.81393	0.415685
Kanga11a	DNA	68.6714	0.405065	0.701001	0.577838	0.563373
LTR82B	LTR	13.0098	-0.998352	1.07575	-0.928056	0.353378
Charlie22a	DNA	41.9186	-1.06677	0.652765	-1.63423	0.10221
LTR41B	LTR	81.1211	0.0291642	0.538974	0.0541107	0.956847
MLT1M	LTR	1043.4	2.51539	0.557904	4.50864	6.52452e-06
Zaphod2	DNA	82.2419	-1.11078	0.542658	-2.04692	0.0406656
LTR84b	LTR	79.9499	-0.880896	0.563709	-1.56268	0.118128
RLTR1F_Mm	LTR	5.80973	-1.24584	1.47612	-0.843996	0.398672
LTR52-int	LTR	4.148	-1.20923	1.73574	-0.696664	0.486013
MER110-int	LTR	3.9344	-2.78403	2.04784	-1.35949	0.17399
RMER16B3	LTR	17.0276	-0.908945	0.957237	-0.94955	0.342341
UCON19	Unknown	0.413214	-1.88417	4.89117	-0.385219	0.700075
LTR86C	LTR	13.19	-1.02161	1.22198	-0.836033	0.403137
LTR65	LTR	60.8382	-0.358936	0.664081	-0.5405	0.588852
RLTR20A2	LTR	14.1967	0.720125	1.04791	0.6872	0.491957
RLTR19A	LTR	98.9551	0.51174	0.526755	0.971496	0.331301
MLT1F2-int	LTR	41.4097	-1.83187	0.779523	-2.34999	0.0187738
Eulor5A	DNA	84.2945	-0.140123	0.52856	-0.265104	0.79093
LTR85b	LTR	9.72858	-1.89712	1.24204	-1.52742	0.126656
LTR86B2	LTR	1.86504	-0.982744	2.46112	-0.399308	0.689666
MER106A	DNA	37.0076	-0.343862	0.689843	-0.498464	0.618157
MLT1F1-int	LTR	18.7538	1.15331	1.08909	1.05897	0.289614
UCON13	LINE	18.433	0.527303	0.919682	0.573354	0.566405
UCON20	Unknown	2.79319	1.8764	2.11558	0.886944	0.375109
Mam_R4	LINE	7.79012	-2.58988	1.43231	-1.80818	0.070578
MER58D	DNA	23.1341	-0.446937	0.860491	-0.519398	0.603483
X7C_LINE	LINE	136.587	-0.650086	0.497554	-1.30656	0.191361
MMTV-int	LTR	7.83737	-1.14651	1.34751	-0.850842	0.394857
RLTR46A	LTR	44.3168	0.563454	0.65574	0.859263	0.390195
LTR108d_Mam	LTR	4.50852	-2.66803	1.83477	-1.45415	0.145905
ERV3-16A3_LTR	LTR	34.9727	-0.692344	0.690995	-1.00195	0.316367
MER73	LTR	237.935	-0.889954	0.511659	-1.73935	0.0819736
LTR87	LTR	70.6077	-0.18383	0.583675	-0.314953	0.752797
Kanga1d	DNA	14.2608	-1.36217	1.00668	-1.35313	0.176015
Eulor2A	DNA	4.38603	0.715735	1.67075	0.428392	0.668366
MER68C	LTR	1.85447	-2.52311	2.71194	-0.930371	0.352179
MamGypLTR1a	LTR	11.3915	-1.54679	1.12819	-1.37104	0.170362
LTR108a_Mam	LTR	3.69851	-0.653588	2.10254	-0.310856	0.75591
ERVB4_3-LTR_MM	LTR	15.6319	-0.164695	1.06734	-0.154303	0.87737
MMSAT4	Satellite	38686.3	1.38983	0.436083	3.18708	0.00143717
Eulor8	DNA	25.5813	-1.37479	0.852365	-1.61291	0.106764
MLT1E2-int	LTR	0.849435	0.200371	3.64092	0.0550331	0.956112
MER95	LTR	2.25497	-2.42533	2.54497	-0.952992	0.340594
Charlie10a	DNA	14.4714	1.87576	1.10213	1.70194	0.088767
LTR90B	LTR	2.04251	-4.19105	2.78884	-1.50279	0.132892
UCON14	DNA	66.3831	-0.167092	0.62173	-0.268754	0.788119
Tigger12c	DNA	8.98984	-0.532608	1.20624	-0.441545	0.658819
Tigger12A	DNA	1.62458	-3.86135	3.05427	-1.26425	0.206142
LTR16D	LTR	1967.93	1.69563	0.387608	4.3746	1.21653e-05
SUBTEL_sa	Satellite	11.8104	2.60498	1.21154	2.15015	0.0315436
MER102a	DNA	839.311	-0.482199	0.433937	-1.11122	0.266474
MLT1K-int	LTR	0.615109	-2.45919	4.48466	-0.548357	0.583447
MER68-int	LTR	46.126	-0.877978	0.763461	-1.15	0.250145
LTR81A	LTR	55.0216	-0.37683	0.66902	-0.563257	0.57326
RLTR13D	LTR	15.5753	-0.100718	1.00183	-0.100534	0.919921
MER91A	DNA	962.94	0.724373	0.618256	1.17164	0.241342
MamRep1527	LTR	21.1281	-0.322683	0.8493	-0.37994	0.70399
Eulor12	DNA	0.40379	-1.85392	4.8934	-0.378861	0.704791
L1M6B	LINE	3.61605	1.38122	1.85402	0.744983	0.456282
L1MEj	LINE	68.9667	0.10757	0.566665	0.18983	0.849442
FordPrefect_a	DNA	1.02832	-3.20028	3.65546	-0.875481	0.381312
LTR105_Mam	LTR	7.62047	-1.71092	1.41403	-1.20996	0.226294
RLTR5_Mm	LTR	9.01352	0.368869	1.21562	0.303442	0.761553
X5A_LINE	LINE	4.34048	-1.3053	1.69684	-0.769254	0.441743
MLT1H2-int	LTR	1.65286	-3.88476	3.36543	-1.15431	0.248372
L1M3d	LINE	6.5369	-3.28708	1.66472	-1.97456	0.0483186
RNERVK23-int	LTR	5.16219	-1.65301	1.59536	-1.03613	0.30014
LTR75	LTR	13.2287	-0.115762	1.01868	-0.113639	0.909524
MamGypLTR2b	LTR	19.4604	0.192638	0.932565	0.206568	0.836347
MamGypLTR1b	LTR	14.019	-1.04615	1.06948	-0.97818	0.327986
MLT1J2-int	LTR	2.08363	0.541873	2.77341	0.195382	0.845094
MER133A	DNA	1.65514	-0.0615782	2.76678	-0.0222563	0.982243
MER123	DNA	5.0397	1.01395	1.59948	0.633923	0.526131
MLT1J1-int	LTR	12.0337	-1.9093	1.16396	-1.64036	0.100931
MamTip1	DNA	2.69892	-0.952847	2.49654	-0.381666	0.702709
MLTR31C_MM	LTR	403.171	1.3878	0.633777	2.18973	0.0285438
Charlie17b	DNA	162.92	1.24377	0.572171	2.17378	0.0297219
MER110	LTR	7.23168	-0.967545	1.38384	-0.699173	0.484444
Tigger20a	DNA	124.208	-0.26756	0.488575	-0.547633	0.583944
MLT1G1-int	LTR	14.3312	0.0546958	1.04961	0.0521107	0.958441
RLTR9A4	LTR	7.5148	2.04871	1.54368	1.32716	0.184454
MER125	DNA	28.0639	0.576819	0.776733	0.742621	0.457711
DNA1_Mam	DNA	25.5237	2.65195	0.86878	3.0525	0.00226943
Ricksha	DNA	14.0523	0.278318	0.974343	0.285647	0.775149
RLTR46B	LTR	6.00732	-0.111191	1.50356	-0.0739515	0.941049
LTR86B1	LTR	45.8135	2.67585	0.825423	3.24179	0.00118781
ERVB5_1-LTR_MM	LTR	41.4327	0.975373	0.665641	1.46531	0.142835
MER31-int	LTR	18.0201	-1.66862	0.968927	-1.72213	0.0850455
SYNREP_MM	Satellite	23.9899	1.64154	0.930959	1.76328	0.0778536
MLT1A0-int	LTR	29.9823	1.55793	0.74737	2.08455	0.0371099
MER66C	LTR	0.841428	1.62846	3.74965	0.434295	0.664074
MER113A	DNA	16.1761	-0.73254	0.9513	-0.770041	0.441276
Tigger12	DNA	7476.01	-0.37966	0.400904	-0.947009	0.343634
MamGypLTR3	LTR	22.2928	-0.478838	0.836071	-0.572723	0.566832
Eulor6A	DNA?	2.09533	4.76436	3.11743	1.5283	0.126439
Eulor9A	DNA	6.97921	0.915189	1.36844	0.668784	0.503633
LTR9	LTR	2.0495	-0.626233	2.80892	-0.222945	0.823579
MamRep564	Unknown	37.3323	-0.446239	0.679436	-0.656778	0.511323
X5B_LINE	LINE	10.3693	0.585028	1.31746	0.444058	0.657
LTR81C	LTR	27.8327	-0.838195	0.757314	-1.1068	0.268381
Tigger8	DNA	14.3404	-2.33259	1.12209	-2.07879	0.0376371
MER113B	DNA	2.7222	-0.466366	2.2669	-0.205729	0.837003
Charlie20a	DNA	64.3616	-0.84833	0.662428	-1.28064	0.200321
Tigger6b	DNA	56.779	1.12192	0.619711	1.81039	0.0702356
MER92A	LTR	0.413214	-1.88417	4.89117	-0.385219	0.700075
LTR103b_Mam	LTR	69.3619	1.02632	0.639749	1.60425	0.10866
MLT1A-int	LTR	16.0367	-1.20895	0.980033	-1.23358	0.217361
LTR109A2	LTR	4.36536	-1.09565	1.85285	-0.591332	0.554298
UCON28b	Unknown	14.4515	-0.461082	1.0021	-0.460117	0.645432
MER97a	DNA	63.2107	-1.09404	0.605694	-1.80627	0.0708768
IAPEY4_LTR	LTR	26.9199	2.74957	0.847503	3.24432	0.00117733
MER34B-int	LTR	743.76	0.215159	0.490491	0.43866	0.660908
MER50-int	LTR	1.46125	-0.397726	2.73447	-0.145449	0.884356
LTR77	LTR	4.94671	-2.49428	1.87163	-1.33268	0.182637
LTR37-int	LTR	120.999	0.106187	0.486088	0.218453	0.827076
ERVB2_1-I_MM-int	LTR	14.5986	0.10953	1.08247	0.101186	0.919403
MER50B	LTR	9.27977	-1.0112	1.25387	-0.806469	0.419973
LTR69	LTR	2.68561	-3.10892	2.42843	-1.28022	0.200468
LTR28	LTR	3.51432	-1.30116	1.8968	-0.685975	0.492729
L1MEg1	LINE	16.3407	-0.212529	0.924979	-0.229766	0.818274
RLTR12F	LTR	40.2664	2.02948	0.690182	2.94051	0.00327676
Charlie6	DNA	324.305	2.16557	0.456253	4.74643	2.0704e-06
RLTR12B2	LTR	26.7078	0.6156	0.849221	0.7249	0.468513
IAPLTR4_I	LTR	18.6026	-0.160206	0.869111	-0.184333	0.853752
MamRep1894	DNA	115.961	0.526951	0.496062	1.06227	0.288114
LTR108b_Mam	LTR	5.6447	-0.423718	1.47068	-0.288109	0.773263
RLTR46	LTR	5.22989	-0.0908552	1.55772	-0.0583258	0.953489
Eulor5B	DNA	6.66104	-1.35824	1.52713	-0.889407	0.373784
MERX	DNA	1.86362	-1.54666	2.63996	-0.585864	0.557967
Eulor3	DNA	4.75067	-1.61368	1.85462	-0.870085	0.384254
LTR108e_Mam	LTR	347.012	2.83679	0.663146	4.27778	1.88765e-05
LTR45	LTR	5.89754	2.2196	1.5429	1.43859	0.150268
MER97d	DNA	1.03747	-1.53362	3.36062	-0.456348	0.64814
MLT1A1-int	LTR	11.7333	-1.15018	1.19452	-0.962876	0.33561
RLTR4_Mm	LTR	127.503	0.480662	0.5758	0.834773	0.403846
UCON22	Unknown	1.86646	-0.398165	2.67125	-0.149056	0.88151
L1M3f	LINE	5.21717	0.117571	1.55442	0.0756366	0.939708
MER70-int	LTR	23.9757	0.0459299	0.806013	0.0569841	0.954558
HERVL74-int	LTR	11.319	-2.49961	1.2772	-1.9571	0.0503358
MamGyp-int	LTR	480.859	1.58938	0.542912	2.92752	0.00341681
Tigger1a_Art	DNA	2.45545	-2.97045	2.49008	-1.19291	0.232903
MER4B-int	LTR	4.15029	0.00167104	1.72983	0.000966018	0.999229
X2_LINE	LINE	2.50269	0.965868	2.59313	0.372471	0.709542
UCON2	Unknown	293.795	-0.52161	0.42735	-1.22057	0.222249
MER91C	DNA	9.75396	-0.959186	1.21513	-0.789369	0.429896
L1M3a	LINE	4.93889	-2.50875	1.78939	-1.40201	0.160911
LTR16D1	LTR	42.0421	-0.546052	0.679389	-0.803739	0.421548
MER129	LTR	9.65485	-3.91048	1.50921	-2.59109	0.00956732
LTR16D2	LTR	10.5222	0.87575	1.12194	0.780567	0.435057
MLT1E1A-int	LTR	2.24912	-4.32996	2.6981	-1.60482	0.108534
LTR45C	LTR	1.70829	0.166365	2.94552	0.0564805	0.954959
MER4CL34	LTR	1.0189	-3.18795	3.63161	-0.877834	0.380034
MER101B	LTR	0.812292	-2.86137	4.00434	-0.714566	0.474877
Ricksha_a	DNA	1.03276	-1.52653	3.39172	-0.450076	0.652656
MLT1G3-int	LTR	31.9264	-0.101811	0.729184	-0.139623	0.888958
UCON17	Unknown	1.23465	-1.84417	3.18179	-0.579603	0.562182
UCON16	Unknown	3.14068	-1.78449	2.41	-0.740453	0.459025
MLT1G-int	LTR	1.89134	-0.121664	2.8315	-0.0429681	0.965727
Eulor2C	DNA	1.85589	-2.0457	2.73979	-0.746662	0.455267
MER50	LTR	96.3738	1.17859	0.528511	2.23003	0.0257458
Helitron1Na_Mam	RC	14.3574	-1.12948	1.04786	-1.0779	0.28108
UCON9	Unknown	1.64343	-3.87683	3.04331	-1.27389	0.202703
Eulor6D	DNA	25.9232	0.051745	0.817745	0.0632776	0.949545
LTR34	LTR	0.854147	0.174037	3.94203	0.0441492	0.964786
MER47C	DNA	1.61987	-3.85742	3.10623	-1.24183	0.214298
RLTR3_Mm	LTR	5.68151	2.56136	1.71827	1.49066	0.136051
RLTR46A2	LTR	9.87143	-0.0747173	1.14684	-0.0651507	0.948054
X7D_LINE	LINE	1.24664	0.958403	3.16599	0.302718	0.762105
MLT1E-int	LTR	1.87117	-0.387744	2.90295	-0.133569	0.893744
GSAT_MM	Satellite	8089.24	5.28482	0.624482	8.46273	2.61182e-17
MLT1L-int	LTR	0.881865	3.59169	4.25315	0.844478	0.398402
LTR39	LTR	0.440933	2.60682	4.93259	0.528489	0.59716
Eulor2B	DNA	48.6392	-0.0874811	0.630779	-0.138687	0.889697
RLTR47_MM	LTR	18.5365	1.06805	0.909137	1.17479	0.240077
L1M2a1	LINE	15.2079	-0.225165	0.957525	-0.235153	0.81409
UCON23	DNA	215.479	-0.584011	0.560661	-1.04165	0.297575
RNLTR23	LTR	2.47571	-2.59267	2.5088	-1.03343	0.301403
UCON1	Unknown	1.2685	1.07621	2.88584	0.372927	0.709203
MER34-int	LTR	10.6109	-0.682065	1.10902	-0.615016	0.538544
MLT1E1-int	LTR	1.21137	-3.43827	3.76696	-0.912746	0.361376
L1M2b	LINE	172.035	-0.0232508	0.454719	-0.0511322	0.95922
LTR64	LTR	1.22551	-3.45407	3.37252	-1.02418	0.30575
MLT1N2-int	LTR	27.3528	0.440943	0.750076	0.587865	0.556623
Cheshire_Mars	DNA	0.822857	-0.101954	4.0613	-0.0251037	0.979972
Ricksha_b	DNA	154.02	-1.26555	0.624152	-2.02762	0.0425986
MER51-int	LTR	8.92242	-1.61246	1.25572	-1.28409	0.19911
MLT1O-int	LTR	0.619821	-2.46959	4.85593	-0.508571	0.611053
MurSAT1	Satellite	5.24307	-0.88025	1.67967	-0.524062	0.600236

## Sheet: upregulated TEs at 2-cells
Table S6-2. Upregulated retrotransposons identified from RNA-Seq at 2-cells from Gdf9-cKO mice.
geneID	transponse	baseMean	log2FoldChange	lfcSE	stat	pvalue
L1Md_F2	LINE	7128.39	1.32755	0.376684	3.52432	0.000424577
IAPLTR1a_Mm	LTR	562.687	2.06272	0.463823	4.44721	8.69937e-06
L1Md_A	LINE	1430.33	1.46016	0.484526	3.01358	0.00258188
B1_Mus1	SINE	52643.2	1.00578	0.462347	2.17537	0.0296022
RLTR45-int	LTR	1018.91	1.44445	0.55621	2.59694	0.00940579
RLTR9D2	LTR	381.507	1.50378	0.485418	3.0979	0.00194894
MT2_Mm	LTR	56756.9	1.18147	0.474037	2.49235	0.0126901
RMER4B	LTR	14341.3	3.79259	0.635575	5.96718	2.41389e-09
B1_Mm	SINE	28513.2	1.04114	0.527256	1.97465	0.0483083
L1_Mus1	LINE	4065.5	1.40094	0.490469	2.85633	0.00428564
IAPEy-int	LTR	109.13	1.27689	0.507923	2.51394	0.0119391
MMETn-int	LTR	2421.08	1.96378	0.5269	3.72704	0.000193738
ERVB7_4-LTR_MM	LTR	63.4735	1.23487	0.581486	2.12365	0.0336992
Lx3B	LINE	3108.43	1.2323	0.382478	3.22187	0.00127356
Charlie1	DNA	469.476	1.21525	0.410638	2.95943	0.00308213
RLTR10C	LTR	1701.68	1.1374	0.39094	2.9094	0.00362123
MER89	LTR	26875.6	4.04925	0.596084	6.79309	1.09753e-11
MT2B1	LTR	41271	1.10225	0.456927	2.4123	0.0158521
B1_Mur1	SINE	29630.8	1.43641	0.47	3.05619	0.00224171
ORR1A2	LTR	31712.7	1.75585	0.490836	3.57726	0.000347213
YREP_Mm	Unknown	1550.99	1.53119	0.401409	3.81453	0.000136443
ORR1B1-int	LTR	2473.16	1.63841	0.444895	3.68268	0.000230796
MER34A1	LTR	3049.42	1.54913	0.431162	3.59293	0.00032698
RLTR13D5	LTR	495.207	1.31591	0.402163	3.27209	0.00106756
MTE-int	LTR	4123.7	1.68725	0.44549	3.78741	0.000152224
MLTR11B	LTR	35392	1.30489	0.517301	2.52249	0.0116529
Charlie5	DNA	1186.23	1.62251	0.487265	3.32983	0.000868985
MLTR25A	LTR	597.327	1.35544	0.428616	3.16235	0.00156501
MER92-int	LTR	63.5578	2.20305	0.664034	3.31767	0.000907715
MurSatRep1	Unknown	28181.6	1.2928	0.44634	2.89644	0.0037742
RLTR9E	LTR	1151.25	1.0875	0.406006	2.67854	0.0073944
MT2C_Mm	LTR	20924.9	2.62788	0.552177	4.75912	1.94439e-06
Tigger6a	DNA	432.143	2.39123	0.56609	4.22411	2.39891e-05
MT2B	LTR	12392.7	2.64741	0.583036	4.54074	5.60582e-06
IAPLTR2_Mm	LTR	530.405	1.95465	0.440865	4.43366	9.26456e-06
IAPEz-int	LTR	8231.76	2.84925	0.554326	5.14002	2.74705e-07
RMER6D	LTR	643.85	1.02365	0.424365	2.4122	0.0158566
ORR1A0	LTR	29537.3	2.2238	0.546068	4.07238	4.65357e-05
RLTR48A	LTR	428.584	1.39318	0.507159	2.74703	0.00601375
RLTR1A2_MM	LTR	153.678	1.01881	0.497419	2.0482	0.04054
BGLII_A	LTR	93.5962	1.01203	0.512157	1.97602	0.048152
ORR1A3-int	LTR	4241.73	1.62391	0.497889	3.26158	0.00110792
RLTR1	LTR	16.782	2.52067	1.10384	2.28354	0.0223987
RLTR40	LTR	1211.73	1.01722	0.421357	2.41416	0.0157714
ERVB7_2-LTR_MM	LTR	494.355	1.65021	0.479406	3.4422	0.000577008
L1MEi	LINE	230.058	1.08691	0.505755	2.14909	0.0316271
MERV1_LTR	LTR	474.237	2.78233	0.496836	5.60009	2.14245e-08
ORR1A0-int	LTR	130833	3.62267	0.653205	5.546	2.92285e-08
RLTR10F	LTR	1580.89	1.04857	0.412522	2.54186	0.0110266
MT2B2	LTR	9340.91	1.81456	0.479208	3.78659	0.000152729
IAP1-MM_LTR	LTR	184.367	2.06457	0.455365	4.53389	5.79076e-06
RLTR9C	LTR	187.75	1.14973	0.515197	2.23163	0.0256391
RMER21A	LTR	796.909	1.11082	0.496323	2.2381	0.0252146
RMER6BA	LTR	416.086	1.35539	0.41499	3.26607	0.00109051
ORR1A2-int	LTR	42798.4	3.16842	0.577153	5.48973	4.02545e-08
ORR1A4-int	LTR	6256.1	2.45853	0.577728	4.25552	2.08563e-05
RLTR47	LTR	222.108	1.40901	0.505143	2.78932	0.00528182
LTRIS_Mus	LTR	548.824	2.45832	0.467406	5.2595	1.44449e-07
MuRRS-int	LTR	275.902	2.11294	0.46206	4.57287	4.81096e-06
IAPLTR1_Mm	LTR	675.024	2.57475	0.498259	5.1675	2.37245e-07
RLTR13B1	LTR	142.885	1.2211	0.522712	2.33609	0.0194868
RLTR19-int	LTR	2298.52	1.08802	0.395952	2.74787	0.0059984
ORR1A1	LTR	24540.2	2.01	0.549948	3.65489	0.000257296
ORR1A1-int	LTR	93695.1	3.81063	0.685725	5.55709	2.74317e-08
MER110A	LTR	70.036	1.55872	0.679083	2.29533	0.0217144
RLTR9B	LTR	144.621	1.14045	0.524054	2.17621	0.0295399
RLTR6C_Mm	LTR	45.8332	1.35812	0.638358	2.12753	0.0333763
RLTR11D	LTR	105.687	1.26631	0.557206	2.27261	0.0230499
RLTR17C_Mm	LTR	214.373	2.07682	0.559365	3.71282	0.000204959
MER57E2	LTR	380.356	1.43393	0.449198	3.1922	0.00141195
RLTR26C_MM	LTR	349.118	1.17239	0.439066	2.67018	0.00758105
LTRIS_Mm	LTR	73.0738	1.28102	0.554395	2.31067	0.0208513
RLTR44E	LTR	78.5951	1.25023	0.56322	2.2198	0.0264325
IAPLTR2a	LTR	215.218	1.45308	0.474906	3.05972	0.00221544
IAPA_MM-int	LTR	34.0565	2.61698	0.916546	2.85526	0.00430018
MLT2E	LTR	73.1964	3.15721	0.596613	5.29188	1.21062e-07
RMER16B2	LTR	146.158	1.03522	0.49909	2.07422	0.038059
Charlie24	DNA	714.389	1.47488	0.52002	2.83619	0.00456552
MER63A	DNA	231.558	1.33449	0.444054	3.00524	0.0026537
RLTR20A	LTR	51.4755	1.76472	0.65044	2.71311	0.0066654
MER21-int	LTR	129.26	1.79759	0.497383	3.61409	0.000301407
MER58C	DNA	380.166	1.02178	0.429325	2.37998	0.0173137
RLTR44D	LTR	37.8453	1.39783	0.683708	2.04449	0.0409054
CR1_Mam	LINE	532.16	2.17884	0.51095	4.26429	2.00542e-05
RLTR48B	LTR	240.056	2.86793	0.64045	4.478	7.53465e-06
RLTR41B	LTR	55.9236	1.55171	0.676159	2.29489	0.0217392
RMER16A2	LTR	91.5914	1.266	0.55577	2.27792	0.0227314
RLTR10E	LTR	455.666	1.35152	0.429356	3.14779	0.00164512
RLTR30B_MM	LTR	91.7361	1.32632	0.642093	2.06562	0.038864
RLTR53_Mm	LTR	367.95	1.18913	0.578871	2.05423	0.0399533
RLTR19A2	LTR	11.8341	2.24072	1.12162	1.99775	0.045744
UCON10	Unknown	5.03681	4.52161	2.23574	2.02242	0.0431326
MURVY-LTR	LTR	479.507	1.48666	0.465379	3.1945	0.00140072
LTR58	LTR	24.412	3.78171	1.05096	3.59835	0.000320247
Tigger14a	DNA	237.199	1.5754	0.638302	2.46811	0.0135827
MLT1M	LTR	1043.4	2.51539	0.557904	4.50864	6.52452e-06
MMSAT4	Satellite	38686.3	1.38983	0.436083	3.18708	0.00143717
LTR16D	LTR	1967.93	1.69563	0.387608	4.3746	1.21653e-05
SUBTEL_sa	Satellite	11.8104	2.60498	1.21154	2.15015	0.0315436
MLTR31C_MM	LTR	403.171	1.3878	0.633777	2.18973	0.0285438
Charlie17b	DNA	162.92	1.24377	0.572171	2.17378	0.0297219
DNA1_Mam	DNA	25.5237	2.65195	0.86878	3.0525	0.00226943
LTR86B1	LTR	45.8135	2.67585	0.825423	3.24179	0.00118781
MLT1A0-int	LTR	29.9823	1.55793	0.74737	2.08455	0.0371099
IAPEY4_LTR	LTR	26.9199	2.74957	0.847503	3.24432	0.00117733
RLTR12F	LTR	40.2664	2.02948	0.690182	2.94051	0.00327676
Charlie6	DNA	324.305	2.16557	0.456253	4.74643	2.0704e-06
LTR108e_Mam	LTR	347.012	2.83679	0.663146	4.27778	1.88765e-05
MamGyp-int	LTR	480.859	1.58938	0.542912	2.92752	0.00341681
MER50	LTR	96.3738	1.17859	0.528511	2.23003	0.0257458
GSAT_MM	Satellite	8089.24	5.28482	0.624482	8.46273	2.61182e-17
